# Supplementary material for: Interrogation of transcriptomic changes associated with drug-induced hepatic sinusoidal dilatation in colorectal cancer
Source: PLoS One. 2018 Jun 7;13(6):e0198099. doi: 10.1371/journal.pone.0198099 (PMC5991753; doi:10.1371/journal.pone.0198099)
Supplement: S3 File — (ZIP) [file pone.0198099.s008.zip]

Archive with 14 entries (11 files):
- SupportingInfo_RawFluidigmFiles/
- SupportingInfo_RawFluidigmFiles/1361988306_aDLL4_NHP_wholeLiver.xlsx
- __MACOSX/
- __MACOSX/SupportingInfo_RawFluidigmFiles/
- __MACOSX/SupportingInfo_RawFluidigmFiles/._1361988306_aDLL4_NHP_wholeLiver.xlsx
- SupportingInfo_RawFluidigmFiles/1361988321_aDLL4_NHP_LCM.xlsx
- __MACOSX/SupportingInfo_RawFluidigmFiles/._1361988321_aDLL4_NHP_LCM.xlsx
- SupportingInfo_RawFluidigmFiles/1362021031_OX_Bev_Human_Whole_Liver_chip1.xlsx
- __MACOSX/SupportingInfo_RawFluidigmFiles/._1362021031_OX_Bev_Human_Whole_Liver_chip1.xlsx
- SupportingInfo_RawFluidigmFiles/1362021032_OX_Bev_Human_Whole_Liver_chip2.xlsx
- __MACOSX/SupportingInfo_RawFluidigmFiles/._1362021032_OX_Bev_Human_Whole_Liver_chip2.xlsx
- SupportingInfo_RawFluidigmFiles/1362021033_OX_Bev_Human_Whole_Liver_chip3.xlsx
- __MACOSX/SupportingInfo_RawFluidigmFiles/._1362021033_OX_Bev_Human_Whole_Liver_chip3.xlsx
- __MACOSX/._SupportingInfo_RawFluidigmFiles
