# Supplementary material for: Interrogation of transcriptomic changes associated with drug-induced hepatic sinusoidal dilatation in colorectal cancer
Source: PLoS One. 2018 Jun 7;13(6):e0198099. doi: 10.1371/journal.pone.0198099 (PMC5991753; doi:10.1371/journal.pone.0198099)
Supplement: S3 File — (ZIP) [file pone.0198099.s008.zip › SupportingInfo_RawFluidigmFiles/1361988306_aDLL4_NHP_wholeLiver.xlsx]

## Sheet: RawDataFluidigm
Chip Run Info	E:\Genentech\Fluidigm\1361988306_aDll4_v4_FFPE_liver_052814\ChipRun.bml	1361988306	96.96 (136x)	M96 Default Protocol	ROX	FAM-MGB	2014-05-28 17:57:10	01:30:53	BIOMARKHD021
Application Version	4.0.1
Application Build	2.01304e+07
Export Type	Table Results
Quality Threshold	0.65
Baseline Correction Method	Linear (Derivative)
Ct Threshold Method	Auto (Detectors)
Experiment Information	Experiment Information	Experiment Information	Experiment Information	Experiment Information	Experiment Information	FAM-MGB	FAM-MGB	FAM-MGB	FAM-MGB	User
Chamber	Sample	Sample	Sample	FAM-MGB	FAM-MGB	Ct	Ct	Ct	Ct	Defined
ID	Name	Type	rConc	Name	Type	Value	Quality	Call	Threshold	Comments
S01-A01	I00701 100ng/ul	Unknown	1	ADIPOQ	Test	19.0577	0.775768	Pass	0.00387334
S01-A02	I00701 100ng/ul	Unknown	1	CDH5	Test	6.87353	1	Pass	0.0132277
S01-A03	I00701 100ng/ul	Unknown	1	FGFR3	Test	10.1409	0.764434	Pass	0.00687891
S01-A04	I00701 100ng/ul	Unknown	1	IL6	Test	16.7584	1	Pass	0.0092988
S01-A05	I00701 100ng/ul	Unknown	1	NRP1	Test	8.72008	0.997254	Pass	0.0122642
S01-A06	I00701 100ng/ul	Unknown	1	SERPINE1	Test	11.5654	1	Pass	0.00793955
S01-A07	I00701 100ng/ul	Unknown	1	CCL2	Test	13.8412	0.677826	Pass	0.00732184
S01-A08	I00701 100ng/ul	Unknown	1	CXCL6	Test	18.7531	1	Pass	0.00700163
S01-A09	I00701 100ng/ul	Unknown	1	HEYL	Test	11.7608	0.904323	Pass	0.00563268
S01-A10	I00701 100ng/ul	Unknown	1	MMP3	Test	20.7192	0.899514	Pass	0.00488177
S01-A11	I00701 100ng/ul	Unknown	1	PPARA	Test	5.57049	0.938907	Pass	0.01223
S01-A12	I00701 100ng/ul	Unknown	1	TIMP1	Test	9.2028	0.899745	Pass	0.00628117
S01-A13	I00701 100ng/ul	Unknown	1	ADIPOR2	Test	9.82549	0.851748	Pass	0.003719
S01-A14	I00701 100ng/ul	Unknown	1	CFH	Test	6.16921	0.774476	Pass	0.0058373
S01-A15	I00701 100ng/ul	Unknown	1	FIGF	Test	14.2828	0.916911	Pass	0.00733083
S01-A16	I00701 100ng/ul	Unknown	1	JAG1	Test	11.0618	0.844848	Pass	0.00516966
S01-A17	I00701 100ng/ul	Unknown	1	PDGFB	Test	12.3801	0.922727	Pass	0.00520447
S01-A18	I00701 100ng/ul	Unknown	1	SIRT1	Test	7.74701	1	Pass	0.00773899
S01-A19	I00701 100ng/ul	Unknown	1	CCND1	Test	8.74527	0.996163	Pass	0.00624056
S01-A20	I00701 100ng/ul	Unknown	1	DLL4	Test	11.2892	0.956519	Pass	0.00546459
S01-A21	I00701 100ng/ul	Unknown	1	HGF	Test	9.09499	0.838659	Pass	0.00616417
S01-A22	I00701 100ng/ul	Unknown	1	MMP9	Test	14.2811	0.941072	Pass	0.00812749
S01-A23	I00701 100ng/ul	Unknown	1	PRDX1	Test	8.99102	1	Pass	0.00807484
S01-A24	I00701 100ng/ul	Unknown	1	TMEM55B	Test	11.3673	0.869607	Pass	0.00334619
S01-A25	I00701 100ng/ul	Unknown	1	ANGPTL6	Test	15.9747	0.927531	Pass	0.00729046
S01-A26	I00701 100ng/ul	Unknown	1	CLDN1	Test	7.44095	1	Pass	0.00798013
S01-A27	I00701 100ng/ul	Unknown	1	GLS2	Test	6.81714	1	Pass	0.0150528
S01-A28	I00701 100ng/ul	Unknown	1	JUN	Test	9.20361	0.92918	Pass	0.00742858
S01-A29	I00701 100ng/ul	Unknown	1	PDGFRA	Test	8.25792	0.979487	Pass	0.0076071
S01-A30	I00701 100ng/ul	Unknown	1	SOD2	Test	5.41008	0.862309	Pass	0.00811441
S01-A31	I00701 100ng/ul	Unknown	1	CD163	Test	6.79749	1	Pass	0.0104659
S01-A32	I00701 100ng/ul	Unknown	1	EFNB2	Test	10.9505	0.940185	Pass	0.00591886
S01-A33	I00701 100ng/ul	Unknown	1	HIF1A	Test	8.25321	0.672145	Pass	0.00303979
S01-A34	I00701 100ng/ul	Unknown	1	NDUFA10	Test	16.3168	0.989245	Pass	0.00807242
S01-A35	I00701 100ng/ul	Unknown	1	PTGS2	Test	12.7275	1	Pass	0.00954677
S01-A36	I00701 100ng/ul	Unknown	1	UPB1	Test	8.63707	0.998546	Pass	0.00749195
S01-A37	I00701 100ng/ul	Unknown	1	ARF5	Test	9.24156	1	Pass	0.00961056
S01-A38	I00701 100ng/ul	Unknown	1	COL3A1	Test	6.10991	0.852436	Pass	0.0113305
S01-A39	I00701 100ng/ul	Unknown	1	GLUL	Test	5.9307	1	Pass	0.014623
S01-A40	I00701 100ng/ul	Unknown	1	KDR	Test	6.30435	0.961835	Pass	0.0110272
S01-A41	I00701 100ng/ul	Unknown	1	PECAM1	Test	6.6135	0.986893	Pass	0.0107716
S01-A42	I00701 100ng/ul	Unknown	1	SP2	Test	11.293	0.797484	Pass	0.0081075
S01-A43	I00701 100ng/ul	Unknown	1	CD34	Test	16.2441	0.680112	Pass	0.00440747
S01-A44	I00701 100ng/ul	Unknown	1	EGFL7	Test	13.163	0.732328	Pass	0.00545415
S01-A45	I00701 100ng/ul	Unknown	1	HRH1	Test	12.4665	0.595457	Fail	0.00215068
S01-A46	I00701 100ng/ul	Unknown	1	NOS2	Test	999	0	Fail	0.1
S01-A47	I00701 100ng/ul	Unknown	1	RAC1	Test	4.96636	0.974998	Pass	0.0126955
S01-A48	I00701 100ng/ul	Unknown	1	VEGFA	Test	6.65848	1	Pass	0.0086604
S01-A49	I00701 100ng/ul	Unknown	1	ARFGAP2	Test	7.04042	0.89714	Pass	0.00825916
S01-A50	I00701 100ng/ul	Unknown	1	COX4I1	Test	13.8973	0.851235	Pass	0.00402493
S01-A51	I00701 100ng/ul	Unknown	1	GPX1	Test	4.30463	0.62053	Fail	0.0142043
S01-A52	I00701 100ng/ul	Unknown	1	LECT2	Test	6.62822	1	Pass	0.00829758
S01-A53	I00701 100ng/ul	Unknown	1	PGF	Test	12.842	0.919711	Pass	0.00981781
S01-A54	I00701 100ng/ul	Unknown	1	STAB2	Test	6.55649	0.922204	Pass	0.0109981
S01-A55	I00701 100ng/ul	Unknown	1	CD36	Test	6.42811	0.934034	Pass	0.00702844
S01-A56	I00701 100ng/ul	Unknown	1	EPHB4	Test	9.7482	1	Pass	0.00655427
S01-A57	I00701 100ng/ul	Unknown	1	ICAM1	Test	10.7215	0.864873	Pass	0.00971052
S01-A58	I00701 100ng/ul	Unknown	1	NOS3	Test	10.7203	0.89034	Pass	0.00728805
S01-A59	I00701 100ng/ul	Unknown	1	RAF1	Test	7.09821	0.90352	Pass	0.0100881
S01-A60	I00701 100ng/ul	Unknown	1	VIM	Test	6.33027	0.95748	Pass	0.0119797
S01-A61	I00701 100ng/ul	Unknown	1	ARL1	Test	7.588	0.812423	Pass	0.00801136
S01-A62	I00701 100ng/ul	Unknown	1	CTNNB1	Test	7.04131	0.875432	Pass	0.00686709
S01-A63	I00701 100ng/ul	Unknown	1	GUSB	Test	18.5579	0.588449	Fail	0.00152407
S01-A64	I00701 100ng/ul	Unknown	1	LNFG	Test	9.7403	1	Pass	0.00751174
S01-A65	I00701 100ng/ul	Unknown	1	PLAU	Test	15.0378	0.885847	Pass	0.00762387
S01-A66	I00701 100ng/ul	Unknown	1	STAT3	Test	5.95622	0.999065	Pass	0.00613319
S01-A67	I00701 100ng/ul	Unknown	1	CD44	Test	6.97461	1	Pass	0.00841642
S01-A68	I00701 100ng/ul	Unknown	1	ERG	Test	9.53501	0.953916	Pass	0.0078111
S01-A69	I00701 100ng/ul	Unknown	1	IGF1	Test	7.44415	0.980958	Pass	0.00884933
S01-A70	I00701 100ng/ul	Unknown	1	NOTCH1	Test	11.0984	0.859889	Pass	0.00605773
S01-A71	I00701 100ng/ul	Unknown	1	RGS5	Test	9.52677	1	Pass	0.00632127
S01-A72	I00701 100ng/ul	Unknown	1	VPS33B	Test	10.1404	0.960442	Pass	0.00827001
S01-A73	I00701 100ng/ul	Unknown	1	ATP5C1	Test	6.1834	0.8035	Pass	0.0052291
S01-A74	I00701 100ng/ul	Unknown	1	CXCL1	Test	6.81721	0.999324	Pass	0.00465816
S01-A75	I00701 100ng/ul	Unknown	1	HDC	Test	18.7137	0.857405	Pass	0.00558739
S01-A76	I00701 100ng/ul	Unknown	1	MKI67	Test	12.0024	0.879276	Pass	0.0051183
S01-A77	I00701 100ng/ul	Unknown	1	PLG	Test	3.94332	0.5746	Fail	0.0154732
S01-A78	I00701 100ng/ul	Unknown	1	TFF3	Test	13.5485	0.857464	Pass	0.00983151
S01-A79	I00701 100ng/ul	Unknown	1	CD68	Test	7.14885	0.842349	Pass	0.00653493
S01-A80	I00701 100ng/ul	Unknown	1	FABP4	Test	14.0918	0.85029	Pass	0.00409125
S01-A81	I00701 100ng/ul	Unknown	1	IGFBP2	Test	6.6552	0.76085	Pass	0.00751767
S01-A82	I00701 100ng/ul	Unknown	1	NOTCH4	Test	8.67088	0.998627	Pass	0.00673909
S01-A83	I00701 100ng/ul	Unknown	1	SELE	Test	18.3674	0.960613	Pass	0.00753617
S01-A84	I00701 100ng/ul	Unknown	1	VWF	Test	9.67587	0.980343	Pass	0.0122823
S01-A85	I00701 100ng/ul	Unknown	1	BNIP3	Test	6.22389	0.815921	Pass	0.0112341
S01-A86	I00701 100ng/ul	Unknown	1	CXCL12	Test	7.86356	0.989472	Pass	0.00819072
S01-A87	I00701 100ng/ul	Unknown	1	HEY1	Test	11.7897	0.950503	Pass	0.00520181
S01-A88	I00701 100ng/ul	Unknown	1	MMP2	Test	11.1842	0.94913	Pass	0.0112989
S01-A89	I00701 100ng/ul	Unknown	1	PODXL	Test	13.946	0.915356	Pass	0.00370745
S01-A90	I00701 100ng/ul	Unknown	1	TGFB1	Test	10.4415	0.941982	Pass	0.00523727
S01-A91	I00701 100ng/ul	Unknown	1	CDC42	Test	18.4449	0.593638	Fail	0.00593485
S01-A92	I00701 100ng/ul	Unknown	1	FGF2	Test	12.0509	0.799165	Pass	0.00519917
S01-A93	I00701 100ng/ul	Unknown	1	IL16	Test	10.2644	0.859479	Pass	0.00516514
S01-A94	I00701 100ng/ul	Unknown	1	NRARP	Test	14.9401	0.661789	Pass	0.00590792
S01-A95	I00701 100ng/ul	Unknown	1	SERPINA7	Test	6.19172	0.908005	Pass	0.00861273
S01-A96	I00701 100ng/ul	Unknown	1	WNT4	Test	19.8146	0.937011	Pass	0.0076555
S02-A01	I00701 100ng/ul	Unknown	1	ADIPOQ	Test	19.5771	0.90205	Pass	0.00387334
S02-A02	I00701 100ng/ul	Unknown	1	CDH5	Test	6.82568	1	Pass	0.0132277
S02-A03	I00701 100ng/ul	Unknown	1	FGFR3	Test	10.4839	0.797258	Pass	0.00687891
S02-A04	I00701 100ng/ul	Unknown	1	IL6	Test	16.77	1	Pass	0.0092988
S02-A05	I00701 100ng/ul	Unknown	1	NRP1	Test	8.57612	0.944635	Pass	0.0122642
S02-A06	I00701 100ng/ul	Unknown	1	SERPINE1	Test	11.4692	1	Pass	0.00793955
S02-A07	I00701 100ng/ul	Unknown	1	CCL2	Test	13.8084	0.658433	Pass	0.00732184
S02-A08	I00701 100ng/ul	Unknown	1	CXCL6	Test	18.8035	1	Pass	0.00700163
S02-A09	I00701 100ng/ul	Unknown	1	HEYL	Test	12.0187	0.821774	Pass	0.00563268
S02-A10	I00701 100ng/ul	Unknown	1	MMP3	Test	20.7242	0.877086	Pass	0.00488177
S02-A11	I00701 100ng/ul	Unknown	1	PPARA	Test	5.61668	0.948244	Pass	0.01223
S02-A12	I00701 100ng/ul	Unknown	1	TIMP1	Test	9.16653	0.911145	Pass	0.00628117
S02-A13	I00701 100ng/ul	Unknown	1	ADIPOR2	Test	10.1597	0.737974	Pass	0.003719
S02-A14	I00701 100ng/ul	Unknown	1	CFH	Test	5.93736	0.947541	Pass	0.0058373
S02-A15	I00701 100ng/ul	Unknown	1	FIGF	Test	14.2937	0.929913	Pass	0.00733083
S02-A16	I00701 100ng/ul	Unknown	1	JAG1	Test	10.925	0.982462	Pass	0.00516966
S02-A17	I00701 100ng/ul	Unknown	1	PDGFB	Test	12.4782	0.912709	Pass	0.00520447
S02-A18	I00701 100ng/ul	Unknown	1	SIRT1	Test	7.81052	1	Pass	0.00773899
S02-A19	I00701 100ng/ul	Unknown	1	CCND1	Test	8.67803	0.976594	Pass	0.00624056
S02-A20	I00701 100ng/ul	Unknown	1	DLL4	Test	11.2485	0.947848	Pass	0.00546459
S02-A21	I00701 100ng/ul	Unknown	1	HGF	Test	8.96443	0.932953	Pass	0.00616417
S02-A22	I00701 100ng/ul	Unknown	1	MMP9	Test	14.1778	0.90213	Pass	0.00812749
S02-A23	I00701 100ng/ul	Unknown	1	PRDX1	Test	8.93874	1	Pass	0.00807484
S02-A24	I00701 100ng/ul	Unknown	1	TMEM55B	Test	11.1414	0.817681	Pass	0.00334619
S02-A25	I00701 100ng/ul	Unknown	1	ANGPTL6	Test	16.0087	0.787879	Pass	0.00729046
S02-A26	I00701 100ng/ul	Unknown	1	CLDN1	Test	7.49593	1	Pass	0.00798013
S02-A27	I00701 100ng/ul	Unknown	1	GLS2	Test	6.83334	1	Pass	0.0150528
S02-A28	I00701 100ng/ul	Unknown	1	JUN	Test	9.35296	0.969619	Pass	0.00742858
S02-A29	I00701 100ng/ul	Unknown	1	PDGFRA	Test	8.25072	0.983513	Pass	0.0076071
S02-A30	I00701 100ng/ul	Unknown	1	SOD2	Test	5.59594	0.91919	Pass	0.00811441
S02-A31	I00701 100ng/ul	Unknown	1	CD163	Test	6.85492	1	Pass	0.0104659
S02-A32	I00701 100ng/ul	Unknown	1	EFNB2	Test	11.2752	0.884321	Pass	0.00591886
S02-A33	I00701 100ng/ul	Unknown	1	HIF1A	Test	8.94589	0.884617	Pass	0.00303979
S02-A34	I00701 100ng/ul	Unknown	1	NDUFA10	Test	16.2491	0.974638	Pass	0.00807242
S02-A35	I00701 100ng/ul	Unknown	1	PTGS2	Test	12.7534	1	Pass	0.00954677
S02-A36	I00701 100ng/ul	Unknown	1	UPB1	Test	8.83983	1	Pass	0.00749195
S02-A37	I00701 100ng/ul	Unknown	1	ARF5	Test	9.30496	1	Pass	0.00961056
S02-A38	I00701 100ng/ul	Unknown	1	COL3A1	Test	6.11156	0.856501	Pass	0.0113305
S02-A39	I00701 100ng/ul	Unknown	1	GLUL	Test	5.96839	1	Pass	0.014623
S02-A40	I00701 100ng/ul	Unknown	1	KDR	Test	6.31555	0.955602	Pass	0.0110272
S02-A41	I00701 100ng/ul	Unknown	1	PECAM1	Test	6.71836	1	Pass	0.0107716
S02-A42	I00701 100ng/ul	Unknown	1	SP2	Test	11.5759	0.847409	Pass	0.0081075
S02-A43	I00701 100ng/ul	Unknown	1	CD34	Test	16.0769	0.661409	Pass	0.00440747
S02-A44	I00701 100ng/ul	Unknown	1	EGFL7	Test	13.0132	0.718898	Pass	0.00545415
S02-A45	I00701 100ng/ul	Unknown	1	HRH1	Test	13.508	0.735796	Pass	0.00215068
S02-A46	I00701 100ng/ul	Unknown	1	NOS2	Test	999	0	Fail	0.1
S02-A47	I00701 100ng/ul	Unknown	1	RAC1	Test	4.79858	0.85624	Pass	0.0126955
S02-A48	I00701 100ng/ul	Unknown	1	VEGFA	Test	6.63729	1	Pass	0.0086604
S02-A49	I00701 100ng/ul	Unknown	1	ARFGAP2	Test	7.056	0.891773	Pass	0.00825916
S02-A50	I00701 100ng/ul	Unknown	1	COX4I1	Test	13.6241	0.834842	Pass	0.00402493
S02-A51	I00701 100ng/ul	Unknown	1	GPX1	Test	4.30733	0.625849	Fail	0.0142043
S02-A52	I00701 100ng/ul	Unknown	1	LECT2	Test	6.68486	1	Pass	0.00829758
S02-A53	I00701 100ng/ul	Unknown	1	PGF	Test	12.9234	0.92662	Pass	0.00981781
S02-A54	I00701 100ng/ul	Unknown	1	STAB2	Test	6.70788	0.942574	Pass	0.0109981
S02-A55	I00701 100ng/ul	Unknown	1	CD36	Test	6.4998	0.948684	Pass	0.00702844
S02-A56	I00701 100ng/ul	Unknown	1	EPHB4	Test	9.72985	1	Pass	0.00655427
S02-A57	I00701 100ng/ul	Unknown	1	ICAM1	Test	10.6021	0.861332	Pass	0.00971052
S02-A58	I00701 100ng/ul	Unknown	1	NOS3	Test	10.7593	0.92923	Pass	0.00728805
S02-A59	I00701 100ng/ul	Unknown	1	RAF1	Test	7.33477	0.950599	Pass	0.0100881
S02-A60	I00701 100ng/ul	Unknown	1	VIM	Test	6.37621	0.97107	Pass	0.0119797
S02-A61	I00701 100ng/ul	Unknown	1	ARL1	Test	7.80071	0.850157	Pass	0.00801136
S02-A62	I00701 100ng/ul	Unknown	1	CTNNB1	Test	7.00502	0.871414	Pass	0.00686709
S02-A63	I00701 100ng/ul	Unknown	1	GUSB	Test	17.1655	0.503461	Fail	0.00152407
S02-A64	I00701 100ng/ul	Unknown	1	LNFG	Test	9.69209	1	Pass	0.00751174
S02-A65	I00701 100ng/ul	Unknown	1	PLAU	Test	15.0946	0.87933	Pass	0.00762387
S02-A66	I00701 100ng/ul	Unknown	1	STAT3	Test	5.73374	0.915366	Pass	0.00613319
S02-A67	I00701 100ng/ul	Unknown	1	CD44	Test	7.15067	0.953061	Pass	0.00841642
S02-A68	I00701 100ng/ul	Unknown	1	ERG	Test	9.40112	0.916841	Pass	0.0078111
S02-A69	I00701 100ng/ul	Unknown	1	IGF1	Test	7.55711	1	Pass	0.00884933
S02-A70	I00701 100ng/ul	Unknown	1	NOTCH1	Test	10.8344	0.945255	Pass	0.00605773
S02-A71	I00701 100ng/ul	Unknown	1	RGS5	Test	9.36931	0.952534	Pass	0.00632127
S02-A72	I00701 100ng/ul	Unknown	1	VPS33B	Test	10.112	0.950026	Pass	0.00827001
S02-A73	I00701 100ng/ul	Unknown	1	ATP5C1	Test	6.00523	0.801814	Pass	0.0052291
S02-A74	I00701 100ng/ul	Unknown	1	CXCL1	Test	7.19812	0.855524	Pass	0.00465816
S02-A75	I00701 100ng/ul	Unknown	1	HDC	Test	18.6785	0.886783	Pass	0.00558739
S02-A76	I00701 100ng/ul	Unknown	1	MKI67	Test	12.0418	0.875126	Pass	0.0051183
S02-A77	I00701 100ng/ul	Unknown	1	PLG	Test	3.92186	0.569919	Fail	0.0154732
S02-A78	I00701 100ng/ul	Unknown	1	TFF3	Test	13.4789	0.831696	Pass	0.00983151
S02-A79	I00701 100ng/ul	Unknown	1	CD68	Test	7.57914	0.962039	Pass	0.00653493
S02-A80	I00701 100ng/ul	Unknown	1	FABP4	Test	13.6883	0.904765	Pass	0.00409125
S02-A81	I00701 100ng/ul	Unknown	1	IGFBP2	Test	6.67713	0.768802	Pass	0.00751767
S02-A82	I00701 100ng/ul	Unknown	1	NOTCH4	Test	8.58123	0.954156	Pass	0.00673909
S02-A83	I00701 100ng/ul	Unknown	1	SELE	Test	18.1642	0.910058	Pass	0.00753617
S02-A84	I00701 100ng/ul	Unknown	1	VWF	Test	9.64713	0.937966	Pass	0.0122823
S02-A85	I00701 100ng/ul	Unknown	1	BNIP3	Test	6.30549	0.815713	Pass	0.0112341
S02-A86	I00701 100ng/ul	Unknown	1	CXCL12	Test	7.28167	0.889337	Pass	0.00819072
S02-A87	I00701 100ng/ul	Unknown	1	HEY1	Test	10.672	0.742359	Pass	0.00520181
S02-A88	I00701 100ng/ul	Unknown	1	MMP2	Test	11.115	0.935464	Pass	0.0112989
S02-A89	I00701 100ng/ul	Unknown	1	PODXL	Test	13.6484	0.636152	Fail	0.00370745
S02-A90	I00701 100ng/ul	Unknown	1	TGFB1	Test	10.1872	0.840567	Pass	0.00523727
S02-A91	I00701 100ng/ul	Unknown	1	CDC42	Test	18.1239	0.556653	Fail	0.00593485
S02-A92	I00701 100ng/ul	Unknown	1	FGF2	Test	12.1176	0.899409	Pass	0.00519917
S02-A93	I00701 100ng/ul	Unknown	1	IL16	Test	10.3885	0.908749	Pass	0.00516514
S02-A94	I00701 100ng/ul	Unknown	1	NRARP	Test	15.5045	0.749088	Pass	0.00590792
S02-A95	I00701 100ng/ul	Unknown	1	SERPINA7	Test	6.25021	0.924042	Pass	0.00861273
S02-A96	I00701 100ng/ul	Unknown	1	WNT4	Test	19.5222	0.86714	Pass	0.0076555
S03-A01	I00701 100ng/ul	Unknown	1	ADIPOQ	Test	19.327	0.866065	Pass	0.00387334
S03-A02	I00701 100ng/ul	Unknown	1	CDH5	Test	6.84075	1	Pass	0.0132277
S03-A03	I00701 100ng/ul	Unknown	1	FGFR3	Test	9.92593	0.820284	Pass	0.00687891
S03-A04	I00701 100ng/ul	Unknown	1	IL6	Test	16.8664	1	Pass	0.0092988
S03-A05	I00701 100ng/ul	Unknown	1	NRP1	Test	8.79937	0.999541	Pass	0.0122642
S03-A06	I00701 100ng/ul	Unknown	1	SERPINE1	Test	11.431	0.996379	Pass	0.00793955
S03-A07	I00701 100ng/ul	Unknown	1	CCL2	Test	13.7332	0.628225	Fail	0.00732184
S03-A08	I00701 100ng/ul	Unknown	1	CXCL6	Test	18.2488	0.925002	Pass	0.00700163
S03-A09	I00701 100ng/ul	Unknown	1	HEYL	Test	11.8821	0.929135	Pass	0.00563268
S03-A10	I00701 100ng/ul	Unknown	1	MMP3	Test	21.1221	0.815515	Pass	0.00488177
S03-A11	I00701 100ng/ul	Unknown	1	PPARA	Test	5.64468	0.956727	Pass	0.01223
S03-A12	I00701 100ng/ul	Unknown	1	TIMP1	Test	9.33762	0.929633	Pass	0.00628117
S03-A13	I00701 100ng/ul	Unknown	1	ADIPOR2	Test	9.98929	0.901327	Pass	0.003719
S03-A14	I00701 100ng/ul	Unknown	1	CFH	Test	6.13208	0.794285	Pass	0.0058373
S03-A15	I00701 100ng/ul	Unknown	1	FIGF	Test	14.4972	0.998015	Pass	0.00733083
S03-A16	I00701 100ng/ul	Unknown	1	JAG1	Test	11.1385	0.856705	Pass	0.00516966
S03-A17	I00701 100ng/ul	Unknown	1	PDGFB	Test	12.5241	0.948002	Pass	0.00520447
S03-A18	I00701 100ng/ul	Unknown	1	SIRT1	Test	7.67714	1	Pass	0.00773899
S03-A19	I00701 100ng/ul	Unknown	1	CCND1	Test	8.75127	1	Pass	0.00624056
S03-A20	I00701 100ng/ul	Unknown	1	DLL4	Test	11.1491	0.921539	Pass	0.00546459
S03-A21	I00701 100ng/ul	Unknown	1	HGF	Test	9.18506	0.833303	Pass	0.00616417
S03-A22	I00701 100ng/ul	Unknown	1	MMP9	Test	14.0708	0.890919	Pass	0.00812749
S03-A23	I00701 100ng/ul	Unknown	1	PRDX1	Test	8.93869	1	Pass	0.00807484
S03-A24	I00701 100ng/ul	Unknown	1	TMEM55B	Test	11.1014	0.817345	Pass	0.00334619
S03-A25	I00701 100ng/ul	Unknown	1	ANGPTL6	Test	15.8909	0.856532	Pass	0.00729046
S03-A26	I00701 100ng/ul	Unknown	1	CLDN1	Test	7.51236	1	Pass	0.00798013
S03-A27	I00701 100ng/ul	Unknown	1	GLS2	Test	6.82477	1	Pass	0.0150528
S03-A28	I00701 100ng/ul	Unknown	1	JUN	Test	9.38549	0.967157	Pass	0.00742858
S03-A29	I00701 100ng/ul	Unknown	1	PDGFRA	Test	8.24852	0.973623	Pass	0.0076071
S03-A30	I00701 100ng/ul	Unknown	1	SOD2	Test	5.69705	0.954536	Pass	0.00811441
S03-A31	I00701 100ng/ul	Unknown	1	CD163	Test	6.77943	1	Pass	0.0104659
S03-A32	I00701 100ng/ul	Unknown	1	EFNB2	Test	11.1341	0.861129	Pass	0.00591886
S03-A33	I00701 100ng/ul	Unknown	1	HIF1A	Test	8.38274	0.726325	Pass	0.00303979
S03-A34	I00701 100ng/ul	Unknown	1	NDUFA10	Test	16.2213	0.974833	Pass	0.00807242
S03-A35	I00701 100ng/ul	Unknown	1	PTGS2	Test	12.7714	1	Pass	0.00954677
S03-A36	I00701 100ng/ul	Unknown	1	UPB1	Test	8.93676	1	Pass	0.00749195
S03-A37	I00701 100ng/ul	Unknown	1	ARF5	Test	9.35106	1	Pass	0.00961056
S03-A38	I00701 100ng/ul	Unknown	1	COL3A1	Test	5.99062	1	Pass	0.0113305
S03-A39	I00701 100ng/ul	Unknown	1	GLUL	Test	5.95934	1	Pass	0.014623
S03-A40	I00701 100ng/ul	Unknown	1	KDR	Test	6.34471	0.971913	Pass	0.0110272
S03-A41	I00701 100ng/ul	Unknown	1	PECAM1	Test	6.5957	0.974278	Pass	0.0107716
S03-A42	I00701 100ng/ul	Unknown	1	SP2	Test	11.3609	0.811645	Pass	0.0081075
S03-A43	I00701 100ng/ul	Unknown	1	CD34	Test	15.9059	0.709607	Pass	0.00440747
S03-A44	I00701 100ng/ul	Unknown	1	EGFL7	Test	12.9579	0.792976	Pass	0.00545415
S03-A45	I00701 100ng/ul	Unknown	1	HRH1	Test	11.8409	0.805627	Pass	0.00215068
S03-A46	I00701 100ng/ul	Unknown	1	NOS2	Test	999	0	Fail	0.1
S03-A47	I00701 100ng/ul	Unknown	1	RAC1	Test	4.99868	0.974855	Pass	0.0126955
S03-A48	I00701 100ng/ul	Unknown	1	VEGFA	Test	6.66516	1	Pass	0.0086604
S03-A49	I00701 100ng/ul	Unknown	1	ARFGAP2	Test	6.9847	1	Pass	0.00825916
S03-A50	I00701 100ng/ul	Unknown	1	COX4I1	Test	13.8637	0.873757	Pass	0.00402493
S03-A51	I00701 100ng/ul	Unknown	1	GPX1	Test	4.30114	0.614837	Fail	0.0142043
S03-A52	I00701 100ng/ul	Unknown	1	LECT2	Test	6.70295	1	Pass	0.00829758
S03-A53	I00701 100ng/ul	Unknown	1	PGF	Test	12.7997	0.911349	Pass	0.00981781
S03-A54	I00701 100ng/ul	Unknown	1	STAB2	Test	6.5073	0.897478	Pass	0.0109981
S03-A55	I00701 100ng/ul	Unknown	1	CD36	Test	6.47816	0.931271	Pass	0.00702844
S03-A56	I00701 100ng/ul	Unknown	1	EPHB4	Test	9.66283	0.959233	Pass	0.00655427
S03-A57	I00701 100ng/ul	Unknown	1	ICAM1	Test	10.6083	0.854101	Pass	0.00971052
S03-A58	I00701 100ng/ul	Unknown	1	NOS3	Test	10.6345	0.884715	Pass	0.00728805
S03-A59	I00701 100ng/ul	Unknown	1	RAF1	Test	7.21446	0.92071	Pass	0.0100881
S03-A60	I00701 100ng/ul	Unknown	1	VIM	Test	6.2218	0.929401	Pass	0.0119797
S03-A61	I00701 100ng/ul	Unknown	1	ARL1	Test	7.79919	0.82159	Pass	0.00801136
S03-A62	I00701 100ng/ul	Unknown	1	CTNNB1	Test	6.8811	0.969112	Pass	0.00686709
S03-A63	I00701 100ng/ul	Unknown	1	GUSB	Test	18.8764	0.540959	Fail	0.00152407
S03-A64	I00701 100ng/ul	Unknown	1	LNFG	Test	9.74383	1	Pass	0.00751174
S03-A65	I00701 100ng/ul	Unknown	1	PLAU	Test	15.2897	0.939177	Pass	0.00762387
S03-A66	I00701 100ng/ul	Unknown	1	STAT3	Test	5.88271	0.954566	Pass	0.00613319
S03-A67	I00701 100ng/ul	Unknown	1	CD44	Test	7.1521	0.943195	Pass	0.00841642
S03-A68	I00701 100ng/ul	Unknown	1	ERG	Test	9.45853	0.938422	Pass	0.0078111
S03-A69	I00701 100ng/ul	Unknown	1	IGF1	Test	7.64558	1	Pass	0.00884933
S03-A70	I00701 100ng/ul	Unknown	1	NOTCH1	Test	11.1241	0.885114	Pass	0.00605773
S03-A71	I00701 100ng/ul	Unknown	1	RGS5	Test	9.377	0.974455	Pass	0.00632127
S03-A72	I00701 100ng/ul	Unknown	1	VPS33B	Test	10.1919	0.961884	Pass	0.00827001
S03-A73	I00701 100ng/ul	Unknown	1	ATP5C1	Test	6.12847	0.776867	Pass	0.0052291
S03-A74	I00701 100ng/ul	Unknown	1	CXCL1	Test	7.04551	0.8394	Pass	0.00465816
S03-A75	I00701 100ng/ul	Unknown	1	HDC	Test	18.6201	0.88855	Pass	0.00558739
S03-A76	I00701 100ng/ul	Unknown	1	MKI67	Test	11.8694	1	Pass	0.0051183
S03-A77	I00701 100ng/ul	Unknown	1	PLG	Test	3.80947	0.509631	Fail	0.0154732
S03-A78	I00701 100ng/ul	Unknown	1	TFF3	Test	13.6149	0.863458	Pass	0.00983151
S03-A79	I00701 100ng/ul	Unknown	1	CD68	Test	7.26684	0.897914	Pass	0.00653493
S03-A80	I00701 100ng/ul	Unknown	1	FABP4	Test	13.6086	0.889139	Pass	0.00409125
S03-A81	I00701 100ng/ul	Unknown	1	IGFBP2	Test	6.32423	0.704288	Pass	0.00751767
S03-A82	I00701 100ng/ul	Unknown	1	NOTCH4	Test	8.57973	1	Pass	0.00673909
S03-A83	I00701 100ng/ul	Unknown	1	SELE	Test	17.9849	0.94051	Pass	0.00753617
S03-A84	I00701 100ng/ul	Unknown	1	VWF	Test	9.70201	0.977871	Pass	0.0122823
S03-A85	I00701 100ng/ul	Unknown	1	BNIP3	Test	6.13573	0.80883	Pass	0.0112341
S03-A86	I00701 100ng/ul	Unknown	1	CXCL12	Test	7.71579	0.996004	Pass	0.00819072
S03-A87	I00701 100ng/ul	Unknown	1	HEY1	Test	11.6518	0.92529	Pass	0.00520181
S03-A88	I00701 100ng/ul	Unknown	1	MMP2	Test	11.2437	0.943467	Pass	0.0112989
S03-A89	I00701 100ng/ul	Unknown	1	PODXL	Test	14.0706	0.667589	Pass	0.00370745
S03-A90	I00701 100ng/ul	Unknown	1	TGFB1	Test	10.2163	0.859863	Pass	0.00523727
S03-A91	I00701 100ng/ul	Unknown	1	CDC42	Test	17.8478	0.699884	Pass	0.00593485
S03-A92	I00701 100ng/ul	Unknown	1	FGF2	Test	12.0351	0.884849	Pass	0.00519917
S03-A93	I00701 100ng/ul	Unknown	1	IL16	Test	9.94856	0.983859	Pass	0.00516514
S03-A94	I00701 100ng/ul	Unknown	1	NRARP	Test	16.5003	0.76682	Pass	0.00590792
S03-A95	I00701 100ng/ul	Unknown	1	SERPINA7	Test	6.39983	0.961787	Pass	0.00861273
S03-A96	I00701 100ng/ul	Unknown	1	WNT4	Test	19.8895	0.982309	Pass	0.0076555
S04-A01	I00719 100ng/ul	Unknown	1	ADIPOQ	Test	18.0003	0.728381	Pass	0.00387334
S04-A02	I00719 100ng/ul	Unknown	1	CDH5	Test	7.3665	1	Pass	0.0132277
S04-A03	I00719 100ng/ul	Unknown	1	FGFR3	Test	9.4632	0.780317	Pass	0.00687891
S04-A04	I00719 100ng/ul	Unknown	1	IL6	Test	18.8674	1	Pass	0.0092988
S04-A05	I00719 100ng/ul	Unknown	1	NRP1	Test	9.05957	0.892638	Pass	0.0122642
S04-A06	I00719 100ng/ul	Unknown	1	SERPINE1	Test	11.229	0.961178	Pass	0.00793955
S04-A07	I00719 100ng/ul	Unknown	1	CCL2	Test	12.4083	0.966662	Pass	0.00732184
S04-A08	I00719 100ng/ul	Unknown	1	CXCL6	Test	19.1149	0.868417	Pass	0.00700163
S04-A09	I00719 100ng/ul	Unknown	1	HEYL	Test	11.851	0.81287	Pass	0.00563268
S04-A10	I00719 100ng/ul	Unknown	1	MMP3	Test	999	0	Fail	0.00488177
S04-A11	I00719 100ng/ul	Unknown	1	PPARA	Test	5.38284	0.901482	Pass	0.01223
S04-A12	I00719 100ng/ul	Unknown	1	TIMP1	Test	9.25992	0.913697	Pass	0.00628117
S04-A13	I00719 100ng/ul	Unknown	1	ADIPOR2	Test	9.42015	0.703461	Pass	0.003719
S04-A14	I00719 100ng/ul	Unknown	1	CFH	Test	6.6291	0.813942	Pass	0.0058373
S04-A15	I00719 100ng/ul	Unknown	1	FIGF	Test	16.1373	0.846958	Pass	0.00733083
S04-A16	I00719 100ng/ul	Unknown	1	JAG1	Test	10.7143	0.933877	Pass	0.00516966
S04-A17	I00719 100ng/ul	Unknown	1	PDGFB	Test	13.5177	0.903069	Pass	0.00520447
S04-A18	I00719 100ng/ul	Unknown	1	SIRT1	Test	8.0915	0.974805	Pass	0.00773899
S04-A19	I00719 100ng/ul	Unknown	1	CCND1	Test	8.03065	0.867043	Pass	0.00624056
S04-A20	I00719 100ng/ul	Unknown	1	DLL4	Test	10.0809	0.913789	Pass	0.00546459
S04-A21	I00719 100ng/ul	Unknown	1	HGF	Test	8.82996	0.878824	Pass	0.00616417
S04-A22	I00719 100ng/ul	Unknown	1	MMP9	Test	14.9334	0.962444	Pass	0.00812749
S04-A23	I00719 100ng/ul	Unknown	1	PRDX1	Test	8.40573	0.959445	Pass	0.00807484
S04-A24	I00719 100ng/ul	Unknown	1	TMEM55B	Test	10.9732	0.83499	Pass	0.00334619
S04-A25	I00719 100ng/ul	Unknown	1	ANGPTL6	Test	16.037	0.768025	Pass	0.00729046
S04-A26	I00719 100ng/ul	Unknown	1	CLDN1	Test	7.54284	1	Pass	0.00798013
S04-A27	I00719 100ng/ul	Unknown	1	GLS2	Test	5.63629	0.992027	Pass	0.0150528
S04-A28	I00719 100ng/ul	Unknown	1	JUN	Test	9.80408	0.947699	Pass	0.00742858
S04-A29	I00719 100ng/ul	Unknown	1	PDGFRA	Test	8.15415	0.98079	Pass	0.0076071
S04-A30	I00719 100ng/ul	Unknown	1	SOD2	Test	4.99915	0.989601	Pass	0.00811441
S04-A31	I00719 100ng/ul	Unknown	1	CD163	Test	7.05876	0.933368	Pass	0.0104659
S04-A32	I00719 100ng/ul	Unknown	1	EFNB2	Test	11.1374	0.828102	Pass	0.00591886
S04-A33	I00719 100ng/ul	Unknown	1	HIF1A	Test	8.67298	0.691748	Pass	0.00303979
S04-A34	I00719 100ng/ul	Unknown	1	NDUFA10	Test	15.549	0.989425	Pass	0.00807242
S04-A35	I00719 100ng/ul	Unknown	1	PTGS2	Test	12.9771	1	Pass	0.00954677
S04-A36	I00719 100ng/ul	Unknown	1	UPB1	Test	8.22626	0.938633	Pass	0.00749195
S04-A37	I00719 100ng/ul	Unknown	1	ARF5	Test	8.97586	1	Pass	0.00961056
S04-A38	I00719 100ng/ul	Unknown	1	COL3A1	Test	6.37751	0.900524	Pass	0.0113305
S04-A39	I00719 100ng/ul	Unknown	1	GLUL	Test	6.1005	0.867128	Pass	0.014623
S04-A40	I00719 100ng/ul	Unknown	1	KDR	Test	6.38074	0.959369	Pass	0.0110272
S04-A41	I00719 100ng/ul	Unknown	1	PECAM1	Test	6.75443	0.973638	Pass	0.0107716
S04-A42	I00719 100ng/ul	Unknown	1	SP2	Test	10.7157	0.791081	Pass	0.0081075
S04-A43	I00719 100ng/ul	Unknown	1	CD34	Test	18.4329	0.560112	Fail	0.00440747
S04-A44	I00719 100ng/ul	Unknown	1	EGFL7	Test	13.9879	0.68002	Pass	0.00545415
S04-A45	I00719 100ng/ul	Unknown	1	HRH1	Test	12.479	0.525984	Fail	0.00215068
S04-A46	I00719 100ng/ul	Unknown	1	NOS2	Test	999	0	Fail	0.1
S04-A47	I00719 100ng/ul	Unknown	1	RAC1	Test	5.17111	0.741402	Pass	0.0126955
S04-A48	I00719 100ng/ul	Unknown	1	VEGFA	Test	6.85735	1	Pass	0.0086604
S04-A49	I00719 100ng/ul	Unknown	1	ARFGAP2	Test	7.03364	0.880204	Pass	0.00825916
S04-A50	I00719 100ng/ul	Unknown	1	COX4I1	Test	12.7452	0.8223	Pass	0.00402493
S04-A51	I00719 100ng/ul	Unknown	1	GPX1	Test	4.05097	0.512475	Fail	0.0142043
S04-A52	I00719 100ng/ul	Unknown	1	LECT2	Test	7.57474	0.983717	Pass	0.00829758
S04-A53	I00719 100ng/ul	Unknown	1	PGF	Test	12.9042	0.915269	Pass	0.00981781
S04-A54	I00719 100ng/ul	Unknown	1	STAB2	Test	6.47018	1	Pass	0.0109981
S04-A55	I00719 100ng/ul	Unknown	1	CD36	Test	7.09011	0.825149	Pass	0.00702844
S04-A56	I00719 100ng/ul	Unknown	1	EPHB4	Test	9.02013	0.877303	Pass	0.00655427
S04-A57	I00719 100ng/ul	Unknown	1	ICAM1	Test	10.4217	0.800817	Pass	0.00971052
S04-A58	I00719 100ng/ul	Unknown	1	NOS3	Test	10.9523	0.938492	Pass	0.00728805
S04-A59	I00719 100ng/ul	Unknown	1	RAF1	Test	6.97654	1	Pass	0.0100881
S04-A60	I00719 100ng/ul	Unknown	1	VIM	Test	6.6559	1	Pass	0.0119797
S04-A61	I00719 100ng/ul	Unknown	1	ARL1	Test	7.66963	0.785439	Pass	0.00801136
S04-A62	I00719 100ng/ul	Unknown	1	CTNNB1	Test	7.00103	0.869618	Pass	0.00686709
S04-A63	I00719 100ng/ul	Unknown	1	GUSB	Test	22.1989	0.521643	Fail	0.00152407
S04-A64	I00719 100ng/ul	Unknown	1	LNFG	Test	10.2355	0.952736	Pass	0.00751174
S04-A65	I00719 100ng/ul	Unknown	1	PLAU	Test	15.5416	0.898925	Pass	0.00762387
S04-A66	I00719 100ng/ul	Unknown	1	STAT3	Test	5.79354	0.962124	Pass	0.00613319
S04-A67	I00719 100ng/ul	Unknown	1	CD44	Test	7.47645	1	Pass	0.00841642
S04-A68	I00719 100ng/ul	Unknown	1	ERG	Test	9.65655	0.955178	Pass	0.0078111
S04-A69	I00719 100ng/ul	Unknown	1	IGF1	Test	6.73775	0.942497	Pass	0.00884933
S04-A70	I00719 100ng/ul	Unknown	1	NOTCH1	Test	10.9618	0.944893	Pass	0.00605773
S04-A71	I00719 100ng/ul	Unknown	1	RGS5	Test	7.7828	1	Pass	0.00632127
S04-A72	I00719 100ng/ul	Unknown	1	VPS33B	Test	10.0097	0.917541	Pass	0.00827001
S04-A73	I00719 100ng/ul	Unknown	1	ATP5C1	Test	5.25091	0.8276	Pass	0.0052291
S04-A74	I00719 100ng/ul	Unknown	1	CXCL1	Test	9.14623	0.784003	Pass	0.00465816
S04-A75	I00719 100ng/ul	Unknown	1	HDC	Test	16.6845	0.724704	Pass	0.00558739
S04-A76	I00719 100ng/ul	Unknown	1	MKI67	Test	13.4336	0.831378	Pass	0.0051183
S04-A77	I00719 100ng/ul	Unknown	1	PLG	Test	4.08398	0.42316	Fail	0.0154732
S04-A78	I00719 100ng/ul	Unknown	1	TFF3	Test	11.9072	0.894348	Pass	0.00983151
S04-A79	I00719 100ng/ul	Unknown	1	CD68	Test	7.7648	0.900038	Pass	0.00653493
S04-A80	I00719 100ng/ul	Unknown	1	FABP4	Test	13.1639	0.797334	Pass	0.00409125
S04-A81	I00719 100ng/ul	Unknown	1	IGFBP2	Test	4.9198	0.815954	Pass	0.00751767
S04-A82	I00719 100ng/ul	Unknown	1	NOTCH4	Test	8.70349	0.947491	Pass	0.00673909
S04-A83	I00719 100ng/ul	Unknown	1	SELE	Test	13.1424	0.894551	Pass	0.00753617
S04-A84	I00719 100ng/ul	Unknown	1	VWF	Test	8.51596	0.961156	Pass	0.0122823
S04-A85	I00719 100ng/ul	Unknown	1	BNIP3	Test	5.56735	0.885992	Pass	0.0112341
S04-A86	I00719 100ng/ul	Unknown	1	CXCL12	Test	7.94095	0.964006	Pass	0.00819072
S04-A87	I00719 100ng/ul	Unknown	1	HEY1	Test	12.4851	0.766728	Pass	0.00520181
S04-A88	I00719 100ng/ul	Unknown	1	MMP2	Test	11.8752	0.853577	Pass	0.0112989
S04-A89	I00719 100ng/ul	Unknown	1	PODXL	Test	14.6364	0.650841	Pass	0.00370745
S04-A90	I00719 100ng/ul	Unknown	1	TGFB1	Test	11.0281	0.763841	Pass	0.00523727
S04-A91	I00719 100ng/ul	Unknown	1	CDC42	Test	19.0864	0.655209	Pass	0.00593485
S04-A92	I00719 100ng/ul	Unknown	1	FGF2	Test	12.0835	0.737847	Pass	0.00519917
S04-A93	I00719 100ng/ul	Unknown	1	IL16	Test	11.1959	0.735764	Pass	0.00516514
S04-A94	I00719 100ng/ul	Unknown	1	NRARP	Test	16.971	0.831783	Pass	0.00590792
S04-A95	I00719 100ng/ul	Unknown	1	SERPINA7	Test	6.18451	0.874586	Pass	0.00861273
S04-A96	I00719 100ng/ul	Unknown	1	WNT4	Test	18.9314	1	Pass	0.0076555
S05-A01	I00719 100ng/ul	Unknown	1	ADIPOQ	Test	17.7564	0.859559	Pass	0.00387334
S05-A02	I00719 100ng/ul	Unknown	1	CDH5	Test	7.51651	1	Pass	0.0132277
S05-A03	I00719 100ng/ul	Unknown	1	FGFR3	Test	9.87049	0.760444	Pass	0.00687891
S05-A04	I00719 100ng/ul	Unknown	1	IL6	Test	18.9589	0.99386	Pass	0.0092988
S05-A05	I00719 100ng/ul	Unknown	1	NRP1	Test	8.86594	0.962241	Pass	0.0122642
S05-A06	I00719 100ng/ul	Unknown	1	SERPINE1	Test	11.4663	0.965621	Pass	0.00793955
S05-A07	I00719 100ng/ul	Unknown	1	CCL2	Test	12.3463	0.896445	Pass	0.00732184
S05-A08	I00719 100ng/ul	Unknown	1	CXCL6	Test	19.1804	0.848904	Pass	0.00700163
S05-A09	I00719 100ng/ul	Unknown	1	HEYL	Test	12.3264	0.753501	Pass	0.00563268
S05-A10	I00719 100ng/ul	Unknown	1	MMP3	Test	999	0	Fail	0.00488177
S05-A11	I00719 100ng/ul	Unknown	1	PPARA	Test	5.46245	0.902209	Pass	0.01223
S05-A12	I00719 100ng/ul	Unknown	1	TIMP1	Test	9.51083	0.921553	Pass	0.00628117
S05-A13	I00719 100ng/ul	Unknown	1	ADIPOR2	Test	9.70968	0.594023	Fail	0.003719
S05-A14	I00719 100ng/ul	Unknown	1	CFH	Test	7.13632	0.72335	Pass	0.0058373
S05-A15	I00719 100ng/ul	Unknown	1	FIGF	Test	16.4988	0.910281	Pass	0.00733083
S05-A16	I00719 100ng/ul	Unknown	1	JAG1	Test	10.7063	0.829574	Pass	0.00516966
S05-A17	I00719 100ng/ul	Unknown	1	PDGFB	Test	14.0747	0.835557	Pass	0.00520447
S05-A18	I00719 100ng/ul	Unknown	1	SIRT1	Test	8.12879	0.943219	Pass	0.00773899
S05-A19	I00719 100ng/ul	Unknown	1	CCND1	Test	8.33028	0.919185	Pass	0.00624056
S05-A20	I00719 100ng/ul	Unknown	1	DLL4	Test	10.1617	0.883317	Pass	0.00546459
S05-A21	I00719 100ng/ul	Unknown	1	HGF	Test	9.05462	0.786773	Pass	0.00616417
S05-A22	I00719 100ng/ul	Unknown	1	MMP9	Test	15.1453	0.872225	Pass	0.00812749
S05-A23	I00719 100ng/ul	Unknown	1	PRDX1	Test	8.37986	0.891304	Pass	0.00807484
S05-A24	I00719 100ng/ul	Unknown	1	TMEM55B	Test	12.8659	0.839531	Pass	0.00334619
S05-A25	I00719 100ng/ul	Unknown	1	ANGPTL6	Test	16.4725	0.837403	Pass	0.00729046
S05-A26	I00719 100ng/ul	Unknown	1	CLDN1	Test	7.75043	1	Pass	0.00798013
S05-A27	I00719 100ng/ul	Unknown	1	GLS2	Test	5.74195	1	Pass	0.0150528
S05-A28	I00719 100ng/ul	Unknown	1	JUN	Test	10.2301	0.805709	Pass	0.00742858
S05-A29	I00719 100ng/ul	Unknown	1	PDGFRA	Test	8.12987	0.941823	Pass	0.0076071
S05-A30	I00719 100ng/ul	Unknown	1	SOD2	Test	4.98764	0.962592	Pass	0.00811441
S05-A31	I00719 100ng/ul	Unknown	1	CD163	Test	7.22274	0.906533	Pass	0.0104659
S05-A32	I00719 100ng/ul	Unknown	1	EFNB2	Test	11.8775	0.952445	Pass	0.00591886
S05-A33	I00719 100ng/ul	Unknown	1	HIF1A	Test	8.95371	0.587978	Fail	0.00303979
S05-A34	I00719 100ng/ul	Unknown	1	NDUFA10	Test	15.7226	1	Pass	0.00807242
S05-A35	I00719 100ng/ul	Unknown	1	PTGS2	Test	13.2773	0.968756	Pass	0.00954677
S05-A36	I00719 100ng/ul	Unknown	1	UPB1	Test	8.44468	0.92616	Pass	0.00749195
S05-A37	I00719 100ng/ul	Unknown	1	ARF5	Test	9.05654	0.947536	Pass	0.00961056
S05-A38	I00719 100ng/ul	Unknown	1	COL3A1	Test	6.55684	0.903306	Pass	0.0113305
S05-A39	I00719 100ng/ul	Unknown	1	GLUL	Test	6.29478	0.890397	Pass	0.014623
S05-A40	I00719 100ng/ul	Unknown	1	KDR	Test	6.35644	0.937172	Pass	0.0110272
S05-A41	I00719 100ng/ul	Unknown	1	PECAM1	Test	6.81874	0.977176	Pass	0.0107716
S05-A42	I00719 100ng/ul	Unknown	1	SP2	Test	11.032	0.689994	Pass	0.0081075
S05-A43	I00719 100ng/ul	Unknown	1	CD34	Test	19.4986	0.688425	Pass	0.00440747
S05-A44	I00719 100ng/ul	Unknown	1	EGFL7	Test	14.9585	0.718493	Pass	0.00545415
S05-A45	I00719 100ng/ul	Unknown	1	HRH1	Test	13.1712	0.363637	Fail	0.00215068
S05-A46	I00719 100ng/ul	Unknown	1	NOS2	Test	999	0	Fail	0.1
S05-A47	I00719 100ng/ul	Unknown	1	RAC1	Test	5.19692	0.730313	Pass	0.0126955
S05-A48	I00719 100ng/ul	Unknown	1	VEGFA	Test	6.73693	1	Pass	0.0086604
S05-A49	I00719 100ng/ul	Unknown	1	ARFGAP2	Test	7.19589	0.900114	Pass	0.00825916
S05-A50	I00719 100ng/ul	Unknown	1	COX4I1	Test	13.6148	0.737166	Pass	0.00402493
S05-A51	I00719 100ng/ul	Unknown	1	GPX1	Test	3.93308	0.64436	Fail	0.0142043
S05-A52	I00719 100ng/ul	Unknown	1	LECT2	Test	7.5282	0.965617	Pass	0.00829758
S05-A53	I00719 100ng/ul	Unknown	1	PGF	Test	12.803	0.865406	Pass	0.00981781
S05-A54	I00719 100ng/ul	Unknown	1	STAB2	Test	6.29289	0.928459	Pass	0.0109981
S05-A55	I00719 100ng/ul	Unknown	1	CD36	Test	7.26469	0.777405	Pass	0.00702844
S05-A56	I00719 100ng/ul	Unknown	1	EPHB4	Test	9.39806	0.883576	Pass	0.00655427
S05-A57	I00719 100ng/ul	Unknown	1	ICAM1	Test	10.9224	0.858076	Pass	0.00971052
S05-A58	I00719 100ng/ul	Unknown	1	NOS3	Test	11.126	0.806992	Pass	0.00728805
S05-A59	I00719 100ng/ul	Unknown	1	RAF1	Test	7.03274	0.875833	Pass	0.0100881
S05-A60	I00719 100ng/ul	Unknown	1	VIM	Test	6.6604	1	Pass	0.0119797
S05-A61	I00719 100ng/ul	Unknown	1	ARL1	Test	7.57668	0.716008	Pass	0.00801136
S05-A62	I00719 100ng/ul	Unknown	1	CTNNB1	Test	7.02783	0.847358	Pass	0.00686709
S05-A63	I00719 100ng/ul	Unknown	1	GUSB	Test	20.2428	0.09	Fail	0.00152407
S05-A64	I00719 100ng/ul	Unknown	1	LNFG	Test	10.4809	0.951784	Pass	0.00751174
S05-A65	I00719 100ng/ul	Unknown	1	PLAU	Test	15.7896	0.948267	Pass	0.00762387
S05-A66	I00719 100ng/ul	Unknown	1	STAT3	Test	5.79438	0.960738	Pass	0.00613319
S05-A67	I00719 100ng/ul	Unknown	1	CD44	Test	7.55221	1	Pass	0.00841642
S05-A68	I00719 100ng/ul	Unknown	1	ERG	Test	9.86454	0.956414	Pass	0.0078111
S05-A69	I00719 100ng/ul	Unknown	1	IGF1	Test	7.37431	0.977986	Pass	0.00884933
S05-A70	I00719 100ng/ul	Unknown	1	NOTCH1	Test	11.2303	0.80863	Pass	0.00605773
S05-A71	I00719 100ng/ul	Unknown	1	RGS5	Test	7.96651	1	Pass	0.00632127
S05-A72	I00719 100ng/ul	Unknown	1	VPS33B	Test	10.3279	0.937161	Pass	0.00827001
S05-A73	I00719 100ng/ul	Unknown	1	ATP5C1	Test	5.42738	0.873205	Pass	0.0052291
S05-A74	I00719 100ng/ul	Unknown	1	CXCL1	Test	9.29955	0.743112	Pass	0.00465816
S05-A75	I00719 100ng/ul	Unknown	1	HDC	Test	17.7875	0.748505	Pass	0.00558739
S05-A76	I00719 100ng/ul	Unknown	1	MKI67	Test	13.8036	0.922081	Pass	0.0051183
S05-A77	I00719 100ng/ul	Unknown	1	PLG	Test	4.11559	0.405344	Fail	0.0154732
S05-A78	I00719 100ng/ul	Unknown	1	TFF3	Test	12.1575	0.774823	Pass	0.00983151
S05-A79	I00719 100ng/ul	Unknown	1	CD68	Test	8.05923	0.811812	Pass	0.00653493
S05-A80	I00719 100ng/ul	Unknown	1	FABP4	Test	14.1801	0.670449	Pass	0.00409125
S05-A81	I00719 100ng/ul	Unknown	1	IGFBP2	Test	4.59033	0.693448	Pass	0.00751767
S05-A82	I00719 100ng/ul	Unknown	1	NOTCH4	Test	8.85912	1	Pass	0.00673909
S05-A83	I00719 100ng/ul	Unknown	1	SELE	Test	13.3398	0.899473	Pass	0.00753617
S05-A84	I00719 100ng/ul	Unknown	1	VWF	Test	8.46747	0.920696	Pass	0.0122823
S05-A85	I00719 100ng/ul	Unknown	1	BNIP3	Test	5.52152	0.873215	Pass	0.0112341
S05-A86	I00719 100ng/ul	Unknown	1	CXCL12	Test	7.71735	0.897135	Pass	0.00819072
S05-A87	I00719 100ng/ul	Unknown	1	HEY1	Test	13.0354	0.74307	Pass	0.00520181
S05-A88	I00719 100ng/ul	Unknown	1	MMP2	Test	12.2755	0.74013	Pass	0.0112989
S05-A89	I00719 100ng/ul	Unknown	1	PODXL	Test	15.8501	0.564227	Fail	0.00370745
S05-A90	I00719 100ng/ul	Unknown	1	TGFB1	Test	11.1807	0.715471	Pass	0.00523727
S05-A91	I00719 100ng/ul	Unknown	1	CDC42	Test	18.5077	0.62615	Fail	0.00593485
S05-A92	I00719 100ng/ul	Unknown	1	FGF2	Test	12.5032	0.887411	Pass	0.00519917
S05-A93	I00719 100ng/ul	Unknown	1	IL16	Test	12.8405	0.817122	Pass	0.00516514
S05-A94	I00719 100ng/ul	Unknown	1	NRARP	Test	16.7183	0.746697	Pass	0.00590792
S05-A95	I00719 100ng/ul	Unknown	1	SERPINA7	Test	6.10999	0.829679	Pass	0.00861273
S05-A96	I00719 100ng/ul	Unknown	1	WNT4	Test	19.1435	0.790377	Pass	0.0076555
S06-A01	I00719 100ng/ul	Unknown	1	ADIPOQ	Test	16.896	0.660367	Pass	0.00387334
S06-A02	I00719 100ng/ul	Unknown	1	CDH5	Test	7.64421	1	Pass	0.0132277
S06-A03	I00719 100ng/ul	Unknown	1	FGFR3	Test	9.71585	0.808101	Pass	0.00687891
S06-A04	I00719 100ng/ul	Unknown	1	IL6	Test	19.0376	0.831936	Pass	0.0092988
S06-A05	I00719 100ng/ul	Unknown	1	NRP1	Test	9.11074	0.854325	Pass	0.0122642
S06-A06	I00719 100ng/ul	Unknown	1	SERPINE1	Test	11.6515	0.985142	Pass	0.00793955
S06-A07	I00719 100ng/ul	Unknown	1	CCL2	Test	12.9231	1	Pass	0.00732184
S06-A08	I00719 100ng/ul	Unknown	1	CXCL6	Test	19.2568	0.84865	Pass	0.00700163
S06-A09	I00719 100ng/ul	Unknown	1	HEYL	Test	12.4572	0.775335	Pass	0.00563268
S06-A10	I00719 100ng/ul	Unknown	1	MMP3	Test	999	0	Fail	0.00488177
S06-A11	I00719 100ng/ul	Unknown	1	PPARA	Test	5.4499	0.874735	Pass	0.01223
S06-A12	I00719 100ng/ul	Unknown	1	TIMP1	Test	9.45281	0.89702	Pass	0.00628117
S06-A13	I00719 100ng/ul	Unknown	1	ADIPOR2	Test	10.3578	0.400635	Fail	0.003719
S06-A14	I00719 100ng/ul	Unknown	1	CFH	Test	6.97894	0.913301	Pass	0.0058373
S06-A15	I00719 100ng/ul	Unknown	1	FIGF	Test	16.3729	0.874554	Pass	0.00733083
S06-A16	I00719 100ng/ul	Unknown	1	JAG1	Test	11.1794	0.781438	Pass	0.00516966
S06-A17	I00719 100ng/ul	Unknown	1	PDGFB	Test	13.9125	0.943516	Pass	0.00520447
S06-A18	I00719 100ng/ul	Unknown	1	SIRT1	Test	8.34332	0.985505	Pass	0.00773899
S06-A19	I00719 100ng/ul	Unknown	1	CCND1	Test	8.35308	0.885275	Pass	0.00624056
S06-A20	I00719 100ng/ul	Unknown	1	DLL4	Test	10.2552	0.904986	Pass	0.00546459
S06-A21	I00719 100ng/ul	Unknown	1	HGF	Test	8.88881	0.834357	Pass	0.00616417
S06-A22	I00719 100ng/ul	Unknown	1	MMP9	Test	15.2505	0.875575	Pass	0.00812749
S06-A23	I00719 100ng/ul	Unknown	1	PRDX1	Test	8.80731	0.9832	Pass	0.00807484
S06-A24	I00719 100ng/ul	Unknown	1	TMEM55B	Test	13.1187	0.718067	Pass	0.00334619
S06-A25	I00719 100ng/ul	Unknown	1	ANGPTL6	Test	16.449	0.811561	Pass	0.00729046
S06-A26	I00719 100ng/ul	Unknown	1	CLDN1	Test	7.56603	0.992823	Pass	0.00798013
S06-A27	I00719 100ng/ul	Unknown	1	GLS2	Test	5.74197	0.997199	Pass	0.0150528
S06-A28	I00719 100ng/ul	Unknown	1	JUN	Test	10.1673	0.729627	Pass	0.00742858
S06-A29	I00719 100ng/ul	Unknown	1	PDGFRA	Test	7.68733	0.939778	Pass	0.0076071
S06-A30	I00719 100ng/ul	Unknown	1	SOD2	Test	5.09487	0.765367	Pass	0.00811441
S06-A31	I00719 100ng/ul	Unknown	1	CD163	Test	7.31116	0.907199	Pass	0.0104659
S06-A32	I00719 100ng/ul	Unknown	1	EFNB2	Test	11.9689	1	Pass	0.00591886
S06-A33	I00719 100ng/ul	Unknown	1	HIF1A	Test	12.2162	0.491524	Fail	0.00303979
S06-A34	I00719 100ng/ul	Unknown	1	NDUFA10	Test	15.8148	1	Pass	0.00807242
S06-A35	I00719 100ng/ul	Unknown	1	PTGS2	Test	13.3648	0.97153	Pass	0.00954677
S06-A36	I00719 100ng/ul	Unknown	1	UPB1	Test	8.49616	0.933548	Pass	0.00749195
S06-A37	I00719 100ng/ul	Unknown	1	ARF5	Test	9.24732	0.977375	Pass	0.00961056
S06-A38	I00719 100ng/ul	Unknown	1	COL3A1	Test	6.54145	0.859758	Pass	0.0113305
S06-A39	I00719 100ng/ul	Unknown	1	GLUL	Test	6.08878	0.821699	Pass	0.014623
S06-A40	I00719 100ng/ul	Unknown	1	KDR	Test	6.43612	0.942563	Pass	0.0110272
S06-A41	I00719 100ng/ul	Unknown	1	PECAM1	Test	6.97008	1	Pass	0.0107716
S06-A42	I00719 100ng/ul	Unknown	1	SP2	Test	11.594	0.743475	Pass	0.0081075
S06-A43	I00719 100ng/ul	Unknown	1	CD34	Test	19.3423	0.531251	Fail	0.00440747
S06-A44	I00719 100ng/ul	Unknown	1	EGFL7	Test	14.5284	0.659384	Pass	0.00545415
S06-A45	I00719 100ng/ul	Unknown	1	HRH1	Test	11.9458	0.527893	Fail	0.00215068
S06-A46	I00719 100ng/ul	Unknown	1	NOS2	Test	999	0	Fail	0.1
S06-A47	I00719 100ng/ul	Unknown	1	RAC1	Test	5.27611	0.750567	Pass	0.0126955
S06-A48	I00719 100ng/ul	Unknown	1	VEGFA	Test	6.83268	1	Pass	0.0086604
S06-A49	I00719 100ng/ul	Unknown	1	ARFGAP2	Test	7.2798	0.903474	Pass	0.00825916
S06-A50	I00719 100ng/ul	Unknown	1	COX4I1	Test	13.8738	0.65801	Pass	0.00402493
S06-A51	I00719 100ng/ul	Unknown	1	GPX1	Test	4.16087	0.546571	Fail	0.0142043
S06-A52	I00719 100ng/ul	Unknown	1	LECT2	Test	7.66907	0.972134	Pass	0.00829758
S06-A53	I00719 100ng/ul	Unknown	1	PGF	Test	12.9599	0.880561	Pass	0.00981781
S06-A54	I00719 100ng/ul	Unknown	1	STAB2	Test	6.48387	0.968335	Pass	0.0109981
S06-A55	I00719 100ng/ul	Unknown	1	CD36	Test	7.37652	0.809442	Pass	0.00702844
S06-A56	I00719 100ng/ul	Unknown	1	EPHB4	Test	9.58477	0.926837	Pass	0.00655427
S06-A57	I00719 100ng/ul	Unknown	1	ICAM1	Test	10.8762	0.827442	Pass	0.00971052
S06-A58	I00719 100ng/ul	Unknown	1	NOS3	Test	11.4253	0.847604	Pass	0.00728805
S06-A59	I00719 100ng/ul	Unknown	1	RAF1	Test	7.19395	0.889854	Pass	0.0100881
S06-A60	I00719 100ng/ul	Unknown	1	VIM	Test	6.77147	1	Pass	0.0119797
S06-A61	I00719 100ng/ul	Unknown	1	ARL1	Test	7.67247	0.678721	Pass	0.00801136
S06-A62	I00719 100ng/ul	Unknown	1	CTNNB1	Test	7.18422	0.840124	Pass	0.00686709
S06-A63	I00719 100ng/ul	Unknown	1	GUSB	Test	999	0	Fail	0.00152407
S06-A64	I00719 100ng/ul	Unknown	1	LNFG	Test	10.5127	0.917348	Pass	0.00751174
S06-A65	I00719 100ng/ul	Unknown	1	PLAU	Test	15.9509	0.999548	Pass	0.00762387
S06-A66	I00719 100ng/ul	Unknown	1	STAT3	Test	5.94619	1	Pass	0.00613319
S06-A67	I00719 100ng/ul	Unknown	1	CD44	Test	7.56861	1	Pass	0.00841642
S06-A68	I00719 100ng/ul	Unknown	1	ERG	Test	9.97726	0.987646	Pass	0.0078111
S06-A69	I00719 100ng/ul	Unknown	1	IGF1	Test	7.22448	0.879581	Pass	0.00884933
S06-A70	I00719 100ng/ul	Unknown	1	NOTCH1	Test	11.3306	0.854343	Pass	0.00605773
S06-A71	I00719 100ng/ul	Unknown	1	RGS5	Test	8.00407	0.835842	Pass	0.00632127
S06-A72	I00719 100ng/ul	Unknown	1	VPS33B	Test	10.4535	0.957805	Pass	0.00827001
S06-A73	I00719 100ng/ul	Unknown	1	ATP5C1	Test	3.37803	0.396619	Fail	0.0052291
S06-A74	I00719 100ng/ul	Unknown	1	CXCL1	Test	9.0383	0.63369	Fail	0.00465816
S06-A75	I00719 100ng/ul	Unknown	1	HDC	Test	18.4347	0.765775	Pass	0.00558739
S06-A76	I00719 100ng/ul	Unknown	1	MKI67	Test	13.961	0.98702	Pass	0.0051183
S06-A77	I00719 100ng/ul	Unknown	1	PLG	Test	4.13391	0.40037	Fail	0.0154732
S06-A78	I00719 100ng/ul	Unknown	1	TFF3	Test	12.1336	0.756757	Pass	0.00983151
S06-A79	I00719 100ng/ul	Unknown	1	CD68	Test	8.05977	0.796749	Pass	0.00653493
S06-A80	I00719 100ng/ul	Unknown	1	FABP4	Test	14.1383	0.687723	Pass	0.00409125
S06-A81	I00719 100ng/ul	Unknown	1	IGFBP2	Test	5.19721	0.658935	Pass	0.00751767
S06-A82	I00719 100ng/ul	Unknown	1	NOTCH4	Test	8.95482	1	Pass	0.00673909
S06-A83	I00719 100ng/ul	Unknown	1	SELE	Test	13.5056	0.895453	Pass	0.00753617
S06-A84	I00719 100ng/ul	Unknown	1	VWF	Test	8.37237	0.913867	Pass	0.0122823
S06-A85	I00719 100ng/ul	Unknown	1	BNIP3	Test	5.49405	0.83648	Pass	0.0112341
S06-A86	I00719 100ng/ul	Unknown	1	CXCL12	Test	8.01593	0.793805	Pass	0.00819072
S06-A87	I00719 100ng/ul	Unknown	1	HEY1	Test	13.4408	0.759252	Pass	0.00520181
S06-A88	I00719 100ng/ul	Unknown	1	MMP2	Test	12.3374	0.727307	Pass	0.0112989
S06-A89	I00719 100ng/ul	Unknown	1	PODXL	Test	16.881	0.635555	Fail	0.00370745
S06-A90	I00719 100ng/ul	Unknown	1	TGFB1	Test	11.8738	0.898705	Pass	0.00523727
S06-A91	I00719 100ng/ul	Unknown	1	CDC42	Test	19.152	0.557115	Fail	0.00593485
S06-A92	I00719 100ng/ul	Unknown	1	FGF2	Test	11.3927	0.743276	Pass	0.00519917
S06-A93	I00719 100ng/ul	Unknown	1	IL16	Test	11.6258	0.672972	Pass	0.00516514
S06-A94	I00719 100ng/ul	Unknown	1	NRARP	Test	17.9512	1	Pass	0.00590792
S06-A95	I00719 100ng/ul	Unknown	1	SERPINA7	Test	6.55143	0.916553	Pass	0.00861273
S06-A96	I00719 100ng/ul	Unknown	1	WNT4	Test	18.9502	0.868884	Pass	0.0076555
S07-A01	I00709 100ng/ul	Unknown	1	ADIPOQ	Test	19.776	0.957851	Pass	0.00387334
S07-A02	I00709 100ng/ul	Unknown	1	CDH5	Test	7.81838	1	Pass	0.0132277
S07-A03	I00709 100ng/ul	Unknown	1	FGFR3	Test	10.1564	0.756677	Pass	0.00687891
S07-A04	I00709 100ng/ul	Unknown	1	IL6	Test	18.3898	0.921569	Pass	0.0092988
S07-A05	I00709 100ng/ul	Unknown	1	NRP1	Test	9.38459	0.944357	Pass	0.0122642
S07-A06	I00709 100ng/ul	Unknown	1	SERPINE1	Test	13.1968	0.938822	Pass	0.00793955
S07-A07	I00709 100ng/ul	Unknown	1	CCL2	Test	13.617	0.964848	Pass	0.00732184
S07-A08	I00709 100ng/ul	Unknown	1	CXCL6	Test	21.6008	0.942468	Pass	0.00700163
S07-A09	I00709 100ng/ul	Unknown	1	HEYL	Test	10.8521	0.929719	Pass	0.00563268
S07-A10	I00709 100ng/ul	Unknown	1	MMP3	Test	999	0	Fail	0.00488177
S07-A11	I00709 100ng/ul	Unknown	1	PPARA	Test	5.73084	0.948277	Pass	0.01223
S07-A12	I00709 100ng/ul	Unknown	1	TIMP1	Test	9.13484	0.89334	Pass	0.00628117
S07-A13	I00709 100ng/ul	Unknown	1	ADIPOR2	Test	10.7044	0.85715	Pass	0.003719
S07-A14	I00709 100ng/ul	Unknown	1	CFH	Test	6.64112	0.901313	Pass	0.0058373
S07-A15	I00709 100ng/ul	Unknown	1	FIGF	Test	18.1075	0.851843	Pass	0.00733083
S07-A16	I00709 100ng/ul	Unknown	1	JAG1	Test	10.576	0.892132	Pass	0.00516966
S07-A17	I00709 100ng/ul	Unknown	1	PDGFB	Test	14.1111	0.86184	Pass	0.00520447
S07-A18	I00709 100ng/ul	Unknown	1	SIRT1	Test	8.12721	0.98571	Pass	0.00773899
S07-A19	I00709 100ng/ul	Unknown	1	CCND1	Test	9.11977	0.881793	Pass	0.00624056
S07-A20	I00709 100ng/ul	Unknown	1	DLL4	Test	10.6283	1	Pass	0.00546459
S07-A21	I00709 100ng/ul	Unknown	1	HGF	Test	9.09694	0.826489	Pass	0.00616417
S07-A22	I00709 100ng/ul	Unknown	1	MMP9	Test	15.5583	0.935142	Pass	0.00812749
S07-A23	I00709 100ng/ul	Unknown	1	PRDX1	Test	10.5204	0.98054	Pass	0.00807484
S07-A24	I00709 100ng/ul	Unknown	1	TMEM55B	Test	11.9554	0.883961	Pass	0.00334619
S07-A25	I00709 100ng/ul	Unknown	1	ANGPTL6	Test	15.653	0.910131	Pass	0.00729046
S07-A26	I00709 100ng/ul	Unknown	1	CLDN1	Test	8.58114	1	Pass	0.00798013
S07-A27	I00709 100ng/ul	Unknown	1	GLS2	Test	6.09409	0.892202	Pass	0.0150528
S07-A28	I00709 100ng/ul	Unknown	1	JUN	Test	9.50494	0.9472	Pass	0.00742858
S07-A29	I00709 100ng/ul	Unknown	1	PDGFRA	Test	8.70304	1	Pass	0.0076071
S07-A30	I00709 100ng/ul	Unknown	1	SOD2	Test	5.86724	0.961645	Pass	0.00811441
S07-A31	I00709 100ng/ul	Unknown	1	CD163	Test	7.26847	0.968114	Pass	0.0104659
S07-A32	I00709 100ng/ul	Unknown	1	EFNB2	Test	11.063	0.82396	Pass	0.00591886
S07-A33	I00709 100ng/ul	Unknown	1	HIF1A	Test	9.25136	0.664076	Pass	0.00303979
S07-A34	I00709 100ng/ul	Unknown	1	NDUFA10	Test	16.8354	1	Pass	0.00807242
S07-A35	I00709 100ng/ul	Unknown	1	PTGS2	Test	14.3291	0.983098	Pass	0.00954677
S07-A36	I00709 100ng/ul	Unknown	1	UPB1	Test	8.70418	1	Pass	0.00749195
S07-A37	I00709 100ng/ul	Unknown	1	ARF5	Test	9.52552	1	Pass	0.00961056
S07-A38	I00709 100ng/ul	Unknown	1	COL3A1	Test	6.3718	0.917774	Pass	0.0113305
S07-A39	I00709 100ng/ul	Unknown	1	GLUL	Test	6.59133	0.969894	Pass	0.014623
S07-A40	I00709 100ng/ul	Unknown	1	KDR	Test	6.93198	1	Pass	0.0110272
S07-A41	I00709 100ng/ul	Unknown	1	PECAM1	Test	7.13978	0.891115	Pass	0.0107716
S07-A42	I00709 100ng/ul	Unknown	1	SP2	Test	12.1921	0.761984	Pass	0.0081075
S07-A43	I00709 100ng/ul	Unknown	1	CD34	Test	17.0914	0.581322	Fail	0.00440747
S07-A44	I00709 100ng/ul	Unknown	1	EGFL7	Test	13.8653	0.773722	Pass	0.00545415
S07-A45	I00709 100ng/ul	Unknown	1	HRH1	Test	13.8087	0.692639	Pass	0.00215068
S07-A46	I00709 100ng/ul	Unknown	1	NOS2	Test	999	0	Fail	0.1
S07-A47	I00709 100ng/ul	Unknown	1	RAC1	Test	5.61132	0.867155	Pass	0.0126955
S07-A48	I00709 100ng/ul	Unknown	1	VEGFA	Test	7.32121	0.964397	Pass	0.0086604
S07-A49	I00709 100ng/ul	Unknown	1	ARFGAP2	Test	7.61421	0.98186	Pass	0.00825916
S07-A50	I00709 100ng/ul	Unknown	1	COX4I1	Test	13.1418	0.764006	Pass	0.00402493
S07-A51	I00709 100ng/ul	Unknown	1	GPX1	Test	4.34882	0.642245	Fail	0.0142043
S07-A52	I00709 100ng/ul	Unknown	1	LECT2	Test	6.95114	1	Pass	0.00829758
S07-A53	I00709 100ng/ul	Unknown	1	PGF	Test	13.4458	0.869699	Pass	0.00981781
S07-A54	I00709 100ng/ul	Unknown	1	STAB2	Test	6.59849	0.996661	Pass	0.0109981
S07-A55	I00709 100ng/ul	Unknown	1	CD36	Test	8.40769	0.894753	Pass	0.00702844
S07-A56	I00709 100ng/ul	Unknown	1	EPHB4	Test	9.58978	0.98427	Pass	0.00655427
S07-A57	I00709 100ng/ul	Unknown	1	ICAM1	Test	11.7856	0.885151	Pass	0.00971052
S07-A58	I00709 100ng/ul	Unknown	1	NOS3	Test	10.9678	0.94835	Pass	0.00728805
S07-A59	I00709 100ng/ul	Unknown	1	RAF1	Test	7.66265	1	Pass	0.0100881
S07-A60	I00709 100ng/ul	Unknown	1	VIM	Test	7.47322	0.992838	Pass	0.0119797
S07-A61	I00709 100ng/ul	Unknown	1	ARL1	Test	8.57485	0.815419	Pass	0.00801136
S07-A62	I00709 100ng/ul	Unknown	1	CTNNB1	Test	7.45076	0.955076	Pass	0.00686709
S07-A63	I00709 100ng/ul	Unknown	1	GUSB	Test	19.5	0.538511	Fail	0.00152407
S07-A64	I00709 100ng/ul	Unknown	1	LNFG	Test	11.6845	0.998285	Pass	0.00751174
S07-A65	I00709 100ng/ul	Unknown	1	PLAU	Test	16.6515	0.963457	Pass	0.00762387
S07-A66	I00709 100ng/ul	Unknown	1	STAT3	Test	6.13267	0.814094	Pass	0.00613319
S07-A67	I00709 100ng/ul	Unknown	1	CD44	Test	7.88022	1	Pass	0.00841642
S07-A68	I00709 100ng/ul	Unknown	1	ERG	Test	10.7176	0.986494	Pass	0.0078111
S07-A69	I00709 100ng/ul	Unknown	1	IGF1	Test	7.61085	1	Pass	0.00884933
S07-A70	I00709 100ng/ul	Unknown	1	NOTCH1	Test	11.7936	0.951545	Pass	0.00605773
S07-A71	I00709 100ng/ul	Unknown	1	RGS5	Test	7.90729	1	Pass	0.00632127
S07-A72	I00709 100ng/ul	Unknown	1	VPS33B	Test	10.7114	1	Pass	0.00827001
S07-A73	I00709 100ng/ul	Unknown	1	ATP5C1	Test	6.53533	0.8903	Pass	0.0052291
S07-A74	I00709 100ng/ul	Unknown	1	CXCL1	Test	7.83723	0.989134	Pass	0.00465816
S07-A75	I00709 100ng/ul	Unknown	1	HDC	Test	19.2432	0.84606	Pass	0.00558739
S07-A76	I00709 100ng/ul	Unknown	1	MKI67	Test	12.5037	0.940062	Pass	0.0051183
S07-A77	I00709 100ng/ul	Unknown	1	PLG	Test	3.91494	0.559131	Fail	0.0154732
S07-A78	I00709 100ng/ul	Unknown	1	TFF3	Test	15.7618	0.8627	Pass	0.00983151
S07-A79	I00709 100ng/ul	Unknown	1	CD68	Test	8.11116	0.86992	Pass	0.00653493
S07-A80	I00709 100ng/ul	Unknown	1	FABP4	Test	13.3305	0.918615	Pass	0.00409125
S07-A81	I00709 100ng/ul	Unknown	1	IGFBP2	Test	6.29635	0.700523	Pass	0.00751767
S07-A82	I00709 100ng/ul	Unknown	1	NOTCH4	Test	9.91715	1	Pass	0.00673909
S07-A83	I00709 100ng/ul	Unknown	1	SELE	Test	15.5173	0.971273	Pass	0.00753617
S07-A84	I00709 100ng/ul	Unknown	1	VWF	Test	10.1427	0.90349	Pass	0.0122823
S07-A85	I00709 100ng/ul	Unknown	1	BNIP3	Test	6.10909	0.789884	Pass	0.0112341
S07-A86	I00709 100ng/ul	Unknown	1	CXCL12	Test	9.56275	0.918132	Pass	0.00819072
S07-A87	I00709 100ng/ul	Unknown	1	HEY1	Test	11.2554	0.901244	Pass	0.00520181
S07-A88	I00709 100ng/ul	Unknown	1	MMP2	Test	11.256	0.94993	Pass	0.0112989
S07-A89	I00709 100ng/ul	Unknown	1	PODXL	Test	14.744	0.832198	Pass	0.00370745
S07-A90	I00709 100ng/ul	Unknown	1	TGFB1	Test	11.3053	0.8709	Pass	0.00523727
S07-A91	I00709 100ng/ul	Unknown	1	CDC42	Test	18.23	0.704163	Pass	0.00593485
S07-A92	I00709 100ng/ul	Unknown	1	FGF2	Test	12.4201	0.899606	Pass	0.00519917
S07-A93	I00709 100ng/ul	Unknown	1	IL16	Test	11.2612	0.740787	Pass	0.00516514
S07-A94	I00709 100ng/ul	Unknown	1	NRARP	Test	16.7698	0.796631	Pass	0.00590792
S07-A95	I00709 100ng/ul	Unknown	1	SERPINA7	Test	6.7119	1	Pass	0.00861273
S07-A96	I00709 100ng/ul	Unknown	1	WNT4	Test	21.2595	0.822377	Pass	0.0076555
S08-A01	I00709 100ng/ul	Unknown	1	ADIPOQ	Test	19.6225	0.887249	Pass	0.00387334
S08-A02	I00709 100ng/ul	Unknown	1	CDH5	Test	7.74649	1	Pass	0.0132277
S08-A03	I00709 100ng/ul	Unknown	1	FGFR3	Test	9.59999	0.733246	Pass	0.00687891
S08-A04	I00709 100ng/ul	Unknown	1	IL6	Test	18.0988	0.87084	Pass	0.0092988
S08-A05	I00709 100ng/ul	Unknown	1	NRP1	Test	9.35039	0.94959	Pass	0.0122642
S08-A06	I00709 100ng/ul	Unknown	1	SERPINE1	Test	13.0358	0.923524	Pass	0.00793955
S08-A07	I00709 100ng/ul	Unknown	1	CCL2	Test	13.8975	1	Pass	0.00732184
S08-A08	I00709 100ng/ul	Unknown	1	CXCL6	Test	20.8749	1	Pass	0.00700163
S08-A09	I00709 100ng/ul	Unknown	1	HEYL	Test	10.898	0.905093	Pass	0.00563268
S08-A10	I00709 100ng/ul	Unknown	1	MMP3	Test	999	0	Fail	0.00488177
S08-A11	I00709 100ng/ul	Unknown	1	PPARA	Test	5.80215	0.982234	Pass	0.01223
S08-A12	I00709 100ng/ul	Unknown	1	TIMP1	Test	9.36045	0.936102	Pass	0.00628117
S08-A13	I00709 100ng/ul	Unknown	1	ADIPOR2	Test	10.5284	0.812443	Pass	0.003719
S08-A14	I00709 100ng/ul	Unknown	1	CFH	Test	6.68561	0.975898	Pass	0.0058373
S08-A15	I00709 100ng/ul	Unknown	1	FIGF	Test	17.9488	0.934712	Pass	0.00733083
S08-A16	I00709 100ng/ul	Unknown	1	JAG1	Test	10.5045	0.901112	Pass	0.00516966
S08-A17	I00709 100ng/ul	Unknown	1	PDGFB	Test	14.0367	0.843747	Pass	0.00520447
S08-A18	I00709 100ng/ul	Unknown	1	SIRT1	Test	8.01473	0.960025	Pass	0.00773899
S08-A19	I00709 100ng/ul	Unknown	1	CCND1	Test	9.22635	0.915314	Pass	0.00624056
S08-A20	I00709 100ng/ul	Unknown	1	DLL4	Test	10.4891	1	Pass	0.00546459
S08-A21	I00709 100ng/ul	Unknown	1	HGF	Test	8.81076	0.887027	Pass	0.00616417
S08-A22	I00709 100ng/ul	Unknown	1	MMP9	Test	15.5544	0.950983	Pass	0.00812749
S08-A23	I00709 100ng/ul	Unknown	1	PRDX1	Test	10.42	0.964656	Pass	0.00807484
S08-A24	I00709 100ng/ul	Unknown	1	TMEM55B	Test	12.1352	0.809332	Pass	0.00334619
S08-A25	I00709 100ng/ul	Unknown	1	ANGPTL6	Test	15.4194	0.849372	Pass	0.00729046
S08-A26	I00709 100ng/ul	Unknown	1	CLDN1	Test	8.55307	1	Pass	0.00798013
S08-A27	I00709 100ng/ul	Unknown	1	GLS2	Test	6.05936	0.885117	Pass	0.0150528
S08-A28	I00709 100ng/ul	Unknown	1	JUN	Test	9.75103	1	Pass	0.00742858
S08-A29	I00709 100ng/ul	Unknown	1	PDGFRA	Test	8.76519	1	Pass	0.0076071
S08-A30	I00709 100ng/ul	Unknown	1	SOD2	Test	5.85587	0.965248	Pass	0.00811441
S08-A31	I00709 100ng/ul	Unknown	1	CD163	Test	7.03438	0.927061	Pass	0.0104659
S08-A32	I00709 100ng/ul	Unknown	1	EFNB2	Test	10.8784	0.960049	Pass	0.00591886
S08-A33	I00709 100ng/ul	Unknown	1	HIF1A	Test	8.79804	0.644972	Fail	0.00303979
S08-A34	I00709 100ng/ul	Unknown	1	NDUFA10	Test	16.8189	1	Pass	0.00807242
S08-A35	I00709 100ng/ul	Unknown	1	PTGS2	Test	14.3145	0.989982	Pass	0.00954677
S08-A36	I00709 100ng/ul	Unknown	1	UPB1	Test	8.56806	0.98466	Pass	0.00749195
S08-A37	I00709 100ng/ul	Unknown	1	ARF5	Test	9.50996	1	Pass	0.00961056
S08-A38	I00709 100ng/ul	Unknown	1	COL3A1	Test	6.43598	0.930819	Pass	0.0113305
S08-A39	I00709 100ng/ul	Unknown	1	GLUL	Test	6.62085	0.98042	Pass	0.014623
S08-A40	I00709 100ng/ul	Unknown	1	KDR	Test	6.92776	1	Pass	0.0110272
S08-A41	I00709 100ng/ul	Unknown	1	PECAM1	Test	7.07522	0.896103	Pass	0.0107716
S08-A42	I00709 100ng/ul	Unknown	1	SP2	Test	12.0604	0.751975	Pass	0.0081075
S08-A43	I00709 100ng/ul	Unknown	1	CD34	Test	17.2525	0.613893	Fail	0.00440747
S08-A44	I00709 100ng/ul	Unknown	1	EGFL7	Test	13.9982	0.793843	Pass	0.00545415
S08-A45	I00709 100ng/ul	Unknown	1	HRH1	Test	13.9964	0.732161	Pass	0.00215068
S08-A46	I00709 100ng/ul	Unknown	1	NOS2	Test	999	0	Fail	0.1
S08-A47	I00709 100ng/ul	Unknown	1	RAC1	Test	5.5362	0.8573	Pass	0.0126955
S08-A48	I00709 100ng/ul	Unknown	1	VEGFA	Test	7.2326	0.945196	Pass	0.0086604
S08-A49	I00709 100ng/ul	Unknown	1	ARFGAP2	Test	7.63712	1	Pass	0.00825916
S08-A50	I00709 100ng/ul	Unknown	1	COX4I1	Test	13.3247	0.810498	Pass	0.00402493
S08-A51	I00709 100ng/ul	Unknown	1	GPX1	Test	4.33502	0.647041	Fail	0.0142043
S08-A52	I00709 100ng/ul	Unknown	1	LECT2	Test	6.96208	1	Pass	0.00829758
S08-A53	I00709 100ng/ul	Unknown	1	PGF	Test	13.3232	0.85784	Pass	0.00981781
S08-A54	I00709 100ng/ul	Unknown	1	STAB2	Test	6.61848	1	Pass	0.0109981
S08-A55	I00709 100ng/ul	Unknown	1	CD36	Test	8.32084	0.884912	Pass	0.00702844
S08-A56	I00709 100ng/ul	Unknown	1	EPHB4	Test	9.64785	0.996805	Pass	0.00655427
S08-A57	I00709 100ng/ul	Unknown	1	ICAM1	Test	11.7607	0.894839	Pass	0.00971052
S08-A58	I00709 100ng/ul	Unknown	1	NOS3	Test	11.0464	0.823186	Pass	0.00728805
S08-A59	I00709 100ng/ul	Unknown	1	RAF1	Test	7.6982	1	Pass	0.0100881
S08-A60	I00709 100ng/ul	Unknown	1	VIM	Test	7.31214	0.954364	Pass	0.0119797
S08-A61	I00709 100ng/ul	Unknown	1	ARL1	Test	8.61214	0.806327	Pass	0.00801136
S08-A62	I00709 100ng/ul	Unknown	1	CTNNB1	Test	7.55599	0.982244	Pass	0.00686709
S08-A63	I00709 100ng/ul	Unknown	1	GUSB	Test	9.74261	0.517661	Fail	0.00152407
S08-A64	I00709 100ng/ul	Unknown	1	LNFG	Test	11.6985	1	Pass	0.00751174
S08-A65	I00709 100ng/ul	Unknown	1	PLAU	Test	16.4192	0.933737	Pass	0.00762387
S08-A66	I00709 100ng/ul	Unknown	1	STAT3	Test	5.78959	0.904254	Pass	0.00613319
S08-A67	I00709 100ng/ul	Unknown	1	CD44	Test	7.83785	1	Pass	0.00841642
S08-A68	I00709 100ng/ul	Unknown	1	ERG	Test	10.6625	0.980189	Pass	0.0078111
S08-A69	I00709 100ng/ul	Unknown	1	IGF1	Test	7.51796	1	Pass	0.00884933
S08-A70	I00709 100ng/ul	Unknown	1	NOTCH1	Test	11.8932	0.987127	Pass	0.00605773
S08-A71	I00709 100ng/ul	Unknown	1	RGS5	Test	7.78278	1	Pass	0.00632127
S08-A72	I00709 100ng/ul	Unknown	1	VPS33B	Test	10.6837	1	Pass	0.00827001
S08-A73	I00709 100ng/ul	Unknown	1	ATP5C1	Test	6.30091	0.876019	Pass	0.0052291
S08-A74	I00709 100ng/ul	Unknown	1	CXCL1	Test	7.91662	1	Pass	0.00465816
S08-A75	I00709 100ng/ul	Unknown	1	HDC	Test	19.3614	0.859907	Pass	0.00558739
S08-A76	I00709 100ng/ul	Unknown	1	MKI67	Test	12.6258	0.991254	Pass	0.0051183
S08-A77	I00709 100ng/ul	Unknown	1	PLG	Test	3.85292	0.543832	Fail	0.0154732
S08-A78	I00709 100ng/ul	Unknown	1	TFF3	Test	15.5661	0.835753	Pass	0.00983151
S08-A79	I00709 100ng/ul	Unknown	1	CD68	Test	8.04274	0.860893	Pass	0.00653493
S08-A80	I00709 100ng/ul	Unknown	1	FABP4	Test	13.3189	0.937213	Pass	0.00409125
S08-A81	I00709 100ng/ul	Unknown	1	IGFBP2	Test	6.41184	0.749201	Pass	0.00751767
S08-A82	I00709 100ng/ul	Unknown	1	NOTCH4	Test	9.72014	0.98587	Pass	0.00673909
S08-A83	I00709 100ng/ul	Unknown	1	SELE	Test	15.5298	0.980692	Pass	0.00753617
S08-A84	I00709 100ng/ul	Unknown	1	VWF	Test	10.1239	0.912336	Pass	0.0122823
S08-A85	I00709 100ng/ul	Unknown	1	BNIP3	Test	6.28935	0.839282	Pass	0.0112341
S08-A86	I00709 100ng/ul	Unknown	1	CXCL12	Test	9.67854	0.96056	Pass	0.00819072
S08-A87	I00709 100ng/ul	Unknown	1	HEY1	Test	11.184	0.905527	Pass	0.00520181
S08-A88	I00709 100ng/ul	Unknown	1	MMP2	Test	11.3232	0.972949	Pass	0.0112989
S08-A89	I00709 100ng/ul	Unknown	1	PODXL	Test	14.6285	0.722673	Pass	0.00370745
S08-A90	I00709 100ng/ul	Unknown	1	TGFB1	Test	11.1949	0.875544	Pass	0.00523727
S08-A91	I00709 100ng/ul	Unknown	1	CDC42	Test	19.4208	0.654205	Pass	0.00593485
S08-A92	I00709 100ng/ul	Unknown	1	FGF2	Test	11.4768	0.819106	Pass	0.00519917
S08-A93	I00709 100ng/ul	Unknown	1	IL16	Test	12.1404	0.817657	Pass	0.00516514
S08-A94	I00709 100ng/ul	Unknown	1	NRARP	Test	16.8589	0.880575	Pass	0.00590792
S08-A95	I00709 100ng/ul	Unknown	1	SERPINA7	Test	6.70785	1	Pass	0.00861273
S08-A96	I00709 100ng/ul	Unknown	1	WNT4	Test	20.8542	0.970266	Pass	0.0076555
S09-A01	I00709 100ng/ul	Unknown	1	ADIPOQ	Test	19.7171	0.985847	Pass	0.00387334
S09-A02	I00709 100ng/ul	Unknown	1	CDH5	Test	7.75504	1	Pass	0.0132277
S09-A03	I00709 100ng/ul	Unknown	1	FGFR3	Test	10.567	0.825182	Pass	0.00687891
S09-A04	I00709 100ng/ul	Unknown	1	IL6	Test	18.3139	0.943269	Pass	0.0092988
S09-A05	I00709 100ng/ul	Unknown	1	NRP1	Test	9.30649	0.947344	Pass	0.0122642
S09-A06	I00709 100ng/ul	Unknown	1	SERPINE1	Test	12.7901	0.99053	Pass	0.00793955
S09-A07	I00709 100ng/ul	Unknown	1	CCL2	Test	13.3975	0.928638	Pass	0.00732184
S09-A08	I00709 100ng/ul	Unknown	1	CXCL6	Test	21.3841	0.945398	Pass	0.00700163
S09-A09	I00709 100ng/ul	Unknown	1	HEYL	Test	11.2058	0.844353	Pass	0.00563268
S09-A10	I00709 100ng/ul	Unknown	1	MMP3	Test	999	0	Fail	0.00488177
S09-A11	I00709 100ng/ul	Unknown	1	PPARA	Test	5.87755	1	Pass	0.01223
S09-A12	I00709 100ng/ul	Unknown	1	TIMP1	Test	9.29267	0.936027	Pass	0.00628117
S09-A13	I00709 100ng/ul	Unknown	1	ADIPOR2	Test	10.408	0.800545	Pass	0.003719
S09-A14	I00709 100ng/ul	Unknown	1	CFH	Test	6.30997	0.861737	Pass	0.0058373
S09-A15	I00709 100ng/ul	Unknown	1	FIGF	Test	18.2644	0.890135	Pass	0.00733083
S09-A16	I00709 100ng/ul	Unknown	1	JAG1	Test	10.518	0.923772	Pass	0.00516966
S09-A17	I00709 100ng/ul	Unknown	1	PDGFB	Test	13.7578	0.914873	Pass	0.00520447
S09-A18	I00709 100ng/ul	Unknown	1	SIRT1	Test	7.96092	1	Pass	0.00773899
S09-A19	I00709 100ng/ul	Unknown	1	CCND1	Test	9.06217	0.890374	Pass	0.00624056
S09-A20	I00709 100ng/ul	Unknown	1	DLL4	Test	10.4239	0.978509	Pass	0.00546459
S09-A21	I00709 100ng/ul	Unknown	1	HGF	Test	9.25378	0.877432	Pass	0.00616417
S09-A22	I00709 100ng/ul	Unknown	1	MMP9	Test	15.633	0.937292	Pass	0.00812749
S09-A23	I00709 100ng/ul	Unknown	1	PRDX1	Test	10.3755	0.951621	Pass	0.00807484
S09-A24	I00709 100ng/ul	Unknown	1	TMEM55B	Test	12.053	0.794883	Pass	0.00334619
S09-A25	I00709 100ng/ul	Unknown	1	ANGPTL6	Test	15.1731	0.829224	Pass	0.00729046
S09-A26	I00709 100ng/ul	Unknown	1	CLDN1	Test	8.64875	1	Pass	0.00798013
S09-A27	I00709 100ng/ul	Unknown	1	GLS2	Test	5.94179	1	Pass	0.0150528
S09-A28	I00709 100ng/ul	Unknown	1	JUN	Test	9.5058	0.964785	Pass	0.00742858
S09-A29	I00709 100ng/ul	Unknown	1	PDGFRA	Test	8.565	1	Pass	0.0076071
S09-A30	I00709 100ng/ul	Unknown	1	SOD2	Test	5.68223	0.943543	Pass	0.00811441
S09-A31	I00709 100ng/ul	Unknown	1	CD163	Test	7.22936	0.976165	Pass	0.0104659
S09-A32	I00709 100ng/ul	Unknown	1	EFNB2	Test	11.0933	0.849944	Pass	0.00591886
S09-A33	I00709 100ng/ul	Unknown	1	HIF1A	Test	8.52777	0.715855	Pass	0.00303979
S09-A34	I00709 100ng/ul	Unknown	1	NDUFA10	Test	16.7955	1	Pass	0.00807242
S09-A35	I00709 100ng/ul	Unknown	1	PTGS2	Test	14.1897	0.976875	Pass	0.00954677
S09-A36	I00709 100ng/ul	Unknown	1	UPB1	Test	8.48581	0.98013	Pass	0.00749195
S09-A37	I00709 100ng/ul	Unknown	1	ARF5	Test	9.46547	1	Pass	0.00961056
S09-A38	I00709 100ng/ul	Unknown	1	COL3A1	Test	6.3645	0.933158	Pass	0.0113305
S09-A39	I00709 100ng/ul	Unknown	1	GLUL	Test	6.35252	0.919949	Pass	0.014623
S09-A40	I00709 100ng/ul	Unknown	1	KDR	Test	6.8091	1	Pass	0.0110272
S09-A41	I00709 100ng/ul	Unknown	1	PECAM1	Test	7.0162	0.886606	Pass	0.0107716
S09-A42	I00709 100ng/ul	Unknown	1	SP2	Test	12.1279	0.773359	Pass	0.0081075
S09-A43	I00709 100ng/ul	Unknown	1	CD34	Test	16.8018	0.59011	Fail	0.00440747
S09-A44	I00709 100ng/ul	Unknown	1	EGFL7	Test	14.062	0.706163	Pass	0.00545415
S09-A45	I00709 100ng/ul	Unknown	1	HRH1	Test	14.1512	0.626409	Fail	0.00215068
S09-A46	I00709 100ng/ul	Unknown	1	NOS2	Test	999	0	Fail	0.1
S09-A47	I00709 100ng/ul	Unknown	1	RAC1	Test	5.49961	0.857056	Pass	0.0126955
S09-A48	I00709 100ng/ul	Unknown	1	VEGFA	Test	7.29842	0.97001	Pass	0.0086604
S09-A49	I00709 100ng/ul	Unknown	1	ARFGAP2	Test	7.43191	0.963869	Pass	0.00825916
S09-A50	I00709 100ng/ul	Unknown	1	COX4I1	Test	13.2895	0.822621	Pass	0.00402493
S09-A51	I00709 100ng/ul	Unknown	1	GPX1	Test	4.2405	0.618449	Fail	0.0142043
S09-A52	I00709 100ng/ul	Unknown	1	LECT2	Test	7.02014	0.905123	Pass	0.00829758
S09-A53	I00709 100ng/ul	Unknown	1	PGF	Test	13.3248	0.85785	Pass	0.00981781
S09-A54	I00709 100ng/ul	Unknown	1	STAB2	Test	6.48682	0.980902	Pass	0.0109981
S09-A55	I00709 100ng/ul	Unknown	1	CD36	Test	8.26913	0.888511	Pass	0.00702844
S09-A56	I00709 100ng/ul	Unknown	1	EPHB4	Test	9.63307	1	Pass	0.00655427
S09-A57	I00709 100ng/ul	Unknown	1	ICAM1	Test	11.5305	0.831865	Pass	0.00971052
S09-A58	I00709 100ng/ul	Unknown	1	NOS3	Test	10.9218	0.931213	Pass	0.00728805
S09-A59	I00709 100ng/ul	Unknown	1	RAF1	Test	7.65271	1	Pass	0.0100881
S09-A60	I00709 100ng/ul	Unknown	1	VIM	Test	7.25241	0.951268	Pass	0.0119797
S09-A61	I00709 100ng/ul	Unknown	1	ARL1	Test	8.57348	0.826884	Pass	0.00801136
S09-A62	I00709 100ng/ul	Unknown	1	CTNNB1	Test	7.47649	0.960509	Pass	0.00686709
S09-A63	I00709 100ng/ul	Unknown	1	GUSB	Test	7.39187	0.474091	Fail	0.00152407
S09-A64	I00709 100ng/ul	Unknown	1	LNFG	Test	11.5084	0.977549	Pass	0.00751174
S09-A65	I00709 100ng/ul	Unknown	1	PLAU	Test	16.5455	0.963172	Pass	0.00762387
S09-A66	I00709 100ng/ul	Unknown	1	STAT3	Test	6.3758	0.882442	Pass	0.00613319
S09-A67	I00709 100ng/ul	Unknown	1	CD44	Test	7.7349	1	Pass	0.00841642
S09-A68	I00709 100ng/ul	Unknown	1	ERG	Test	10.7247	0.988932	Pass	0.0078111
S09-A69	I00709 100ng/ul	Unknown	1	IGF1	Test	7.56596	1	Pass	0.00884933
S09-A70	I00709 100ng/ul	Unknown	1	NOTCH1	Test	11.7349	0.926811	Pass	0.00605773
S09-A71	I00709 100ng/ul	Unknown	1	RGS5	Test	7.96855	1	Pass	0.00632127
S09-A72	I00709 100ng/ul	Unknown	1	VPS33B	Test	10.7023	1	Pass	0.00827001
S09-A73	I00709 100ng/ul	Unknown	1	ATP5C1	Test	6.27059	0.836864	Pass	0.0052291
S09-A74	I00709 100ng/ul	Unknown	1	CXCL1	Test	8.16598	0.864896	Pass	0.00465816
S09-A75	I00709 100ng/ul	Unknown	1	HDC	Test	19.4161	0.865975	Pass	0.00558739
S09-A76	I00709 100ng/ul	Unknown	1	MKI67	Test	12.3152	0.928878	Pass	0.0051183
S09-A77	I00709 100ng/ul	Unknown	1	PLG	Test	3.84872	0.554269	Fail	0.0154732
S09-A78	I00709 100ng/ul	Unknown	1	TFF3	Test	15.5134	0.857903	Pass	0.00983151
S09-A79	I00709 100ng/ul	Unknown	1	CD68	Test	8.01012	0.860158	Pass	0.00653493
S09-A80	I00709 100ng/ul	Unknown	1	FABP4	Test	13.3241	0.928676	Pass	0.00409125
S09-A81	I00709 100ng/ul	Unknown	1	IGFBP2	Test	6.44122	0.748004	Pass	0.00751767
S09-A82	I00709 100ng/ul	Unknown	1	NOTCH4	Test	9.68513	0.956431	Pass	0.00673909
S09-A83	I00709 100ng/ul	Unknown	1	SELE	Test	15.528	0.976533	Pass	0.00753617
S09-A84	I00709 100ng/ul	Unknown	1	VWF	Test	10.0792	0.906063	Pass	0.0122823
S09-A85	I00709 100ng/ul	Unknown	1	BNIP3	Test	6.13868	0.82126	Pass	0.0112341
S09-A86	I00709 100ng/ul	Unknown	1	CXCL12	Test	10.0756	0.927224	Pass	0.00819072
S09-A87	I00709 100ng/ul	Unknown	1	HEY1	Test	11.3392	1	Pass	0.00520181
S09-A88	I00709 100ng/ul	Unknown	1	MMP2	Test	11.1371	0.933086	Pass	0.0112989
S09-A89	I00709 100ng/ul	Unknown	1	PODXL	Test	14.5543	0.754114	Pass	0.00370745
S09-A90	I00709 100ng/ul	Unknown	1	TGFB1	Test	11.1706	0.871744	Pass	0.00523727
S09-A91	I00709 100ng/ul	Unknown	1	CDC42	Test	19.667	0.688443	Pass	0.00593485
S09-A92	I00709 100ng/ul	Unknown	1	FGF2	Test	12.5793	1	Pass	0.00519917
S09-A93	I00709 100ng/ul	Unknown	1	IL16	Test	12.3042	0.775086	Pass	0.00516514
S09-A94	I00709 100ng/ul	Unknown	1	NRARP	Test	16.4448	0.652233	Pass	0.00590792
S09-A95	I00709 100ng/ul	Unknown	1	SERPINA7	Test	6.76932	1	Pass	0.00861273
S09-A96	I00709 100ng/ul	Unknown	1	WNT4	Test	21.4412	0.912982	Pass	0.0076555
S10-A01	I00704 100ng/ul	Unknown	1	ADIPOQ	Test	14.1008	0.771785	Pass	0.00387334
S10-A02	I00704 100ng/ul	Unknown	1	CDH5	Test	6.91574	1	Pass	0.0132277
S10-A03	I00704 100ng/ul	Unknown	1	FGFR3	Test	8.11884	0.785511	Pass	0.00687891
S10-A04	I00704 100ng/ul	Unknown	1	IL6	Test	14.7875	1	Pass	0.0092988
S10-A05	I00704 100ng/ul	Unknown	1	NRP1	Test	9.26193	0.944209	Pass	0.0122642
S10-A06	I00704 100ng/ul	Unknown	1	SERPINE1	Test	6.2925	0.996707	Pass	0.00793955
S10-A07	I00704 100ng/ul	Unknown	1	CCL2	Test	10.1973	0.970973	Pass	0.00732184
S10-A08	I00704 100ng/ul	Unknown	1	CXCL6	Test	17.9883	1	Pass	0.00700163
S10-A09	I00704 100ng/ul	Unknown	1	HEYL	Test	11.3401	0.808525	Pass	0.00563268
S10-A10	I00704 100ng/ul	Unknown	1	MMP3	Test	19.0209	0.792942	Pass	0.00488177
S10-A11	I00704 100ng/ul	Unknown	1	PPARA	Test	6.85902	1	Pass	0.01223
S10-A12	I00704 100ng/ul	Unknown	1	TIMP1	Test	7.57553	0.958343	Pass	0.00628117
S10-A13	I00704 100ng/ul	Unknown	1	ADIPOR2	Test	9.79059	0.863034	Pass	0.003719
S10-A14	I00704 100ng/ul	Unknown	1	CFH	Test	6.08936	0.761927	Pass	0.0058373
S10-A15	I00704 100ng/ul	Unknown	1	FIGF	Test	13.5027	0.915892	Pass	0.00733083
S10-A16	I00704 100ng/ul	Unknown	1	JAG1	Test	8.89632	0.912364	Pass	0.00516966
S10-A17	I00704 100ng/ul	Unknown	1	PDGFB	Test	11.855	0.959267	Pass	0.00520447
S10-A18	I00704 100ng/ul	Unknown	1	SIRT1	Test	8.1692	0.992089	Pass	0.00773899
S10-A19	I00704 100ng/ul	Unknown	1	CCND1	Test	7.99447	1	Pass	0.00624056
S10-A20	I00704 100ng/ul	Unknown	1	DLL4	Test	9.90827	1	Pass	0.00546459
S10-A21	I00704 100ng/ul	Unknown	1	HGF	Test	8.56334	0.930417	Pass	0.00616417
S10-A22	I00704 100ng/ul	Unknown	1	MMP9	Test	13.6433	0.948068	Pass	0.00812749
S10-A23	I00704 100ng/ul	Unknown	1	PRDX1	Test	8.72304	1	Pass	0.00807484
S10-A24	I00704 100ng/ul	Unknown	1	TMEM55B	Test	11.8524	0.762069	Pass	0.00334619
S10-A25	I00704 100ng/ul	Unknown	1	ANGPTL6	Test	17.0724	0.81023	Pass	0.00729046
S10-A26	I00704 100ng/ul	Unknown	1	CLDN1	Test	6.61813	1	Pass	0.00798013
S10-A27	I00704 100ng/ul	Unknown	1	GLS2	Test	6.94676	1	Pass	0.0150528
S10-A28	I00704 100ng/ul	Unknown	1	JUN	Test	8.56519	0.978311	Pass	0.00742858
S10-A29	I00704 100ng/ul	Unknown	1	PDGFRA	Test	7.56174	1	Pass	0.0076071
S10-A30	I00704 100ng/ul	Unknown	1	SOD2	Test	7.54108	0.606021	Fail	0.00811441
S10-A31	I00704 100ng/ul	Unknown	1	CD163	Test	7.35782	1	Pass	0.0104659
S10-A32	I00704 100ng/ul	Unknown	1	EFNB2	Test	10.9466	0.964712	Pass	0.00591886
S10-A33	I00704 100ng/ul	Unknown	1	HIF1A	Test	7.53196	0.679192	Pass	0.00303979
S10-A34	I00704 100ng/ul	Unknown	1	NDUFA10	Test	15.6934	1	Pass	0.00807242
S10-A35	I00704 100ng/ul	Unknown	1	PTGS2	Test	10.5632	1	Pass	0.00954677
S10-A36	I00704 100ng/ul	Unknown	1	UPB1	Test	7.99914	1	Pass	0.00749195
S10-A37	I00704 100ng/ul	Unknown	1	ARF5	Test	8.8775	1	Pass	0.00961056
S10-A38	I00704 100ng/ul	Unknown	1	COL3A1	Test	5.59679	0.97834	Pass	0.0113305
S10-A39	I00704 100ng/ul	Unknown	1	GLUL	Test	5.05373	0.886347	Pass	0.014623
S10-A40	I00704 100ng/ul	Unknown	1	KDR	Test	6.96271	1	Pass	0.0110272
S10-A41	I00704 100ng/ul	Unknown	1	PECAM1	Test	6.21457	0.929331	Pass	0.0107716
S10-A42	I00704 100ng/ul	Unknown	1	SP2	Test	11.7689	0.836078	Pass	0.0081075
S10-A43	I00704 100ng/ul	Unknown	1	CD34	Test	15.0467	0.641516	Fail	0.00440747
S10-A44	I00704 100ng/ul	Unknown	1	EGFL7	Test	13.9638	0.73405	Pass	0.00545415
S10-A45	I00704 100ng/ul	Unknown	1	HRH1	Test	11.4163	0.715684	Pass	0.00215068
S10-A46	I00704 100ng/ul	Unknown	1	NOS2	Test	999	0	Fail	0.1
S10-A47	I00704 100ng/ul	Unknown	1	RAC1	Test	4.84921	0.911987	Pass	0.0126955
S10-A48	I00704 100ng/ul	Unknown	1	VEGFA	Test	4.57603	0.858677	Pass	0.0086604
S10-A49	I00704 100ng/ul	Unknown	1	ARFGAP2	Test	7.21384	0.94316	Pass	0.00825916
S10-A50	I00704 100ng/ul	Unknown	1	COX4I1	Test	14.1711	0.8059	Pass	0.00402493
S10-A51	I00704 100ng/ul	Unknown	1	GPX1	Test	4.73991	0.868009	Pass	0.0142043
S10-A52	I00704 100ng/ul	Unknown	1	LECT2	Test	7.46939	0.993992	Pass	0.00829758
S10-A53	I00704 100ng/ul	Unknown	1	PGF	Test	13.5699	0.897076	Pass	0.00981781
S10-A54	I00704 100ng/ul	Unknown	1	STAB2	Test	6.86998	1	Pass	0.0109981
S10-A55	I00704 100ng/ul	Unknown	1	CD36	Test	7.33718	0.892944	Pass	0.00702844
S10-A56	I00704 100ng/ul	Unknown	1	EPHB4	Test	9.75507	0.988824	Pass	0.00655427
S10-A57	I00704 100ng/ul	Unknown	1	ICAM1	Test	10.3407	0.830723	Pass	0.00971052
S10-A58	I00704 100ng/ul	Unknown	1	NOS3	Test	9.6321	0.922015	Pass	0.00728805
S10-A59	I00704 100ng/ul	Unknown	1	RAF1	Test	7.57249	1	Pass	0.0100881
S10-A60	I00704 100ng/ul	Unknown	1	VIM	Test	6.12057	0.923964	Pass	0.0119797
S10-A61	I00704 100ng/ul	Unknown	1	ARL1	Test	8.23328	0.740803	Pass	0.00801136
S10-A62	I00704 100ng/ul	Unknown	1	CTNNB1	Test	6.25513	0.924783	Pass	0.00686709
S10-A63	I00704 100ng/ul	Unknown	1	GUSB	Test	7.3115	0.494274	Fail	0.00152407
S10-A64	I00704 100ng/ul	Unknown	1	LNFG	Test	9.02007	0.935931	Pass	0.00751174
S10-A65	I00704 100ng/ul	Unknown	1	PLAU	Test	13.8559	1	Pass	0.00762387
S10-A66	I00704 100ng/ul	Unknown	1	STAT3	Test	5.89195	1	Pass	0.00613319
S10-A67	I00704 100ng/ul	Unknown	1	CD44	Test	6.76377	1	Pass	0.00841642
S10-A68	I00704 100ng/ul	Unknown	1	ERG	Test	9.90771	1	Pass	0.0078111
S10-A69	I00704 100ng/ul	Unknown	1	IGF1	Test	7.32612	0.976073	Pass	0.00884933
S10-A70	I00704 100ng/ul	Unknown	1	NOTCH1	Test	10.4895	0.892949	Pass	0.00605773
S10-A71	I00704 100ng/ul	Unknown	1	RGS5	Test	6.68255	1	Pass	0.00632127
S10-A72	I00704 100ng/ul	Unknown	1	VPS33B	Test	9.57316	1	Pass	0.00827001
S10-A73	I00704 100ng/ul	Unknown	1	ATP5C1	Test	5.55141	0.896322	Pass	0.0052291
S10-A74	I00704 100ng/ul	Unknown	1	CXCL1	Test	7.40183	0.883783	Pass	0.00465816
S10-A75	I00704 100ng/ul	Unknown	1	HDC	Test	17.7279	0.8183	Pass	0.00558739
S10-A76	I00704 100ng/ul	Unknown	1	MKI67	Test	10.1912	0.890629	Pass	0.0051183
S10-A77	I00704 100ng/ul	Unknown	1	PLG	Test	3.92579	0.614591	Fail	0.0154732
S10-A78	I00704 100ng/ul	Unknown	1	TFF3	Test	7.76915	0.91537	Pass	0.00983151
S10-A79	I00704 100ng/ul	Unknown	1	CD68	Test	7.66429	0.942005	Pass	0.00653493
S10-A80	I00704 100ng/ul	Unknown	1	FABP4	Test	15.9475	1	Pass	0.00409125
S10-A81	I00704 100ng/ul	Unknown	1	IGFBP2	Test	4.72433	0.74726	Pass	0.00751767
S10-A82	I00704 100ng/ul	Unknown	1	NOTCH4	Test	9.21584	0.911131	Pass	0.00673909
S10-A83	I00704 100ng/ul	Unknown	1	SELE	Test	11.474	0.959733	Pass	0.00753617
S10-A84	I00704 100ng/ul	Unknown	1	VWF	Test	9.14205	0.911815	Pass	0.0122823
S10-A85	I00704 100ng/ul	Unknown	1	BNIP3	Test	5.43187	0.916819	Pass	0.0112341
S10-A86	I00704 100ng/ul	Unknown	1	CXCL12	Test	7.96398	0.910732	Pass	0.00819072
S10-A87	I00704 100ng/ul	Unknown	1	HEY1	Test	11.5207	0.854398	Pass	0.00520181
S10-A88	I00704 100ng/ul	Unknown	1	MMP2	Test	9.94199	1	Pass	0.0112989
S10-A89	I00704 100ng/ul	Unknown	1	PODXL	Test	12.848	0.844586	Pass	0.00370745
S10-A90	I00704 100ng/ul	Unknown	1	TGFB1	Test	10.3352	0.907561	Pass	0.00523727
S10-A91	I00704 100ng/ul	Unknown	1	CDC42	Test	18.0373	0.748113	Pass	0.00593485
S10-A92	I00704 100ng/ul	Unknown	1	FGF2	Test	11.2353	0.92694	Pass	0.00519917
S10-A93	I00704 100ng/ul	Unknown	1	IL16	Test	10.7892	0.948826	Pass	0.00516514
S10-A94	I00704 100ng/ul	Unknown	1	NRARP	Test	15.6609	0.785685	Pass	0.00590792
S10-A95	I00704 100ng/ul	Unknown	1	SERPINA7	Test	6.32195	0.962686	Pass	0.00861273
S10-A96	I00704 100ng/ul	Unknown	1	WNT4	Test	15.2219	0.86525	Pass	0.0076555
S11-A01	I00704 100ng/ul	Unknown	1	ADIPOQ	Test	13.9035	0.951928	Pass	0.00387334
S11-A02	I00704 100ng/ul	Unknown	1	CDH5	Test	6.84821	1	Pass	0.0132277
S11-A03	I00704 100ng/ul	Unknown	1	FGFR3	Test	8.10669	0.791951	Pass	0.00687891
S11-A04	I00704 100ng/ul	Unknown	1	IL6	Test	14.9229	1	Pass	0.0092988
S11-A05	I00704 100ng/ul	Unknown	1	NRP1	Test	9.31545	0.964786	Pass	0.0122642
S11-A06	I00704 100ng/ul	Unknown	1	SERPINE1	Test	6.41756	1	Pass	0.00793955
S11-A07	I00704 100ng/ul	Unknown	1	CCL2	Test	10.4044	1	Pass	0.00732184
S11-A08	I00704 100ng/ul	Unknown	1	CXCL6	Test	17.7635	0.947918	Pass	0.00700163
S11-A09	I00704 100ng/ul	Unknown	1	HEYL	Test	10.721	0.838325	Pass	0.00563268
S11-A10	I00704 100ng/ul	Unknown	1	MMP3	Test	18.4296	0.787574	Pass	0.00488177
S11-A11	I00704 100ng/ul	Unknown	1	PPARA	Test	6.80864	1	Pass	0.01223
S11-A12	I00704 100ng/ul	Unknown	1	TIMP1	Test	7.82901	1	Pass	0.00628117
S11-A13	I00704 100ng/ul	Unknown	1	ADIPOR2	Test	9.30766	0.719874	Pass	0.003719
S11-A14	I00704 100ng/ul	Unknown	1	CFH	Test	6.43816	0.839232	Pass	0.0058373
S11-A15	I00704 100ng/ul	Unknown	1	FIGF	Test	13.7618	0.975841	Pass	0.00733083
S11-A16	I00704 100ng/ul	Unknown	1	JAG1	Test	9.37335	0.936392	Pass	0.00516966
S11-A17	I00704 100ng/ul	Unknown	1	PDGFB	Test	12.0356	0.888067	Pass	0.00520447
S11-A18	I00704 100ng/ul	Unknown	1	SIRT1	Test	8.13487	0.987461	Pass	0.00773899
S11-A19	I00704 100ng/ul	Unknown	1	CCND1	Test	8.11632	0.90708	Pass	0.00624056
S11-A20	I00704 100ng/ul	Unknown	1	DLL4	Test	9.78254	1	Pass	0.00546459
S11-A21	I00704 100ng/ul	Unknown	1	HGF	Test	8.36071	0.891333	Pass	0.00616417
S11-A22	I00704 100ng/ul	Unknown	1	MMP9	Test	13.6624	0.97412	Pass	0.00812749
S11-A23	I00704 100ng/ul	Unknown	1	PRDX1	Test	8.67502	1	Pass	0.00807484
S11-A24	I00704 100ng/ul	Unknown	1	TMEM55B	Test	11.3766	0.746703	Pass	0.00334619
S11-A25	I00704 100ng/ul	Unknown	1	ANGPTL6	Test	16.7822	0.882167	Pass	0.00729046
S11-A26	I00704 100ng/ul	Unknown	1	CLDN1	Test	6.64297	1	Pass	0.00798013
S11-A27	I00704 100ng/ul	Unknown	1	GLS2	Test	6.98459	1	Pass	0.0150528
S11-A28	I00704 100ng/ul	Unknown	1	JUN	Test	8.57098	0.993126	Pass	0.00742858
S11-A29	I00704 100ng/ul	Unknown	1	PDGFRA	Test	7.71463	1	Pass	0.0076071
S11-A30	I00704 100ng/ul	Unknown	1	SOD2	Test	7.47149	0.587605	Fail	0.00811441
S11-A31	I00704 100ng/ul	Unknown	1	CD163	Test	7.323	1	Pass	0.0104659
S11-A32	I00704 100ng/ul	Unknown	1	EFNB2	Test	10.8817	0.958181	Pass	0.00591886
S11-A33	I00704 100ng/ul	Unknown	1	HIF1A	Test	7.78063	0.814596	Pass	0.00303979
S11-A34	I00704 100ng/ul	Unknown	1	NDUFA10	Test	15.7271	1	Pass	0.00807242
S11-A35	I00704 100ng/ul	Unknown	1	PTGS2	Test	10.4681	1	Pass	0.00954677
S11-A36	I00704 100ng/ul	Unknown	1	UPB1	Test	7.8708	1	Pass	0.00749195
S11-A37	I00704 100ng/ul	Unknown	1	ARF5	Test	8.82246	1	Pass	0.00961056
S11-A38	I00704 100ng/ul	Unknown	1	COL3A1	Test	5.55736	0.976268	Pass	0.0113305
S11-A39	I00704 100ng/ul	Unknown	1	GLUL	Test	5.07031	0.900994	Pass	0.014623
S11-A40	I00704 100ng/ul	Unknown	1	KDR	Test	6.93967	1	Pass	0.0110272
S11-A41	I00704 100ng/ul	Unknown	1	PECAM1	Test	6.25519	0.944362	Pass	0.0107716
S11-A42	I00704 100ng/ul	Unknown	1	SP2	Test	11.732	0.847648	Pass	0.0081075
S11-A43	I00704 100ng/ul	Unknown	1	CD34	Test	14.1865	0.569667	Fail	0.00440747
S11-A44	I00704 100ng/ul	Unknown	1	EGFL7	Test	13.6553	0.688385	Pass	0.00545415
S11-A45	I00704 100ng/ul	Unknown	1	HRH1	Test	10.8092	0.828731	Pass	0.00215068
S11-A46	I00704 100ng/ul	Unknown	1	NOS2	Test	999	0	Fail	0.1
S11-A47	I00704 100ng/ul	Unknown	1	RAC1	Test	4.86	0.907222	Pass	0.0126955
S11-A48	I00704 100ng/ul	Unknown	1	VEGFA	Test	4.58364	0.861214	Pass	0.0086604
S11-A49	I00704 100ng/ul	Unknown	1	ARFGAP2	Test	7.05699	0.911292	Pass	0.00825916
S11-A50	I00704 100ng/ul	Unknown	1	COX4I1	Test	13.7678	0.844523	Pass	0.00402493
S11-A51	I00704 100ng/ul	Unknown	1	GPX1	Test	4.72875	0.857452	Pass	0.0142043
S11-A52	I00704 100ng/ul	Unknown	1	LECT2	Test	7.21354	0.95178	Pass	0.00829758
S11-A53	I00704 100ng/ul	Unknown	1	PGF	Test	13.5845	0.884482	Pass	0.00981781
S11-A54	I00704 100ng/ul	Unknown	1	STAB2	Test	6.8794	1	Pass	0.0109981
S11-A55	I00704 100ng/ul	Unknown	1	CD36	Test	7.06774	0.857405	Pass	0.00702844
S11-A56	I00704 100ng/ul	Unknown	1	EPHB4	Test	9.95687	1	Pass	0.00655427
S11-A57	I00704 100ng/ul	Unknown	1	ICAM1	Test	10.3956	0.854585	Pass	0.00971052
S11-A58	I00704 100ng/ul	Unknown	1	NOS3	Test	9.55203	0.898478	Pass	0.00728805
S11-A59	I00704 100ng/ul	Unknown	1	RAF1	Test	7.55341	0.993134	Pass	0.0100881
S11-A60	I00704 100ng/ul	Unknown	1	VIM	Test	6.17513	0.939005	Pass	0.0119797
S11-A61	I00704 100ng/ul	Unknown	1	ARL1	Test	7.96918	0.852236	Pass	0.00801136
S11-A62	I00704 100ng/ul	Unknown	1	CTNNB1	Test	6.3337	0.950966	Pass	0.00686709
S11-A63	I00704 100ng/ul	Unknown	1	GUSB	Test	11.2083	0.128016	Fail	0.00152407
S11-A64	I00704 100ng/ul	Unknown	1	LNFG	Test	9.16135	0.977251	Pass	0.00751174
S11-A65	I00704 100ng/ul	Unknown	1	PLAU	Test	13.5807	0.940641	Pass	0.00762387
S11-A66	I00704 100ng/ul	Unknown	1	STAT3	Test	5.62052	0.947663	Pass	0.00613319
S11-A67	I00704 100ng/ul	Unknown	1	CD44	Test	6.5882	1	Pass	0.00841642
S11-A68	I00704 100ng/ul	Unknown	1	ERG	Test	9.9426	1	Pass	0.0078111
S11-A69	I00704 100ng/ul	Unknown	1	IGF1	Test	7.3403	0.989611	Pass	0.00884933
S11-A70	I00704 100ng/ul	Unknown	1	NOTCH1	Test	10.8081	0.985292	Pass	0.00605773
S11-A71	I00704 100ng/ul	Unknown	1	RGS5	Test	6.74498	1	Pass	0.00632127
S11-A72	I00704 100ng/ul	Unknown	1	VPS33B	Test	9.78922	1	Pass	0.00827001
S11-A73	I00704 100ng/ul	Unknown	1	ATP5C1	Test	3.72291	0.455073	Fail	0.0052291
S11-A74	I00704 100ng/ul	Unknown	1	CXCL1	Test	7.63709	0.955243	Pass	0.00465816
S11-A75	I00704 100ng/ul	Unknown	1	HDC	Test	17.9953	0.88295	Pass	0.00558739
S11-A76	I00704 100ng/ul	Unknown	1	MKI67	Test	10.1875	0.917693	Pass	0.0051183
S11-A77	I00704 100ng/ul	Unknown	1	PLG	Test	3.85899	0.586511	Fail	0.0154732
S11-A78	I00704 100ng/ul	Unknown	1	TFF3	Test	7.68247	0.911876	Pass	0.00983151
S11-A79	I00704 100ng/ul	Unknown	1	CD68	Test	7.97539	1	Pass	0.00653493
S11-A80	I00704 100ng/ul	Unknown	1	FABP4	Test	15.8307	0.871488	Pass	0.00409125
S11-A81	I00704 100ng/ul	Unknown	1	IGFBP2	Test	4.74628	0.760604	Pass	0.00751767
S11-A82	I00704 100ng/ul	Unknown	1	NOTCH4	Test	8.95395	1	Pass	0.00673909
S11-A83	I00704 100ng/ul	Unknown	1	SELE	Test	11.6534	1	Pass	0.00753617
S11-A84	I00704 100ng/ul	Unknown	1	VWF	Test	9.19185	0.899294	Pass	0.0122823
S11-A85	I00704 100ng/ul	Unknown	1	BNIP3	Test	5.15494	0.844379	Pass	0.0112341
S11-A86	I00704 100ng/ul	Unknown	1	CXCL12	Test	8.30183	0.924351	Pass	0.00819072
S11-A87	I00704 100ng/ul	Unknown	1	HEY1	Test	11.3198	0.757471	Pass	0.00520181
S11-A88	I00704 100ng/ul	Unknown	1	MMP2	Test	10.0461	0.886079	Pass	0.0112989
S11-A89	I00704 100ng/ul	Unknown	1	PODXL	Test	13.8633	0.49722	Fail	0.00370745
S11-A90	I00704 100ng/ul	Unknown	1	TGFB1	Test	10.5073	0.954618	Pass	0.00523727
S11-A91	I00704 100ng/ul	Unknown	1	CDC42	Test	18.5355	0.837967	Pass	0.00593485
S11-A92	I00704 100ng/ul	Unknown	1	FGF2	Test	10.8539	0.947015	Pass	0.00519917
S11-A93	I00704 100ng/ul	Unknown	1	IL16	Test	10.7567	0.847883	Pass	0.00516514
S11-A94	I00704 100ng/ul	Unknown	1	NRARP	Test	15.6677	0.826579	Pass	0.00590792
S11-A95	I00704 100ng/ul	Unknown	1	SERPINA7	Test	6.26802	0.96616	Pass	0.00861273
S11-A96	I00704 100ng/ul	Unknown	1	WNT4	Test	14.6287	0.852768	Pass	0.0076555
S12-A01	I00704 100ng/ul	Unknown	1	ADIPOQ	Test	14.2103	0.864553	Pass	0.00387334
S12-A02	I00704 100ng/ul	Unknown	1	CDH5	Test	7.05754	1	Pass	0.0132277
S12-A03	I00704 100ng/ul	Unknown	1	FGFR3	Test	8.73049	0.927981	Pass	0.00687891
S12-A04	I00704 100ng/ul	Unknown	1	IL6	Test	14.9451	1	Pass	0.0092988
S12-A05	I00704 100ng/ul	Unknown	1	NRP1	Test	9.35983	0.982418	Pass	0.0122642
S12-A06	I00704 100ng/ul	Unknown	1	SERPINE1	Test	6.25061	1	Pass	0.00793955
S12-A07	I00704 100ng/ul	Unknown	1	CCL2	Test	10.138	0.956316	Pass	0.00732184
S12-A08	I00704 100ng/ul	Unknown	1	CXCL6	Test	18.1444	0.926758	Pass	0.00700163
S12-A09	I00704 100ng/ul	Unknown	1	HEYL	Test	11.1565	0.770987	Pass	0.00563268
S12-A10	I00704 100ng/ul	Unknown	1	MMP3	Test	18.7283	0.836223	Pass	0.00488177
S12-A11	I00704 100ng/ul	Unknown	1	PPARA	Test	6.62605	0.946338	Pass	0.01223
S12-A12	I00704 100ng/ul	Unknown	1	TIMP1	Test	7.67951	1	Pass	0.00628117
S12-A13	I00704 100ng/ul	Unknown	1	ADIPOR2	Test	10.0155	0.761582	Pass	0.003719
S12-A14	I00704 100ng/ul	Unknown	1	CFH	Test	6.30885	0.844258	Pass	0.0058373
S12-A15	I00704 100ng/ul	Unknown	1	FIGF	Test	13.6807	0.959973	Pass	0.00733083
S12-A16	I00704 100ng/ul	Unknown	1	JAG1	Test	9.23694	0.916369	Pass	0.00516966
S12-A17	I00704 100ng/ul	Unknown	1	PDGFB	Test	11.8396	0.98996	Pass	0.00520447
S12-A18	I00704 100ng/ul	Unknown	1	SIRT1	Test	8.29591	1	Pass	0.00773899
S12-A19	I00704 100ng/ul	Unknown	1	CCND1	Test	7.85912	1	Pass	0.00624056
S12-A20	I00704 100ng/ul	Unknown	1	DLL4	Test	9.73868	1	Pass	0.00546459
S12-A21	I00704 100ng/ul	Unknown	1	HGF	Test	8.49894	0.928375	Pass	0.00616417
S12-A22	I00704 100ng/ul	Unknown	1	MMP9	Test	13.5569	0.95898	Pass	0.00812749
S12-A23	I00704 100ng/ul	Unknown	1	PRDX1	Test	8.50803	1	Pass	0.00807484
S12-A24	I00704 100ng/ul	Unknown	1	TMEM55B	Test	11.7208	0.806861	Pass	0.00334619
S12-A25	I00704 100ng/ul	Unknown	1	ANGPTL6	Test	16.8584	0.874578	Pass	0.00729046
S12-A26	I00704 100ng/ul	Unknown	1	CLDN1	Test	6.51656	1	Pass	0.00798013
S12-A27	I00704 100ng/ul	Unknown	1	GLS2	Test	6.98415	1	Pass	0.0150528
S12-A28	I00704 100ng/ul	Unknown	1	JUN	Test	8.35153	0.939716	Pass	0.00742858
S12-A29	I00704 100ng/ul	Unknown	1	PDGFRA	Test	7.4383	1	Pass	0.0076071
S12-A30	I00704 100ng/ul	Unknown	1	SOD2	Test	7.08654	0.553738	Fail	0.00811441
S12-A31	I00704 100ng/ul	Unknown	1	CD163	Test	7.33762	1	Pass	0.0104659
S12-A32	I00704 100ng/ul	Unknown	1	EFNB2	Test	10.9708	1	Pass	0.00591886
S12-A33	I00704 100ng/ul	Unknown	1	HIF1A	Test	7.79383	0.84241	Pass	0.00303979
S12-A34	I00704 100ng/ul	Unknown	1	NDUFA10	Test	15.8573	1	Pass	0.00807242
S12-A35	I00704 100ng/ul	Unknown	1	PTGS2	Test	10.4455	1	Pass	0.00954677
S12-A36	I00704 100ng/ul	Unknown	1	UPB1	Test	7.95896	1	Pass	0.00749195
S12-A37	I00704 100ng/ul	Unknown	1	ARF5	Test	8.80569	1	Pass	0.00961056
S12-A38	I00704 100ng/ul	Unknown	1	COL3A1	Test	5.42243	0.950179	Pass	0.0113305
S12-A39	I00704 100ng/ul	Unknown	1	GLUL	Test	5.11023	0.910374	Pass	0.014623
S12-A40	I00704 100ng/ul	Unknown	1	KDR	Test	6.88634	1	Pass	0.0110272
S12-A41	I00704 100ng/ul	Unknown	1	PECAM1	Test	6.22743	0.932849	Pass	0.0107716
S12-A42	I00704 100ng/ul	Unknown	1	SP2	Test	11.6656	0.869108	Pass	0.0081075
S12-A43	I00704 100ng/ul	Unknown	1	CD34	Test	14.1723	0.570066	Fail	0.00440747
S12-A44	I00704 100ng/ul	Unknown	1	EGFL7	Test	13.7478	0.647146	Fail	0.00545415
S12-A45	I00704 100ng/ul	Unknown	1	HRH1	Test	11.5756	0.885423	Pass	0.00215068
S12-A46	I00704 100ng/ul	Unknown	1	NOS2	Test	999	0	Fail	0.1
S12-A47	I00704 100ng/ul	Unknown	1	RAC1	Test	4.95963	0.986544	Pass	0.0126955
S12-A48	I00704 100ng/ul	Unknown	1	VEGFA	Test	4.57152	0.857173	Pass	0.0086604
S12-A49	I00704 100ng/ul	Unknown	1	ARFGAP2	Test	7.13096	0.924536	Pass	0.00825916
S12-A50	I00704 100ng/ul	Unknown	1	COX4I1	Test	13.7643	0.895446	Pass	0.00402493
S12-A51	I00704 100ng/ul	Unknown	1	GPX1	Test	4.64116	0.81755	Pass	0.0142043
S12-A52	I00704 100ng/ul	Unknown	1	LECT2	Test	7.27523	0.968771	Pass	0.00829758
S12-A53	I00704 100ng/ul	Unknown	1	PGF	Test	13.4942	0.855281	Pass	0.00981781
S12-A54	I00704 100ng/ul	Unknown	1	STAB2	Test	6.79002	0.974924	Pass	0.0109981
S12-A55	I00704 100ng/ul	Unknown	1	CD36	Test	7.31404	0.908356	Pass	0.00702844
S12-A56	I00704 100ng/ul	Unknown	1	EPHB4	Test	9.86437	1	Pass	0.00655427
S12-A57	I00704 100ng/ul	Unknown	1	ICAM1	Test	10.3261	0.834031	Pass	0.00971052
S12-A58	I00704 100ng/ul	Unknown	1	NOS3	Test	9.56043	0.896988	Pass	0.00728805
S12-A59	I00704 100ng/ul	Unknown	1	RAF1	Test	7.68027	1	Pass	0.0100881
S12-A60	I00704 100ng/ul	Unknown	1	VIM	Test	6.01818	0.909686	Pass	0.0119797
S12-A61	I00704 100ng/ul	Unknown	1	ARL1	Test	7.98951	0.864551	Pass	0.00801136
S12-A62	I00704 100ng/ul	Unknown	1	CTNNB1	Test	6.42236	0.969657	Pass	0.00686709
S12-A63	I00704 100ng/ul	Unknown	1	GUSB	Test	23.3237	0.453471	Fail	0.00152407
S12-A64	I00704 100ng/ul	Unknown	1	LNFG	Test	9.14191	0.972764	Pass	0.00751174
S12-A65	I00704 100ng/ul	Unknown	1	PLAU	Test	13.5932	0.930515	Pass	0.00762387
S12-A66	I00704 100ng/ul	Unknown	1	STAT3	Test	5.52715	0.927499	Pass	0.00613319
S12-A67	I00704 100ng/ul	Unknown	1	CD44	Test	6.62516	1	Pass	0.00841642
S12-A68	I00704 100ng/ul	Unknown	1	ERG	Test	9.79958	1	Pass	0.0078111
S12-A69	I00704 100ng/ul	Unknown	1	IGF1	Test	7.44393	1	Pass	0.00884933
S12-A70	I00704 100ng/ul	Unknown	1	NOTCH1	Test	10.5366	0.919274	Pass	0.00605773
S12-A71	I00704 100ng/ul	Unknown	1	RGS5	Test	6.72707	1	Pass	0.00632127
S12-A72	I00704 100ng/ul	Unknown	1	VPS33B	Test	9.84973	1	Pass	0.00827001
S12-A73	I00704 100ng/ul	Unknown	1	ATP5C1	Test	5.56583	0.894811	Pass	0.0052291
S12-A74	I00704 100ng/ul	Unknown	1	CXCL1	Test	7.77475	1	Pass	0.00465816
S12-A75	I00704 100ng/ul	Unknown	1	HDC	Test	17.4756	0.793407	Pass	0.00558739
S12-A76	I00704 100ng/ul	Unknown	1	MKI67	Test	10.4405	0.972897	Pass	0.0051183
S12-A77	I00704 100ng/ul	Unknown	1	PLG	Test	3.90513	0.60355	Fail	0.0154732
S12-A78	I00704 100ng/ul	Unknown	1	TFF3	Test	7.73588	0.903966	Pass	0.00983151
S12-A79	I00704 100ng/ul	Unknown	1	CD68	Test	7.75198	1	Pass	0.00653493
S12-A80	I00704 100ng/ul	Unknown	1	FABP4	Test	16.0289	0.735746	Pass	0.00409125
S12-A81	I00704 100ng/ul	Unknown	1	IGFBP2	Test	4.53185	0.696135	Pass	0.00751767
S12-A82	I00704 100ng/ul	Unknown	1	NOTCH4	Test	8.98588	0.994341	Pass	0.00673909
S12-A83	I00704 100ng/ul	Unknown	1	SELE	Test	11.8172	1	Pass	0.00753617
S12-A84	I00704 100ng/ul	Unknown	1	VWF	Test	9.26444	0.939581	Pass	0.0122823
S12-A85	I00704 100ng/ul	Unknown	1	BNIP3	Test	5.23267	0.871319	Pass	0.0112341
S12-A86	I00704 100ng/ul	Unknown	1	CXCL12	Test	8.02251	0.867099	Pass	0.00819072
S12-A87	I00704 100ng/ul	Unknown	1	HEY1	Test	11.7336	0.882737	Pass	0.00520181
S12-A88	I00704 100ng/ul	Unknown	1	MMP2	Test	10.1186	0.940529	Pass	0.0112989
S12-A89	I00704 100ng/ul	Unknown	1	PODXL	Test	13.0573	0.692681	Pass	0.00370745
S12-A90	I00704 100ng/ul	Unknown	1	TGFB1	Test	10.2148	0.885392	Pass	0.00523727
S12-A91	I00704 100ng/ul	Unknown	1	CDC42	Test	17.9542	0.927135	Pass	0.00593485
S12-A92	I00704 100ng/ul	Unknown	1	FGF2	Test	9.58716	0.879096	Pass	0.00519917
S12-A93	I00704 100ng/ul	Unknown	1	IL16	Test	10.662	0.925222	Pass	0.00516514
S12-A94	I00704 100ng/ul	Unknown	1	NRARP	Test	15.3545	0.773608	Pass	0.00590792
S12-A95	I00704 100ng/ul	Unknown	1	SERPINA7	Test	6.19323	0.924996	Pass	0.00861273
S12-A96	I00704 100ng/ul	Unknown	1	WNT4	Test	15.4993	0.981969	Pass	0.0076555
S13-A01	I00724 100ng/ul	Unknown	1	ADIPOQ	Test	16.9143	0.758549	Pass	0.00387334
S13-A02	I00724 100ng/ul	Unknown	1	CDH5	Test	6.60406	1	Pass	0.0132277
S13-A03	I00724 100ng/ul	Unknown	1	FGFR3	Test	9.7859	0.802005	Pass	0.00687891
S13-A04	I00724 100ng/ul	Unknown	1	IL6	Test	15.4686	0.977359	Pass	0.0092988
S13-A05	I00724 100ng/ul	Unknown	1	NRP1	Test	7.98183	1	Pass	0.0122642
S13-A06	I00724 100ng/ul	Unknown	1	SERPINE1	Test	8.63088	1	Pass	0.00793955
S13-A07	I00724 100ng/ul	Unknown	1	CCL2	Test	10.0019	0.900826	Pass	0.00732184
S13-A08	I00724 100ng/ul	Unknown	1	CXCL6	Test	17.2176	0.907139	Pass	0.00700163
S13-A09	I00724 100ng/ul	Unknown	1	HEYL	Test	10.1265	0.792462	Pass	0.00563268
S13-A10	I00724 100ng/ul	Unknown	1	MMP3	Test	19.2505	0.89215	Pass	0.00488177
S13-A11	I00724 100ng/ul	Unknown	1	PPARA	Test	6.15442	0.831343	Pass	0.01223
S13-A12	I00724 100ng/ul	Unknown	1	TIMP1	Test	7.32193	0.901836	Pass	0.00628117
S13-A13	I00724 100ng/ul	Unknown	1	ADIPOR2	Test	9.65856	0.756313	Pass	0.003719
S13-A14	I00724 100ng/ul	Unknown	1	CFH	Test	5.61979	0.875792	Pass	0.0058373
S13-A15	I00724 100ng/ul	Unknown	1	FIGF	Test	16.7709	0.967768	Pass	0.00733083
S13-A16	I00724 100ng/ul	Unknown	1	JAG1	Test	10.7058	0.949379	Pass	0.00516966
S13-A17	I00724 100ng/ul	Unknown	1	PDGFB	Test	12.0294	0.835432	Pass	0.00520447
S13-A18	I00724 100ng/ul	Unknown	1	SIRT1	Test	7.3621	1	Pass	0.00773899
S13-A19	I00724 100ng/ul	Unknown	1	CCND1	Test	7.80625	0.993351	Pass	0.00624056
S13-A20	I00724 100ng/ul	Unknown	1	DLL4	Test	9.75366	1	Pass	0.00546459
S13-A21	I00724 100ng/ul	Unknown	1	HGF	Test	8.59796	0.892248	Pass	0.00616417
S13-A22	I00724 100ng/ul	Unknown	1	MMP9	Test	13.0172	0.866778	Pass	0.00812749
S13-A23	I00724 100ng/ul	Unknown	1	PRDX1	Test	7.90933	1	Pass	0.00807484
S13-A24	I00724 100ng/ul	Unknown	1	TMEM55B	Test	10.5249	0.80788	Pass	0.00334619
S13-A25	I00724 100ng/ul	Unknown	1	ANGPTL6	Test	14.8528	0.892778	Pass	0.00729046
S13-A26	I00724 100ng/ul	Unknown	1	CLDN1	Test	7.77535	1	Pass	0.00798013
S13-A27	I00724 100ng/ul	Unknown	1	GLS2	Test	6.70665	0.998667	Pass	0.0150528
S13-A28	I00724 100ng/ul	Unknown	1	JUN	Test	9.20209	0.868748	Pass	0.00742858
S13-A29	I00724 100ng/ul	Unknown	1	PDGFRA	Test	8.00174	0.925489	Pass	0.0076071
S13-A30	I00724 100ng/ul	Unknown	1	SOD2	Test	4.27255	0.600473	Fail	0.00811441
S13-A31	I00724 100ng/ul	Unknown	1	CD163	Test	6.38248	0.974011	Pass	0.0104659
S13-A32	I00724 100ng/ul	Unknown	1	EFNB2	Test	11.426	0.850091	Pass	0.00591886
S13-A33	I00724 100ng/ul	Unknown	1	HIF1A	Test	8.20022	0.721877	Pass	0.00303979
S13-A34	I00724 100ng/ul	Unknown	1	NDUFA10	Test	15.7024	1	Pass	0.00807242
S13-A35	I00724 100ng/ul	Unknown	1	PTGS2	Test	12.121	0.944393	Pass	0.00954677
S13-A36	I00724 100ng/ul	Unknown	1	UPB1	Test	7.90003	0.980865	Pass	0.00749195
S13-A37	I00724 100ng/ul	Unknown	1	ARF5	Test	8.76218	1	Pass	0.00961056
S13-A38	I00724 100ng/ul	Unknown	1	COL3A1	Test	5.88849	1	Pass	0.0113305
S13-A39	I00724 100ng/ul	Unknown	1	GLUL	Test	5.76481	0.998501	Pass	0.014623
S13-A40	I00724 100ng/ul	Unknown	1	KDR	Test	6.20714	0.905443	Pass	0.0110272
S13-A41	I00724 100ng/ul	Unknown	1	PECAM1	Test	6.0378	0.857705	Pass	0.0107716
S13-A42	I00724 100ng/ul	Unknown	1	SP2	Test	10.6642	0.840605	Pass	0.0081075
S13-A43	I00724 100ng/ul	Unknown	1	CD34	Test	21.3762	0.619492	Fail	0.00440747
S13-A44	I00724 100ng/ul	Unknown	1	EGFL7	Test	12.6824	0.774225	Pass	0.00545415
S13-A45	I00724 100ng/ul	Unknown	1	HRH1	Test	12.3683	0.622721	Fail	0.00215068
S13-A46	I00724 100ng/ul	Unknown	1	NOS2	Test	999	0	Fail	0.1
S13-A47	I00724 100ng/ul	Unknown	1	RAC1	Test	4.65992	0.778064	Pass	0.0126955
S13-A48	I00724 100ng/ul	Unknown	1	VEGFA	Test	6.28595	0.9267	Pass	0.0086604
S13-A49	I00724 100ng/ul	Unknown	1	ARFGAP2	Test	6.61852	0.96079	Pass	0.00825916
S13-A50	I00724 100ng/ul	Unknown	1	COX4I1	Test	13.0997	0.744401	Pass	0.00402493
S13-A51	I00724 100ng/ul	Unknown	1	GPX1	Test	4.16993	0.543153	Fail	0.0142043
S13-A52	I00724 100ng/ul	Unknown	1	LECT2	Test	7.81556	1	Pass	0.00829758
S13-A53	I00724 100ng/ul	Unknown	1	PGF	Test	12.0954	0.809148	Pass	0.00981781
S13-A54	I00724 100ng/ul	Unknown	1	STAB2	Test	5.55684	0.97265	Pass	0.0109981
S13-A55	I00724 100ng/ul	Unknown	1	CD36	Test	6.85978	0.946424	Pass	0.00702844
S13-A56	I00724 100ng/ul	Unknown	1	EPHB4	Test	9.27213	0.913336	Pass	0.00655427
S13-A57	I00724 100ng/ul	Unknown	1	ICAM1	Test	9.3834	0.829243	Pass	0.00971052
S13-A58	I00724 100ng/ul	Unknown	1	NOS3	Test	9.73935	0.885739	Pass	0.00728805
S13-A59	I00724 100ng/ul	Unknown	1	RAF1	Test	6.84557	1	Pass	0.0100881
S13-A60	I00724 100ng/ul	Unknown	1	VIM	Test	5.77154	1	Pass	0.0119797
S13-A61	I00724 100ng/ul	Unknown	1	ARL1	Test	7.58835	0.775282	Pass	0.00801136
S13-A62	I00724 100ng/ul	Unknown	1	CTNNB1	Test	6.95479	0.982285	Pass	0.00686709
S13-A63	I00724 100ng/ul	Unknown	1	GUSB	Test	19.9488	0.682705	Pass	0.00152407
S13-A64	I00724 100ng/ul	Unknown	1	LNFG	Test	9.21536	0.941965	Pass	0.00751174
S13-A65	I00724 100ng/ul	Unknown	1	PLAU	Test	13.4875	0.951424	Pass	0.00762387
S13-A66	I00724 100ng/ul	Unknown	1	STAT3	Test	4.91891	0.891483	Pass	0.00613319
S13-A67	I00724 100ng/ul	Unknown	1	CD44	Test	5.97678	1	Pass	0.00841642
S13-A68	I00724 100ng/ul	Unknown	1	ERG	Test	9.27435	0.891936	Pass	0.0078111
S13-A69	I00724 100ng/ul	Unknown	1	IGF1	Test	7.80363	1	Pass	0.00884933
S13-A70	I00724 100ng/ul	Unknown	1	NOTCH1	Test	10.5561	0.937103	Pass	0.00605773
S13-A71	I00724 100ng/ul	Unknown	1	RGS5	Test	9.14534	0.904006	Pass	0.00632127
S13-A72	I00724 100ng/ul	Unknown	1	VPS33B	Test	10.0766	0.926593	Pass	0.00827001
S13-A73	I00724 100ng/ul	Unknown	1	ATP5C1	Test	4.95142	0.955576	Pass	0.0052291
S13-A74	I00724 100ng/ul	Unknown	1	CXCL1	Test	5.93219	0.993553	Pass	0.00465816
S13-A75	I00724 100ng/ul	Unknown	1	HDC	Test	17.3232	0.788952	Pass	0.00558739
S13-A76	I00724 100ng/ul	Unknown	1	MKI67	Test	10.3427	0.887883	Pass	0.0051183
S13-A77	I00724 100ng/ul	Unknown	1	PLG	Test	3.87751	0.526712	Fail	0.0154732
S13-A78	I00724 100ng/ul	Unknown	1	TFF3	Test	13.529	0.810376	Pass	0.00983151
S13-A79	I00724 100ng/ul	Unknown	1	CD68	Test	6.68773	0.966578	Pass	0.00653493
S13-A80	I00724 100ng/ul	Unknown	1	FABP4	Test	11.9287	1	Pass	0.00409125
S13-A81	I00724 100ng/ul	Unknown	1	IGFBP2	Test	5.04342	0.648033	Fail	0.00751767
S13-A82	I00724 100ng/ul	Unknown	1	NOTCH4	Test	8.56635	0.943059	Pass	0.00673909
S13-A83	I00724 100ng/ul	Unknown	1	SELE	Test	17.6641	0.964914	Pass	0.00753617
S13-A84	I00724 100ng/ul	Unknown	1	VWF	Test	9.88955	0.987902	Pass	0.0122823
S13-A85	I00724 100ng/ul	Unknown	1	BNIP3	Test	5.52618	0.843022	Pass	0.0112341
S13-A86	I00724 100ng/ul	Unknown	1	CXCL12	Test	7.45376	0.914818	Pass	0.00819072
S13-A87	I00724 100ng/ul	Unknown	1	HEY1	Test	12.9368	0.911845	Pass	0.00520181
S13-A88	I00724 100ng/ul	Unknown	1	MMP2	Test	10.6841	0.993134	Pass	0.0112989
S13-A89	I00724 100ng/ul	Unknown	1	PODXL	Test	14.709	0.831624	Pass	0.00370745
S13-A90	I00724 100ng/ul	Unknown	1	TGFB1	Test	9.71522	0.966117	Pass	0.00523727
S13-A91	I00724 100ng/ul	Unknown	1	CDC42	Test	15.5236	0.59157	Fail	0.00593485
S13-A92	I00724 100ng/ul	Unknown	1	FGF2	Test	11.871	0.976564	Pass	0.00519917
S13-A93	I00724 100ng/ul	Unknown	1	IL16	Test	10.0606	0.777245	Pass	0.00516514
S13-A94	I00724 100ng/ul	Unknown	1	NRARP	Test	18.1029	0.67657	Pass	0.00590792
S13-A95	I00724 100ng/ul	Unknown	1	SERPINA7	Test	5.88567	1	Pass	0.00861273
S13-A96	I00724 100ng/ul	Unknown	1	WNT4	Test	22.6314	0.889543	Pass	0.0076555
S14-A01	I00724 100ng/ul	Unknown	1	ADIPOQ	Test	17.882	0.870493	Pass	0.00387334
S14-A02	I00724 100ng/ul	Unknown	1	CDH5	Test	6.71382	1	Pass	0.0132277
S14-A03	I00724 100ng/ul	Unknown	1	FGFR3	Test	9.97036	0.809774	Pass	0.00687891
S14-A04	I00724 100ng/ul	Unknown	1	IL6	Test	15.5065	0.978135	Pass	0.0092988
S14-A05	I00724 100ng/ul	Unknown	1	NRP1	Test	8.03083	0.883439	Pass	0.0122642
S14-A06	I00724 100ng/ul	Unknown	1	SERPINE1	Test	8.37292	0.959476	Pass	0.00793955
S14-A07	I00724 100ng/ul	Unknown	1	CCL2	Test	9.85449	1	Pass	0.00732184
S14-A08	I00724 100ng/ul	Unknown	1	CXCL6	Test	17.2395	0.919617	Pass	0.00700163
S14-A09	I00724 100ng/ul	Unknown	1	HEYL	Test	10.2509	0.789148	Pass	0.00563268
S14-A10	I00724 100ng/ul	Unknown	1	MMP3	Test	19.1263	0.867672	Pass	0.00488177
S14-A11	I00724 100ng/ul	Unknown	1	PPARA	Test	6.32199	0.867968	Pass	0.01223
S14-A12	I00724 100ng/ul	Unknown	1	TIMP1	Test	7.36674	0.911597	Pass	0.00628117
S14-A13	I00724 100ng/ul	Unknown	1	ADIPOR2	Test	9.74636	0.795592	Pass	0.003719
S14-A14	I00724 100ng/ul	Unknown	1	CFH	Test	5.42249	0.823706	Pass	0.0058373
S14-A15	I00724 100ng/ul	Unknown	1	FIGF	Test	16.8256	1	Pass	0.00733083
S14-A16	I00724 100ng/ul	Unknown	1	JAG1	Test	10.5945	0.894461	Pass	0.00516966
S14-A17	I00724 100ng/ul	Unknown	1	PDGFB	Test	11.9143	0.906254	Pass	0.00520447
S14-A18	I00724 100ng/ul	Unknown	1	SIRT1	Test	7.36194	1	Pass	0.00773899
S14-A19	I00724 100ng/ul	Unknown	1	CCND1	Test	7.77465	0.987371	Pass	0.00624056
S14-A20	I00724 100ng/ul	Unknown	1	DLL4	Test	9.79935	1	Pass	0.00546459
S14-A21	I00724 100ng/ul	Unknown	1	HGF	Test	8.67158	0.918559	Pass	0.00616417
S14-A22	I00724 100ng/ul	Unknown	1	MMP9	Test	12.9814	0.966369	Pass	0.00812749
S14-A23	I00724 100ng/ul	Unknown	1	PRDX1	Test	7.84109	1	Pass	0.00807484
S14-A24	I00724 100ng/ul	Unknown	1	TMEM55B	Test	10.8438	0.893128	Pass	0.00334619
S14-A25	I00724 100ng/ul	Unknown	1	ANGPTL6	Test	14.7877	0.875109	Pass	0.00729046
S14-A26	I00724 100ng/ul	Unknown	1	CLDN1	Test	7.67233	1	Pass	0.00798013
S14-A27	I00724 100ng/ul	Unknown	1	GLS2	Test	6.71355	1	Pass	0.0150528
S14-A28	I00724 100ng/ul	Unknown	1	JUN	Test	9.15922	0.863146	Pass	0.00742858
S14-A29	I00724 100ng/ul	Unknown	1	PDGFRA	Test	7.83502	1	Pass	0.0076071
S14-A30	I00724 100ng/ul	Unknown	1	SOD2	Test	4.36311	0.653203	Pass	0.00811441
S14-A31	I00724 100ng/ul	Unknown	1	CD163	Test	6.32628	0.965623	Pass	0.0104659
S14-A32	I00724 100ng/ul	Unknown	1	EFNB2	Test	11.5366	0.879392	Pass	0.00591886
S14-A33	I00724 100ng/ul	Unknown	1	HIF1A	Test	7.79541	0.770204	Pass	0.00303979
S14-A34	I00724 100ng/ul	Unknown	1	NDUFA10	Test	15.6096	1	Pass	0.00807242
S14-A35	I00724 100ng/ul	Unknown	1	PTGS2	Test	12.2842	0.985753	Pass	0.00954677
S14-A36	I00724 100ng/ul	Unknown	1	UPB1	Test	7.92965	1	Pass	0.00749195
S14-A37	I00724 100ng/ul	Unknown	1	ARF5	Test	8.74434	1	Pass	0.00961056
S14-A38	I00724 100ng/ul	Unknown	1	COL3A1	Test	5.81243	0.97873	Pass	0.0113305
S14-A39	I00724 100ng/ul	Unknown	1	GLUL	Test	5.73604	0.982579	Pass	0.014623
S14-A40	I00724 100ng/ul	Unknown	1	KDR	Test	6.2641	0.919248	Pass	0.0110272
S14-A41	I00724 100ng/ul	Unknown	1	PECAM1	Test	6.12612	0.880049	Pass	0.0107716
S14-A42	I00724 100ng/ul	Unknown	1	SP2	Test	10.7664	0.849726	Pass	0.0081075
S14-A43	I00724 100ng/ul	Unknown	1	CD34	Test	20.6177	0.646524	Fail	0.00440747
S14-A44	I00724 100ng/ul	Unknown	1	EGFL7	Test	12.4695	0.729965	Pass	0.00545415
S14-A45	I00724 100ng/ul	Unknown	1	HRH1	Test	13.4384	0.609062	Fail	0.00215068
S14-A46	I00724 100ng/ul	Unknown	1	NOS2	Test	999	0	Fail	0.1
S14-A47	I00724 100ng/ul	Unknown	1	RAC1	Test	4.61998	0.735671	Pass	0.0126955
S14-A48	I00724 100ng/ul	Unknown	1	VEGFA	Test	6.07092	0.877007	Pass	0.0086604
S14-A49	I00724 100ng/ul	Unknown	1	ARFGAP2	Test	6.77714	0.992105	Pass	0.00825916
S14-A50	I00724 100ng/ul	Unknown	1	COX4I1	Test	13.011	0.693827	Pass	0.00402493
S14-A51	I00724 100ng/ul	Unknown	1	GPX1	Test	4.23635	0.574386	Fail	0.0142043
S14-A52	I00724 100ng/ul	Unknown	1	LECT2	Test	7.81064	1	Pass	0.00829758
S14-A53	I00724 100ng/ul	Unknown	1	PGF	Test	12.2477	0.834674	Pass	0.00981781
S14-A54	I00724 100ng/ul	Unknown	1	STAB2	Test	5.52827	0.97086	Pass	0.0109981
S14-A55	I00724 100ng/ul	Unknown	1	CD36	Test	6.77336	0.921085	Pass	0.00702844
S14-A56	I00724 100ng/ul	Unknown	1	EPHB4	Test	9.25599	0.91788	Pass	0.00655427
S14-A57	I00724 100ng/ul	Unknown	1	ICAM1	Test	9.18837	0.787223	Pass	0.00971052
S14-A58	I00724 100ng/ul	Unknown	1	NOS3	Test	9.88973	0.924981	Pass	0.00728805
S14-A59	I00724 100ng/ul	Unknown	1	RAF1	Test	6.79931	1	Pass	0.0100881
S14-A60	I00724 100ng/ul	Unknown	1	VIM	Test	5.72488	1	Pass	0.0119797
S14-A61	I00724 100ng/ul	Unknown	1	ARL1	Test	7.56389	0.781358	Pass	0.00801136
S14-A62	I00724 100ng/ul	Unknown	1	CTNNB1	Test	6.89653	0.99711	Pass	0.00686709
S14-A63	I00724 100ng/ul	Unknown	1	GUSB	Test	18.6421	0.603678	Fail	0.00152407
S14-A64	I00724 100ng/ul	Unknown	1	LNFG	Test	9.27385	0.96376	Pass	0.00751174
S14-A65	I00724 100ng/ul	Unknown	1	PLAU	Test	13.4486	0.944847	Pass	0.00762387
S14-A66	I00724 100ng/ul	Unknown	1	STAT3	Test	5.21403	0.803823	Pass	0.00613319
S14-A67	I00724 100ng/ul	Unknown	1	CD44	Test	5.96005	1	Pass	0.00841642
S14-A68	I00724 100ng/ul	Unknown	1	ERG	Test	9.28794	0.906129	Pass	0.0078111
S14-A69	I00724 100ng/ul	Unknown	1	IGF1	Test	7.82552	1	Pass	0.00884933
S14-A70	I00724 100ng/ul	Unknown	1	NOTCH1	Test	10.4929	0.91575	Pass	0.00605773
S14-A71	I00724 100ng/ul	Unknown	1	RGS5	Test	9.10682	0.893103	Pass	0.00632127
S14-A72	I00724 100ng/ul	Unknown	1	VPS33B	Test	9.90023	1	Pass	0.00827001
S14-A73	I00724 100ng/ul	Unknown	1	ATP5C1	Test	5.14775	0.765026	Pass	0.0052291
S14-A74	I00724 100ng/ul	Unknown	1	CXCL1	Test	6.12065	0.825594	Pass	0.00465816
S14-A75	I00724 100ng/ul	Unknown	1	HDC	Test	17.4481	0.820319	Pass	0.00558739
S14-A76	I00724 100ng/ul	Unknown	1	MKI67	Test	10.3287	0.906857	Pass	0.0051183
S14-A77	I00724 100ng/ul	Unknown	1	PLG	Test	3.86889	0.533195	Fail	0.0154732
S14-A78	I00724 100ng/ul	Unknown	1	TFF3	Test	13.6699	0.86217	Pass	0.00983151
S14-A79	I00724 100ng/ul	Unknown	1	CD68	Test	6.48752	0.913682	Pass	0.00653493
S14-A80	I00724 100ng/ul	Unknown	1	FABP4	Test	11.9354	0.979893	Pass	0.00409125
S14-A81	I00724 100ng/ul	Unknown	1	IGFBP2	Test	4.9619	0.829423	Pass	0.00751767
S14-A82	I00724 100ng/ul	Unknown	1	NOTCH4	Test	8.47047	0.940911	Pass	0.00673909
S14-A83	I00724 100ng/ul	Unknown	1	SELE	Test	17.7771	0.975329	Pass	0.00753617
S14-A84	I00724 100ng/ul	Unknown	1	VWF	Test	9.99594	1	Pass	0.0122823
S14-A85	I00724 100ng/ul	Unknown	1	BNIP3	Test	5.66624	0.892298	Pass	0.0112341
S14-A86	I00724 100ng/ul	Unknown	1	CXCL12	Test	7.43121	0.907381	Pass	0.00819072
S14-A87	I00724 100ng/ul	Unknown	1	HEY1	Test	13.0399	0.784299	Pass	0.00520181
S14-A88	I00724 100ng/ul	Unknown	1	MMP2	Test	10.7033	1	Pass	0.0112989
S14-A89	I00724 100ng/ul	Unknown	1	PODXL	Test	14.5194	0.727656	Pass	0.00370745
S14-A90	I00724 100ng/ul	Unknown	1	TGFB1	Test	9.66094	0.951893	Pass	0.00523727
S14-A91	I00724 100ng/ul	Unknown	1	CDC42	Test	17.5974	0.660297	Pass	0.00593485
S14-A92	I00724 100ng/ul	Unknown	1	FGF2	Test	11.9623	1	Pass	0.00519917
S14-A93	I00724 100ng/ul	Unknown	1	IL16	Test	10.0686	0.793046	Pass	0.00516514
S14-A94	I00724 100ng/ul	Unknown	1	NRARP	Test	18.107	0.662611	Pass	0.00590792
S14-A95	I00724 100ng/ul	Unknown	1	SERPINA7	Test	5.80481	1	Pass	0.00861273
S14-A96	I00724 100ng/ul	Unknown	1	WNT4	Test	22.4378	0.843309	Pass	0.0076555
S15-A01	I00724 100ng/ul	Unknown	1	ADIPOQ	Test	18.0998	0.764931	Pass	0.00387334
S15-A02	I00724 100ng/ul	Unknown	1	CDH5	Test	6.72828	1	Pass	0.0132277
S15-A03	I00724 100ng/ul	Unknown	1	FGFR3	Test	9.81626	0.7986	Pass	0.00687891
S15-A04	I00724 100ng/ul	Unknown	1	IL6	Test	15.5099	0.998018	Pass	0.0092988
S15-A05	I00724 100ng/ul	Unknown	1	NRP1	Test	8.09369	0.893745	Pass	0.0122642
S15-A06	I00724 100ng/ul	Unknown	1	SERPINE1	Test	8.45293	0.975151	Pass	0.00793955
S15-A07	I00724 100ng/ul	Unknown	1	CCL2	Test	10.0942	0.92638	Pass	0.00732184
S15-A08	I00724 100ng/ul	Unknown	1	CXCL6	Test	17.2936	0.918473	Pass	0.00700163
S15-A09	I00724 100ng/ul	Unknown	1	HEYL	Test	10.3146	0.846929	Pass	0.00563268
S15-A10	I00724 100ng/ul	Unknown	1	MMP3	Test	18.8998	0.859813	Pass	0.00488177
S15-A11	I00724 100ng/ul	Unknown	1	PPARA	Test	6.11098	0.829287	Pass	0.01223
S15-A12	I00724 100ng/ul	Unknown	1	TIMP1	Test	7.59292	0.972835	Pass	0.00628117
S15-A13	I00724 100ng/ul	Unknown	1	ADIPOR2	Test	9.80802	0.795611	Pass	0.003719
S15-A14	I00724 100ng/ul	Unknown	1	CFH	Test	5.3302	0.819521	Pass	0.0058373
S15-A15	I00724 100ng/ul	Unknown	1	FIGF	Test	16.7899	0.952032	Pass	0.00733083
S15-A16	I00724 100ng/ul	Unknown	1	JAG1	Test	10.6889	0.921368	Pass	0.00516966
S15-A17	I00724 100ng/ul	Unknown	1	PDGFB	Test	11.9341	0.957078	Pass	0.00520447
S15-A18	I00724 100ng/ul	Unknown	1	SIRT1	Test	7.30289	0.987559	Pass	0.00773899
S15-A19	I00724 100ng/ul	Unknown	1	CCND1	Test	7.73163	0.976024	Pass	0.00624056
S15-A20	I00724 100ng/ul	Unknown	1	DLL4	Test	9.91517	1	Pass	0.00546459
S15-A21	I00724 100ng/ul	Unknown	1	HGF	Test	8.67849	0.925379	Pass	0.00616417
S15-A22	I00724 100ng/ul	Unknown	1	MMP9	Test	13.0033	0.863607	Pass	0.00812749
S15-A23	I00724 100ng/ul	Unknown	1	PRDX1	Test	7.91074	1	Pass	0.00807484
S15-A24	I00724 100ng/ul	Unknown	1	TMEM55B	Test	11.1541	0.805021	Pass	0.00334619
S15-A25	I00724 100ng/ul	Unknown	1	ANGPTL6	Test	14.9149	0.866046	Pass	0.00729046
S15-A26	I00724 100ng/ul	Unknown	1	CLDN1	Test	7.75028	1	Pass	0.00798013
S15-A27	I00724 100ng/ul	Unknown	1	GLS2	Test	6.70419	1	Pass	0.0150528
S15-A28	I00724 100ng/ul	Unknown	1	JUN	Test	9.19059	0.863062	Pass	0.00742858
S15-A29	I00724 100ng/ul	Unknown	1	PDGFRA	Test	7.94907	1	Pass	0.0076071
S15-A30	I00724 100ng/ul	Unknown	1	SOD2	Test	4.3209	0.620216	Fail	0.00811441
S15-A31	I00724 100ng/ul	Unknown	1	CD163	Test	6.30225	0.963875	Pass	0.0104659
S15-A32	I00724 100ng/ul	Unknown	1	EFNB2	Test	11.4833	0.876506	Pass	0.00591886
S15-A33	I00724 100ng/ul	Unknown	1	HIF1A	Test	8.06602	0.665152	Pass	0.00303979
S15-A34	I00724 100ng/ul	Unknown	1	NDUFA10	Test	15.562	0.988877	Pass	0.00807242
S15-A35	I00724 100ng/ul	Unknown	1	PTGS2	Test	12.3681	1	Pass	0.00954677
S15-A36	I00724 100ng/ul	Unknown	1	UPB1	Test	8.04525	0.901501	Pass	0.00749195
S15-A37	I00724 100ng/ul	Unknown	1	ARF5	Test	8.72627	1	Pass	0.00961056
S15-A38	I00724 100ng/ul	Unknown	1	COL3A1	Test	5.83139	0.989183	Pass	0.0113305
S15-A39	I00724 100ng/ul	Unknown	1	GLUL	Test	5.70854	0.977617	Pass	0.014623
S15-A40	I00724 100ng/ul	Unknown	1	KDR	Test	6.10071	0.884373	Pass	0.0110272
S15-A41	I00724 100ng/ul	Unknown	1	PECAM1	Test	6.10447	0.870281	Pass	0.0107716
S15-A42	I00724 100ng/ul	Unknown	1	SP2	Test	10.8211	0.878995	Pass	0.0081075
S15-A43	I00724 100ng/ul	Unknown	1	CD34	Test	21.0113	0.621221	Fail	0.00440747
S15-A44	I00724 100ng/ul	Unknown	1	EGFL7	Test	13.0832	0.725807	Pass	0.00545415
S15-A45	I00724 100ng/ul	Unknown	1	HRH1	Test	13.7053	0.68719	Pass	0.00215068
S15-A46	I00724 100ng/ul	Unknown	1	NOS2	Test	999	0	Fail	0.1
S15-A47	I00724 100ng/ul	Unknown	1	RAC1	Test	4.76233	0.819414	Pass	0.0126955
S15-A48	I00724 100ng/ul	Unknown	1	VEGFA	Test	6.20663	0.920112	Pass	0.0086604
S15-A49	I00724 100ng/ul	Unknown	1	ARFGAP2	Test	6.69658	0.961232	Pass	0.00825916
S15-A50	I00724 100ng/ul	Unknown	1	COX4I1	Test	12.8235	0.85179	Pass	0.00402493
S15-A51	I00724 100ng/ul	Unknown	1	GPX1	Test	4.14214	0.534518	Fail	0.0142043
S15-A52	I00724 100ng/ul	Unknown	1	LECT2	Test	7.71029	0.991442	Pass	0.00829758
S15-A53	I00724 100ng/ul	Unknown	1	PGF	Test	12.0318	0.795341	Pass	0.00981781
S15-A54	I00724 100ng/ul	Unknown	1	STAB2	Test	5.52111	0.968806	Pass	0.0109981
S15-A55	I00724 100ng/ul	Unknown	1	CD36	Test	7.03761	0.806409	Pass	0.00702844
S15-A56	I00724 100ng/ul	Unknown	1	EPHB4	Test	9.20743	0.900927	Pass	0.00655427
S15-A57	I00724 100ng/ul	Unknown	1	ICAM1	Test	9.28281	0.803108	Pass	0.00971052
S15-A58	I00724 100ng/ul	Unknown	1	NOS3	Test	9.78194	0.887118	Pass	0.00728805
S15-A59	I00724 100ng/ul	Unknown	1	RAF1	Test	6.77818	1	Pass	0.0100881
S15-A60	I00724 100ng/ul	Unknown	1	VIM	Test	5.6684	1	Pass	0.0119797
S15-A61	I00724 100ng/ul	Unknown	1	ARL1	Test	7.58193	0.763049	Pass	0.00801136
S15-A62	I00724 100ng/ul	Unknown	1	CTNNB1	Test	6.87975	0.982636	Pass	0.00686709
S15-A63	I00724 100ng/ul	Unknown	1	GUSB	Test	18.3004	0.538873	Fail	0.00152407
S15-A64	I00724 100ng/ul	Unknown	1	LNFG	Test	9.27451	0.971086	Pass	0.00751174
S15-A65	I00724 100ng/ul	Unknown	1	PLAU	Test	13.3852	0.930756	Pass	0.00762387
S15-A66	I00724 100ng/ul	Unknown	1	STAT3	Test	5.16638	0.797819	Pass	0.00613319
S15-A67	I00724 100ng/ul	Unknown	1	CD44	Test	5.86943	1	Pass	0.00841642
S15-A68	I00724 100ng/ul	Unknown	1	ERG	Test	9.21275	0.884842	Pass	0.0078111
S15-A69	I00724 100ng/ul	Unknown	1	IGF1	Test	7.69004	1	Pass	0.00884933
S15-A70	I00724 100ng/ul	Unknown	1	NOTCH1	Test	10.51	0.923818	Pass	0.00605773
S15-A71	I00724 100ng/ul	Unknown	1	RGS5	Test	8.94476	1	Pass	0.00632127
S15-A72	I00724 100ng/ul	Unknown	1	VPS33B	Test	10.0659	0.922588	Pass	0.00827001
S15-A73	I00724 100ng/ul	Unknown	1	ATP5C1	Test	5.20138	0.777386	Pass	0.0052291
S15-A74	I00724 100ng/ul	Unknown	1	CXCL1	Test	5.95348	0.989825	Pass	0.00465816
S15-A75	I00724 100ng/ul	Unknown	1	HDC	Test	17.6399	0.885988	Pass	0.00558739
S15-A76	I00724 100ng/ul	Unknown	1	MKI67	Test	10.5827	0.962631	Pass	0.0051183
S15-A77	I00724 100ng/ul	Unknown	1	PLG	Test	3.87532	0.542075	Fail	0.0154732
S15-A78	I00724 100ng/ul	Unknown	1	TFF3	Test	13.5228	0.822498	Pass	0.00983151
S15-A79	I00724 100ng/ul	Unknown	1	CD68	Test	6.49557	0.904097	Pass	0.00653493
S15-A80	I00724 100ng/ul	Unknown	1	FABP4	Test	11.9639	1	Pass	0.00409125
S15-A81	I00724 100ng/ul	Unknown	1	IGFBP2	Test	4.96866	0.841337	Pass	0.00751767
S15-A82	I00724 100ng/ul	Unknown	1	NOTCH4	Test	8.58189	0.954519	Pass	0.00673909
S15-A83	I00724 100ng/ul	Unknown	1	SELE	Test	17.8186	1	Pass	0.00753617
S15-A84	I00724 100ng/ul	Unknown	1	VWF	Test	9.98147	1	Pass	0.0122823
S15-A85	I00724 100ng/ul	Unknown	1	BNIP3	Test	5.72922	0.905653	Pass	0.0112341
S15-A86	I00724 100ng/ul	Unknown	1	CXCL12	Test	7.40475	0.890591	Pass	0.00819072
S15-A87	I00724 100ng/ul	Unknown	1	HEY1	Test	12.842	0.871449	Pass	0.00520181
S15-A88	I00724 100ng/ul	Unknown	1	MMP2	Test	10.651	0.99808	Pass	0.0112989
S15-A89	I00724 100ng/ul	Unknown	1	PODXL	Test	13.8663	0.729626	Pass	0.00370745
S15-A90	I00724 100ng/ul	Unknown	1	TGFB1	Test	9.63109	0.932772	Pass	0.00523727
S15-A91	I00724 100ng/ul	Unknown	1	CDC42	Test	17.5042	0.693047	Pass	0.00593485
S15-A92	I00724 100ng/ul	Unknown	1	FGF2	Test	11.5017	1	Pass	0.00519917
S15-A93	I00724 100ng/ul	Unknown	1	IL16	Test	10.0852	0.743808	Pass	0.00516514
S15-A94	I00724 100ng/ul	Unknown	1	NRARP	Test	17.9921	0.802267	Pass	0.00590792
S15-A95	I00724 100ng/ul	Unknown	1	SERPINA7	Test	5.65576	0.97533	Pass	0.00861273
S15-A96	I00724 100ng/ul	Unknown	1	WNT4	Test	22.8036	0.942827	Pass	0.0076555
S16-A01	I00721 100ng/ul	Unknown	1	ADIPOQ	Test	11.9959	0.666964	Pass	0.00387334
S16-A02	I00721 100ng/ul	Unknown	1	CDH5	Test	7.8307	1	Pass	0.0132277
S16-A03	I00721 100ng/ul	Unknown	1	FGFR3	Test	8.57812	0.798878	Pass	0.00687891
S16-A04	I00721 100ng/ul	Unknown	1	IL6	Test	15.0254	0.920737	Pass	0.0092988
S16-A05	I00721 100ng/ul	Unknown	1	NRP1	Test	9.29855	0.921854	Pass	0.0122642
S16-A06	I00721 100ng/ul	Unknown	1	SERPINE1	Test	11.4973	0.988862	Pass	0.00793955
S16-A07	I00721 100ng/ul	Unknown	1	CCL2	Test	11.4947	0.723179	Pass	0.00732184
S16-A08	I00721 100ng/ul	Unknown	1	CXCL6	Test	15.8425	1	Pass	0.00700163
S16-A09	I00721 100ng/ul	Unknown	1	HEYL	Test	9.55152	0.813628	Pass	0.00563268
S16-A10	I00721 100ng/ul	Unknown	1	MMP3	Test	11.8924	0.858253	Pass	0.00488177
S16-A11	I00721 100ng/ul	Unknown	1	PPARA	Test	7.8075	0.957841	Pass	0.01223
S16-A12	I00721 100ng/ul	Unknown	1	TIMP1	Test	5.94131	1	Pass	0.00628117
S16-A13	I00721 100ng/ul	Unknown	1	ADIPOR2	Test	10.3547	0.802739	Pass	0.003719
S16-A14	I00721 100ng/ul	Unknown	1	CFH	Test	7.91829	0.914838	Pass	0.0058373
S16-A15	I00721 100ng/ul	Unknown	1	FIGF	Test	11.3296	0.940911	Pass	0.00733083
S16-A16	I00721 100ng/ul	Unknown	1	JAG1	Test	8.67318	0.924241	Pass	0.00516966
S16-A17	I00721 100ng/ul	Unknown	1	PDGFB	Test	10.7288	0.948481	Pass	0.00520447
S16-A18	I00721 100ng/ul	Unknown	1	SIRT1	Test	8.44673	1	Pass	0.00773899
S16-A19	I00721 100ng/ul	Unknown	1	CCND1	Test	8.74879	0.968587	Pass	0.00624056
S16-A20	I00721 100ng/ul	Unknown	1	DLL4	Test	10.0811	0.909226	Pass	0.00546459
S16-A21	I00721 100ng/ul	Unknown	1	HGF	Test	10.6487	0.878943	Pass	0.00616417
S16-A22	I00721 100ng/ul	Unknown	1	MMP9	Test	11.6586	0.940855	Pass	0.00812749
S16-A23	I00721 100ng/ul	Unknown	1	PRDX1	Test	6.85879	1	Pass	0.00807484
S16-A24	I00721 100ng/ul	Unknown	1	TMEM55B	Test	11.5576	0.873187	Pass	0.00334619
S16-A25	I00721 100ng/ul	Unknown	1	ANGPTL6	Test	18.629	0.839238	Pass	0.00729046
S16-A26	I00721 100ng/ul	Unknown	1	CLDN1	Test	8.39876	0.972123	Pass	0.00798013
S16-A27	I00721 100ng/ul	Unknown	1	GLS2	Test	10.0168	0.870128	Pass	0.0150528
S16-A28	I00721 100ng/ul	Unknown	1	JUN	Test	9.78101	0.969455	Pass	0.00742858
S16-A29	I00721 100ng/ul	Unknown	1	PDGFRA	Test	6.17149	0.967955	Pass	0.0076071
S16-A30	I00721 100ng/ul	Unknown	1	SOD2	Test	7.04419	0.797879	Pass	0.00811441
S16-A31	I00721 100ng/ul	Unknown	1	CD163	Test	8.67728	1	Pass	0.0104659
S16-A32	I00721 100ng/ul	Unknown	1	EFNB2	Test	10.1416	0.847435	Pass	0.00591886
S16-A33	I00721 100ng/ul	Unknown	1	HIF1A	Test	8.50579	0.756335	Pass	0.00303979
S16-A34	I00721 100ng/ul	Unknown	1	NDUFA10	Test	16.4295	0.951287	Pass	0.00807242
S16-A35	I00721 100ng/ul	Unknown	1	PTGS2	Test	11.1959	0.97974	Pass	0.00954677
S16-A36	I00721 100ng/ul	Unknown	1	UPB1	Test	12.0022	0.86712	Pass	0.00749195
S16-A37	I00721 100ng/ul	Unknown	1	ARF5	Test	8.89762	1	Pass	0.00961056
S16-A38	I00721 100ng/ul	Unknown	1	COL3A1	Test	4.25837	0.613351	Fail	0.0113305
S16-A39	I00721 100ng/ul	Unknown	1	GLUL	Test	6.02433	0.851189	Pass	0.014623
S16-A40	I00721 100ng/ul	Unknown	1	KDR	Test	8.34188	0.940107	Pass	0.0110272
S16-A41	I00721 100ng/ul	Unknown	1	PECAM1	Test	6.27451	0.917693	Pass	0.0107716
S16-A42	I00721 100ng/ul	Unknown	1	SP2	Test	10.8134	0.870315	Pass	0.0081075
S16-A43	I00721 100ng/ul	Unknown	1	CD34	Test	11.5909	0.674341	Pass	0.00440747
S16-A44	I00721 100ng/ul	Unknown	1	EGFL7	Test	13.2095	0.691632	Pass	0.00545415
S16-A45	I00721 100ng/ul	Unknown	1	HRH1	Test	10.057	0.633782	Fail	0.00215068
S16-A46	I00721 100ng/ul	Unknown	1	NOS2	Test	999	0	Fail	0.1
S16-A47	I00721 100ng/ul	Unknown	1	RAC1	Test	5.58502	0.856079	Pass	0.0126955
S16-A48	I00721 100ng/ul	Unknown	1	VEGFA	Test	7.23328	0.941185	Pass	0.0086604
S16-A49	I00721 100ng/ul	Unknown	1	ARFGAP2	Test	7.69512	0.965371	Pass	0.00825916
S16-A50	I00721 100ng/ul	Unknown	1	COX4I1	Test	12.8532	0.921202	Pass	0.00402493
S16-A51	I00721 100ng/ul	Unknown	1	GPX1	Test	6.40801	0.826266	Pass	0.0142043
S16-A52	I00721 100ng/ul	Unknown	1	LECT2	Test	9.92453	0.998121	Pass	0.00829758
S16-A53	I00721 100ng/ul	Unknown	1	PGF	Test	12.5056	0.835191	Pass	0.00981781
S16-A54	I00721 100ng/ul	Unknown	1	STAB2	Test	6.78695	0.978718	Pass	0.0109981
S16-A55	I00721 100ng/ul	Unknown	1	CD36	Test	6.99691	1	Pass	0.00702844
S16-A56	I00721 100ng/ul	Unknown	1	EPHB4	Test	8.82027	0.981884	Pass	0.00655427
S16-A57	I00721 100ng/ul	Unknown	1	ICAM1	Test	11.2887	0.811474	Pass	0.00971052
S16-A58	I00721 100ng/ul	Unknown	1	NOS3	Test	10.6914	0.866351	Pass	0.00728805
S16-A59	I00721 100ng/ul	Unknown	1	RAF1	Test	8.43211	0.958793	Pass	0.0100881
S16-A60	I00721 100ng/ul	Unknown	1	VIM	Test	5.85259	1	Pass	0.0119797
S16-A61	I00721 100ng/ul	Unknown	1	ARL1	Test	8.42035	0.760791	Pass	0.00801136
S16-A62	I00721 100ng/ul	Unknown	1	CTNNB1	Test	6.21757	0.898359	Pass	0.00686709
S16-A63	I00721 100ng/ul	Unknown	1	GUSB	Test	6.83688	0.376242	Fail	0.00152407
S16-A64	I00721 100ng/ul	Unknown	1	LNFG	Test	7.13718	0.954373	Pass	0.00751174
S16-A65	I00721 100ng/ul	Unknown	1	PLAU	Test	12.7559	0.938064	Pass	0.00762387
S16-A66	I00721 100ng/ul	Unknown	1	STAT3	Test	6.92428	0.999268	Pass	0.00613319
S16-A67	I00721 100ng/ul	Unknown	1	CD44	Test	6.00687	0.928035	Pass	0.00841642
S16-A68	I00721 100ng/ul	Unknown	1	ERG	Test	10.2526	0.905717	Pass	0.0078111
S16-A69	I00721 100ng/ul	Unknown	1	IGF1	Test	10.3051	0.96015	Pass	0.00884933
S16-A70	I00721 100ng/ul	Unknown	1	NOTCH1	Test	10.6658	0.957056	Pass	0.00605773
S16-A71	I00721 100ng/ul	Unknown	1	RGS5	Test	5.11988	0.930296	Pass	0.00632127
S16-A72	I00721 100ng/ul	Unknown	1	VPS33B	Test	9.96593	1	Pass	0.00827001
S16-A73	I00721 100ng/ul	Unknown	1	ATP5C1	Test	7.00314	0.725927	Pass	0.0052291
S16-A74	I00721 100ng/ul	Unknown	1	CXCL1	Test	8.80697	0.925906	Pass	0.00465816
S16-A75	I00721 100ng/ul	Unknown	1	HDC	Test	14.8229	0.824289	Pass	0.00558739
S16-A76	I00721 100ng/ul	Unknown	1	MKI67	Test	10.0116	0.87403	Pass	0.0051183
S16-A77	I00721 100ng/ul	Unknown	1	PLG	Test	5.35313	0.784228	Pass	0.0154732
S16-A78	I00721 100ng/ul	Unknown	1	TFF3	Test	6.53307	0.912257	Pass	0.00983151
S16-A79	I00721 100ng/ul	Unknown	1	CD68	Test	8.70654	0.973567	Pass	0.00653493
S16-A80	I00721 100ng/ul	Unknown	1	FABP4	Test	12.7661	0.918305	Pass	0.00409125
S16-A81	I00721 100ng/ul	Unknown	1	IGFBP2	Test	5.70269	0.819952	Pass	0.00751767
S16-A82	I00721 100ng/ul	Unknown	1	NOTCH4	Test	8.99095	0.992013	Pass	0.00673909
S16-A83	I00721 100ng/ul	Unknown	1	SELE	Test	18.552	0.913439	Pass	0.00753617
S16-A84	I00721 100ng/ul	Unknown	1	VWF	Test	8.2039	0.91894	Pass	0.0122823
S16-A85	I00721 100ng/ul	Unknown	1	BNIP3	Test	7.64621	0.848456	Pass	0.0112341
S16-A86	I00721 100ng/ul	Unknown	1	CXCL12	Test	8.44011	0.909417	Pass	0.00819072
S16-A87	I00721 100ng/ul	Unknown	1	HEY1	Test	10.8533	0.944796	Pass	0.00520181
S16-A88	I00721 100ng/ul	Unknown	1	MMP2	Test	8.61607	1	Pass	0.0112989
S16-A89	I00721 100ng/ul	Unknown	1	PODXL	Test	11.4691	0.774744	Pass	0.00370745
S16-A90	I00721 100ng/ul	Unknown	1	TGFB1	Test	9.89082	1	Pass	0.00523727
S16-A91	I00721 100ng/ul	Unknown	1	CDC42	Test	16.9638	0.796257	Pass	0.00593485
S16-A92	I00721 100ng/ul	Unknown	1	FGF2	Test	8.83557	1	Pass	0.00519917
S16-A93	I00721 100ng/ul	Unknown	1	IL16	Test	9.36937	0.795887	Pass	0.00516514
S16-A94	I00721 100ng/ul	Unknown	1	NRARP	Test	12.5951	0.772336	Pass	0.00590792
S16-A95	I00721 100ng/ul	Unknown	1	SERPINA7	Test	9.48867	0.937144	Pass	0.00861273
S16-A96	I00721 100ng/ul	Unknown	1	WNT4	Test	13.1304	0.872405	Pass	0.0076555
S17-A01	I00721 100ng/ul	Unknown	1	ADIPOQ	Test	12.0587	0.67186	Pass	0.00387334
S17-A02	I00721 100ng/ul	Unknown	1	CDH5	Test	7.78548	1	Pass	0.0132277
S17-A03	I00721 100ng/ul	Unknown	1	FGFR3	Test	8.56396	0.799879	Pass	0.00687891
S17-A04	I00721 100ng/ul	Unknown	1	IL6	Test	15.0832	0.943438	Pass	0.0092988
S17-A05	I00721 100ng/ul	Unknown	1	NRP1	Test	9.27375	0.911528	Pass	0.0122642
S17-A06	I00721 100ng/ul	Unknown	1	SERPINE1	Test	11.4394	0.97094	Pass	0.00793955
S17-A07	I00721 100ng/ul	Unknown	1	CCL2	Test	11.6755	0.778414	Pass	0.00732184
S17-A08	I00721 100ng/ul	Unknown	1	CXCL6	Test	15.6066	0.956907	Pass	0.00700163
S17-A09	I00721 100ng/ul	Unknown	1	HEYL	Test	9.8521	0.872758	Pass	0.00563268
S17-A10	I00721 100ng/ul	Unknown	1	MMP3	Test	12.0483	0.83383	Pass	0.00488177
S17-A11	I00721 100ng/ul	Unknown	1	PPARA	Test	7.85579	0.990555	Pass	0.01223
S17-A12	I00721 100ng/ul	Unknown	1	TIMP1	Test	6.02471	0.887999	Pass	0.00628117
S17-A13	I00721 100ng/ul	Unknown	1	ADIPOR2	Test	10.3279	0.809385	Pass	0.003719
S17-A14	I00721 100ng/ul	Unknown	1	CFH	Test	8.08742	0.773433	Pass	0.0058373
S17-A15	I00721 100ng/ul	Unknown	1	FIGF	Test	11.2699	0.915893	Pass	0.00733083
S17-A16	I00721 100ng/ul	Unknown	1	JAG1	Test	8.79997	0.979246	Pass	0.00516966
S17-A17	I00721 100ng/ul	Unknown	1	PDGFB	Test	10.4832	0.88714	Pass	0.00520447
S17-A18	I00721 100ng/ul	Unknown	1	SIRT1	Test	8.46678	1	Pass	0.00773899
S17-A19	I00721 100ng/ul	Unknown	1	CCND1	Test	8.92989	1	Pass	0.00624056
S17-A20	I00721 100ng/ul	Unknown	1	DLL4	Test	9.9398	1	Pass	0.00546459
S17-A21	I00721 100ng/ul	Unknown	1	HGF	Test	10.5061	0.877993	Pass	0.00616417
S17-A22	I00721 100ng/ul	Unknown	1	MMP9	Test	11.7094	0.933575	Pass	0.00812749
S17-A23	I00721 100ng/ul	Unknown	1	PRDX1	Test	6.73457	1	Pass	0.00807484
S17-A24	I00721 100ng/ul	Unknown	1	TMEM55B	Test	11.0741	0.76434	Pass	0.00334619
S17-A25	I00721 100ng/ul	Unknown	1	ANGPTL6	Test	18.4765	0.812447	Pass	0.00729046
S17-A26	I00721 100ng/ul	Unknown	1	CLDN1	Test	8.49299	1	Pass	0.00798013
S17-A27	I00721 100ng/ul	Unknown	1	GLS2	Test	10.0341	0.881298	Pass	0.0150528
S17-A28	I00721 100ng/ul	Unknown	1	JUN	Test	9.8967	1	Pass	0.00742858
S17-A29	I00721 100ng/ul	Unknown	1	PDGFRA	Test	6.32078	1	Pass	0.0076071
S17-A30	I00721 100ng/ul	Unknown	1	SOD2	Test	6.95977	0.987924	Pass	0.00811441
S17-A31	I00721 100ng/ul	Unknown	1	CD163	Test	8.54541	1	Pass	0.0104659
S17-A32	I00721 100ng/ul	Unknown	1	EFNB2	Test	10.2429	0.875405	Pass	0.00591886
S17-A33	I00721 100ng/ul	Unknown	1	HIF1A	Test	8.2745	0.70334	Pass	0.00303979
S17-A34	I00721 100ng/ul	Unknown	1	NDUFA10	Test	16.3231	0.958581	Pass	0.00807242
S17-A35	I00721 100ng/ul	Unknown	1	PTGS2	Test	11.0726	0.957797	Pass	0.00954677
S17-A36	I00721 100ng/ul	Unknown	1	UPB1	Test	11.9591	0.932071	Pass	0.00749195
S17-A37	I00721 100ng/ul	Unknown	1	ARF5	Test	8.78447	1	Pass	0.00961056
S17-A38	I00721 100ng/ul	Unknown	1	COL3A1	Test	4.27578	0.629303	Fail	0.0113305
S17-A39	I00721 100ng/ul	Unknown	1	GLUL	Test	6.13327	0.879595	Pass	0.014623
S17-A40	I00721 100ng/ul	Unknown	1	KDR	Test	8.40946	0.962963	Pass	0.0110272
S17-A41	I00721 100ng/ul	Unknown	1	PECAM1	Test	6.40072	0.94897	Pass	0.0107716
S17-A42	I00721 100ng/ul	Unknown	1	SP2	Test	10.9861	0.920036	Pass	0.0081075
S17-A43	I00721 100ng/ul	Unknown	1	CD34	Test	11.5259	0.649401	Fail	0.00440747
S17-A44	I00721 100ng/ul	Unknown	1	EGFL7	Test	12.6866	0.713111	Pass	0.00545415
S17-A45	I00721 100ng/ul	Unknown	1	HRH1	Test	10.5526	0.818893	Pass	0.00215068
S17-A46	I00721 100ng/ul	Unknown	1	NOS2	Test	999	0	Fail	0.1
S17-A47	I00721 100ng/ul	Unknown	1	RAC1	Test	5.51584	0.843642	Pass	0.0126955
S17-A48	I00721 100ng/ul	Unknown	1	VEGFA	Test	7.27614	0.943159	Pass	0.0086604
S17-A49	I00721 100ng/ul	Unknown	1	ARFGAP2	Test	7.44587	0.92075	Pass	0.00825916
S17-A50	I00721 100ng/ul	Unknown	1	COX4I1	Test	12.6127	0.871578	Pass	0.00402493
S17-A51	I00721 100ng/ul	Unknown	1	GPX1	Test	6.55321	0.872863	Pass	0.0142043
S17-A52	I00721 100ng/ul	Unknown	1	LECT2	Test	10.0474	0.861089	Pass	0.00829758
S17-A53	I00721 100ng/ul	Unknown	1	PGF	Test	12.7226	0.89636	Pass	0.00981781
S17-A54	I00721 100ng/ul	Unknown	1	STAB2	Test	6.9246	1	Pass	0.0109981
S17-A55	I00721 100ng/ul	Unknown	1	CD36	Test	7.01861	0.838693	Pass	0.00702844
S17-A56	I00721 100ng/ul	Unknown	1	EPHB4	Test	8.85847	1	Pass	0.00655427
S17-A57	I00721 100ng/ul	Unknown	1	ICAM1	Test	11.23	0.797576	Pass	0.00971052
S17-A58	I00721 100ng/ul	Unknown	1	NOS3	Test	10.7139	0.899518	Pass	0.00728805
S17-A59	I00721 100ng/ul	Unknown	1	RAF1	Test	8.23833	0.924845	Pass	0.0100881
S17-A60	I00721 100ng/ul	Unknown	1	VIM	Test	5.74119	1	Pass	0.0119797
S17-A61	I00721 100ng/ul	Unknown	1	ARL1	Test	8.4708	0.770833	Pass	0.00801136
S17-A62	I00721 100ng/ul	Unknown	1	CTNNB1	Test	6.3942	0.943862	Pass	0.00686709
S17-A63	I00721 100ng/ul	Unknown	1	GUSB	Test	8.17184	0.491249	Fail	0.00152407
S17-A64	I00721 100ng/ul	Unknown	1	LNFG	Test	6.99984	1	Pass	0.00751174
S17-A65	I00721 100ng/ul	Unknown	1	PLAU	Test	12.6984	0.930209	Pass	0.00762387
S17-A66	I00721 100ng/ul	Unknown	1	STAT3	Test	6.78372	0.935672	Pass	0.00613319
S17-A67	I00721 100ng/ul	Unknown	1	CD44	Test	6.05569	0.94358	Pass	0.00841642
S17-A68	I00721 100ng/ul	Unknown	1	ERG	Test	10.3126	0.927056	Pass	0.0078111
S17-A69	I00721 100ng/ul	Unknown	1	IGF1	Test	10.2393	0.945798	Pass	0.00884933
S17-A70	I00721 100ng/ul	Unknown	1	NOTCH1	Test	10.6414	0.947119	Pass	0.00605773
S17-A71	I00721 100ng/ul	Unknown	1	RGS5	Test	5.23624	0.954263	Pass	0.00632127
S17-A72	I00721 100ng/ul	Unknown	1	VPS33B	Test	9.82616	1	Pass	0.00827001
S17-A73	I00721 100ng/ul	Unknown	1	ATP5C1	Test	6.74304	0.919689	Pass	0.0052291
S17-A74	I00721 100ng/ul	Unknown	1	CXCL1	Test	9.1353	0.81589	Pass	0.00465816
S17-A75	I00721 100ng/ul	Unknown	1	HDC	Test	15.1545	0.778174	Pass	0.00558739
S17-A76	I00721 100ng/ul	Unknown	1	MKI67	Test	10.064	0.884011	Pass	0.0051183
S17-A77	I00721 100ng/ul	Unknown	1	PLG	Test	5.42616	0.80883	Pass	0.0154732
S17-A78	I00721 100ng/ul	Unknown	1	TFF3	Test	6.39766	0.869842	Pass	0.00983151
S17-A79	I00721 100ng/ul	Unknown	1	CD68	Test	8.87911	1	Pass	0.00653493
S17-A80	I00721 100ng/ul	Unknown	1	FABP4	Test	12.6109	0.913456	Pass	0.00409125
S17-A81	I00721 100ng/ul	Unknown	1	IGFBP2	Test	5.71402	0.818882	Pass	0.00751767
S17-A82	I00721 100ng/ul	Unknown	1	NOTCH4	Test	8.729	0.95582	Pass	0.00673909
S17-A83	I00721 100ng/ul	Unknown	1	SELE	Test	18.4059	0.91878	Pass	0.00753617
S17-A84	I00721 100ng/ul	Unknown	1	VWF	Test	7.965	1	Pass	0.0122823
S17-A85	I00721 100ng/ul	Unknown	1	BNIP3	Test	8.38782	0.835049	Pass	0.0112341
S17-A86	I00721 100ng/ul	Unknown	1	CXCL12	Test	8.00659	0.859311	Pass	0.00819072
S17-A87	I00721 100ng/ul	Unknown	1	HEY1	Test	10.8949	0.949318	Pass	0.00520181
S17-A88	I00721 100ng/ul	Unknown	1	MMP2	Test	8.7001	1	Pass	0.0112989
S17-A89	I00721 100ng/ul	Unknown	1	PODXL	Test	11.8776	0.832583	Pass	0.00370745
S17-A90	I00721 100ng/ul	Unknown	1	TGFB1	Test	9.9492	1	Pass	0.00523727
S17-A91	I00721 100ng/ul	Unknown	1	CDC42	Test	17.5934	0.775051	Pass	0.00593485
S17-A92	I00721 100ng/ul	Unknown	1	FGF2	Test	8.19924	0.74974	Pass	0.00519917
S17-A93	I00721 100ng/ul	Unknown	1	IL16	Test	8.41187	0.940857	Pass	0.00516514
S17-A94	I00721 100ng/ul	Unknown	1	NRARP	Test	12.5587	0.782667	Pass	0.00590792
S17-A95	I00721 100ng/ul	Unknown	1	SERPINA7	Test	9.3915	0.917901	Pass	0.00861273
S17-A96	I00721 100ng/ul	Unknown	1	WNT4	Test	12.693	0.898926	Pass	0.0076555
S18-A01	I00721 100ng/ul	Unknown	1	ADIPOQ	Test	13.5563	0.860678	Pass	0.00387334
S18-A02	I00721 100ng/ul	Unknown	1	CDH5	Test	7.81914	1	Pass	0.0132277
S18-A03	I00721 100ng/ul	Unknown	1	FGFR3	Test	9.01587	0.739421	Pass	0.00687891
S18-A04	I00721 100ng/ul	Unknown	1	IL6	Test	15.2073	0.965294	Pass	0.0092988
S18-A05	I00721 100ng/ul	Unknown	1	NRP1	Test	9.37023	0.939029	Pass	0.0122642
S18-A06	I00721 100ng/ul	Unknown	1	SERPINE1	Test	11.4231	0.985326	Pass	0.00793955
S18-A07	I00721 100ng/ul	Unknown	1	CCL2	Test	11.2692	0.744651	Pass	0.00732184
S18-A08	I00721 100ng/ul	Unknown	1	CXCL6	Test	15.3776	0.900242	Pass	0.00700163
S18-A09	I00721 100ng/ul	Unknown	1	HEYL	Test	9.66905	0.864405	Pass	0.00563268
S18-A10	I00721 100ng/ul	Unknown	1	MMP3	Test	11.9171	0.881077	Pass	0.00488177
S18-A11	I00721 100ng/ul	Unknown	1	PPARA	Test	7.71729	0.949876	Pass	0.01223
S18-A12	I00721 100ng/ul	Unknown	1	TIMP1	Test	5.9188	1	Pass	0.00628117
S18-A13	I00721 100ng/ul	Unknown	1	ADIPOR2	Test	11.1447	0.754562	Pass	0.003719
S18-A14	I00721 100ng/ul	Unknown	1	CFH	Test	7.97167	0.922104	Pass	0.0058373
S18-A15	I00721 100ng/ul	Unknown	1	FIGF	Test	11.3401	0.937615	Pass	0.00733083
S18-A16	I00721 100ng/ul	Unknown	1	JAG1	Test	8.86567	0.992797	Pass	0.00516966
S18-A17	I00721 100ng/ul	Unknown	1	PDGFB	Test	10.8905	0.98068	Pass	0.00520447
S18-A18	I00721 100ng/ul	Unknown	1	SIRT1	Test	8.62257	1	Pass	0.00773899
S18-A19	I00721 100ng/ul	Unknown	1	CCND1	Test	8.70642	0.97951	Pass	0.00624056
S18-A20	I00721 100ng/ul	Unknown	1	DLL4	Test	10.0475	0.909667	Pass	0.00546459
S18-A21	I00721 100ng/ul	Unknown	1	HGF	Test	10.5953	0.874304	Pass	0.00616417
S18-A22	I00721 100ng/ul	Unknown	1	MMP9	Test	11.6649	0.931062	Pass	0.00812749
S18-A23	I00721 100ng/ul	Unknown	1	PRDX1	Test	6.84461	1	Pass	0.00807484
S18-A24	I00721 100ng/ul	Unknown	1	TMEM55B	Test	11.1997	0.760845	Pass	0.00334619
S18-A25	I00721 100ng/ul	Unknown	1	ANGPTL6	Test	18.7808	0.860062	Pass	0.00729046
S18-A26	I00721 100ng/ul	Unknown	1	CLDN1	Test	8.47482	0.995302	Pass	0.00798013
S18-A27	I00721 100ng/ul	Unknown	1	GLS2	Test	10.0158	0.879533	Pass	0.0150528
S18-A28	I00721 100ng/ul	Unknown	1	JUN	Test	9.97115	1	Pass	0.00742858
S18-A29	I00721 100ng/ul	Unknown	1	PDGFRA	Test	6.31956	1	Pass	0.0076071
S18-A30	I00721 100ng/ul	Unknown	1	SOD2	Test	6.91856	0.978779	Pass	0.00811441
S18-A31	I00721 100ng/ul	Unknown	1	CD163	Test	8.63033	1	Pass	0.0104659
S18-A32	I00721 100ng/ul	Unknown	1	EFNB2	Test	10.3389	0.899072	Pass	0.00591886
S18-A33	I00721 100ng/ul	Unknown	1	HIF1A	Test	8.93019	0.912127	Pass	0.00303979
S18-A34	I00721 100ng/ul	Unknown	1	NDUFA10	Test	16.473	0.985986	Pass	0.00807242
S18-A35	I00721 100ng/ul	Unknown	1	PTGS2	Test	11.1486	0.982005	Pass	0.00954677
S18-A36	I00721 100ng/ul	Unknown	1	UPB1	Test	12.0198	0.874998	Pass	0.00749195
S18-A37	I00721 100ng/ul	Unknown	1	ARF5	Test	8.87054	1	Pass	0.00961056
S18-A38	I00721 100ng/ul	Unknown	1	COL3A1	Test	4.34936	0.665236	Pass	0.0113305
S18-A39	I00721 100ng/ul	Unknown	1	GLUL	Test	6.06177	0.875498	Pass	0.014623
S18-A40	I00721 100ng/ul	Unknown	1	KDR	Test	8.299	0.929785	Pass	0.0110272
S18-A41	I00721 100ng/ul	Unknown	1	PECAM1	Test	6.38354	0.959766	Pass	0.0107716
S18-A42	I00721 100ng/ul	Unknown	1	SP2	Test	10.7979	0.865271	Pass	0.0081075
S18-A43	I00721 100ng/ul	Unknown	1	CD34	Test	11.4179	0.709357	Pass	0.00440747
S18-A44	I00721 100ng/ul	Unknown	1	EGFL7	Test	12.6126	0.723354	Pass	0.00545415
S18-A45	I00721 100ng/ul	Unknown	1	HRH1	Test	9.25995	0.665543	Pass	0.00215068
S18-A46	I00721 100ng/ul	Unknown	1	NOS2	Test	999	0	Fail	0.1
S18-A47	I00721 100ng/ul	Unknown	1	RAC1	Test	5.53918	0.85624	Pass	0.0126955
S18-A48	I00721 100ng/ul	Unknown	1	VEGFA	Test	7.22306	0.942144	Pass	0.0086604
S18-A49	I00721 100ng/ul	Unknown	1	ARFGAP2	Test	7.72454	0.989561	Pass	0.00825916
S18-A50	I00721 100ng/ul	Unknown	1	COX4I1	Test	12.7223	0.915036	Pass	0.00402493
S18-A51	I00721 100ng/ul	Unknown	1	GPX1	Test	6.38462	0.834659	Pass	0.0142043
S18-A52	I00721 100ng/ul	Unknown	1	LECT2	Test	10.0226	0.881628	Pass	0.00829758
S18-A53	I00721 100ng/ul	Unknown	1	PGF	Test	12.5094	0.861696	Pass	0.00981781
S18-A54	I00721 100ng/ul	Unknown	1	STAB2	Test	6.74739	0.988984	Pass	0.0109981
S18-A55	I00721 100ng/ul	Unknown	1	CD36	Test	6.84598	0.98034	Pass	0.00702844
S18-A56	I00721 100ng/ul	Unknown	1	EPHB4	Test	8.85446	1	Pass	0.00655427
S18-A57	I00721 100ng/ul	Unknown	1	ICAM1	Test	11.3036	0.818821	Pass	0.00971052
S18-A58	I00721 100ng/ul	Unknown	1	NOS3	Test	10.6994	0.861693	Pass	0.00728805
S18-A59	I00721 100ng/ul	Unknown	1	RAF1	Test	8.4328	0.96951	Pass	0.0100881
S18-A60	I00721 100ng/ul	Unknown	1	VIM	Test	5.77145	1	Pass	0.0119797
S18-A61	I00721 100ng/ul	Unknown	1	ARL1	Test	8.34263	0.747489	Pass	0.00801136
S18-A62	I00721 100ng/ul	Unknown	1	CTNNB1	Test	6.23463	0.916743	Pass	0.00686709
S18-A63	I00721 100ng/ul	Unknown	1	GUSB	Test	9.12552	0.324158	Fail	0.00152407
S18-A64	I00721 100ng/ul	Unknown	1	LNFG	Test	7.04284	0.942804	Pass	0.00751174
S18-A65	I00721 100ng/ul	Unknown	1	PLAU	Test	12.7165	0.94799	Pass	0.00762387
S18-A66	I00721 100ng/ul	Unknown	1	STAT3	Test	6.69329	0.894644	Pass	0.00613319
S18-A67	I00721 100ng/ul	Unknown	1	CD44	Test	6.11107	0.959413	Pass	0.00841642
S18-A68	I00721 100ng/ul	Unknown	1	ERG	Test	10.2355	0.906471	Pass	0.0078111
S18-A69	I00721 100ng/ul	Unknown	1	IGF1	Test	10.1273	0.932233	Pass	0.00884933
S18-A70	I00721 100ng/ul	Unknown	1	NOTCH1	Test	10.6578	0.965848	Pass	0.00605773
S18-A71	I00721 100ng/ul	Unknown	1	RGS5	Test	5.09976	0.928617	Pass	0.00632127
S18-A72	I00721 100ng/ul	Unknown	1	VPS33B	Test	9.86322	1	Pass	0.00827001
S18-A73	I00721 100ng/ul	Unknown	1	ATP5C1	Test	6.88394	0.983886	Pass	0.0052291
S18-A74	I00721 100ng/ul	Unknown	1	CXCL1	Test	8.85488	0.958588	Pass	0.00465816
S18-A75	I00721 100ng/ul	Unknown	1	HDC	Test	15.2908	0.821884	Pass	0.00558739
S18-A76	I00721 100ng/ul	Unknown	1	MKI67	Test	10.0051	0.871553	Pass	0.0051183
S18-A77	I00721 100ng/ul	Unknown	1	PLG	Test	5.35524	0.788623	Pass	0.0154732
S18-A78	I00721 100ng/ul	Unknown	1	TFF3	Test	6.34447	0.870122	Pass	0.00983151
S18-A79	I00721 100ng/ul	Unknown	1	CD68	Test	8.73021	0.992015	Pass	0.00653493
S18-A80	I00721 100ng/ul	Unknown	1	FABP4	Test	12.8543	0.965243	Pass	0.00409125
S18-A81	I00721 100ng/ul	Unknown	1	IGFBP2	Test	5.56026	0.793908	Pass	0.00751767
S18-A82	I00721 100ng/ul	Unknown	1	NOTCH4	Test	9.0316	0.894543	Pass	0.00673909
S18-A83	I00721 100ng/ul	Unknown	1	SELE	Test	18.3242	0.913935	Pass	0.00753617
S18-A84	I00721 100ng/ul	Unknown	1	VWF	Test	8.07073	0.899832	Pass	0.0122823
S18-A85	I00721 100ng/ul	Unknown	1	BNIP3	Test	8.32866	0.843805	Pass	0.0112341
S18-A86	I00721 100ng/ul	Unknown	1	CXCL12	Test	8.28711	0.899288	Pass	0.00819072
S18-A87	I00721 100ng/ul	Unknown	1	HEY1	Test	10.6934	0.911572	Pass	0.00520181
S18-A88	I00721 100ng/ul	Unknown	1	MMP2	Test	8.66617	1	Pass	0.0112989
S18-A89	I00721 100ng/ul	Unknown	1	PODXL	Test	11.5676	0.845618	Pass	0.00370745
S18-A90	I00721 100ng/ul	Unknown	1	TGFB1	Test	9.93118	1	Pass	0.00523727
S18-A91	I00721 100ng/ul	Unknown	1	CDC42	Test	16.2087	0.589642	Fail	0.00593485
S18-A92	I00721 100ng/ul	Unknown	1	FGF2	Test	7.86167	0.692088	Pass	0.00519917
S18-A93	I00721 100ng/ul	Unknown	1	IL16	Test	9.07901	0.747726	Pass	0.00516514
S18-A94	I00721 100ng/ul	Unknown	1	NRARP	Test	12.6921	0.804185	Pass	0.00590792
S18-A95	I00721 100ng/ul	Unknown	1	SERPINA7	Test	9.33453	0.910939	Pass	0.00861273
S18-A96	I00721 100ng/ul	Unknown	1	WNT4	Test	12.4474	0.844075	Pass	0.0076555
S19-A01	I00720 100ng/ul	Unknown	1	ADIPOQ	Test	14.195	0.671653	Pass	0.00387334
S19-A02	I00720 100ng/ul	Unknown	1	CDH5	Test	5.89056	1	Pass	0.0132277
S19-A03	I00720 100ng/ul	Unknown	1	FGFR3	Test	9.17201	0.701275	Pass	0.00687891
S19-A04	I00720 100ng/ul	Unknown	1	IL6	Test	15.8124	1	Pass	0.0092988
S19-A05	I00720 100ng/ul	Unknown	1	NRP1	Test	7.58688	0.961676	Pass	0.0122642
S19-A06	I00720 100ng/ul	Unknown	1	SERPINE1	Test	10.7664	1	Pass	0.00793955
S19-A07	I00720 100ng/ul	Unknown	1	CCL2	Test	10.3553	0.924835	Pass	0.00732184
S19-A08	I00720 100ng/ul	Unknown	1	CXCL6	Test	16.612	0.966178	Pass	0.00700163
S19-A09	I00720 100ng/ul	Unknown	1	HEYL	Test	10.4051	0.801158	Pass	0.00563268
S19-A10	I00720 100ng/ul	Unknown	1	MMP3	Test	18.6746	0.86013	Pass	0.00488177
S19-A11	I00720 100ng/ul	Unknown	1	PPARA	Test	4.78258	0.898141	Pass	0.01223
S19-A12	I00720 100ng/ul	Unknown	1	TIMP1	Test	7.30897	0.897762	Pass	0.00628117
S19-A13	I00720 100ng/ul	Unknown	1	ADIPOR2	Test	8.69874	0.775302	Pass	0.003719
S19-A14	I00720 100ng/ul	Unknown	1	CFH	Test	5.80335	0.788145	Pass	0.0058373
S19-A15	I00720 100ng/ul	Unknown	1	FIGF	Test	12.4276	0.923047	Pass	0.00733083
S19-A16	I00720 100ng/ul	Unknown	1	JAG1	Test	9.26157	0.861133	Pass	0.00516966
S19-A17	I00720 100ng/ul	Unknown	1	PDGFB	Test	12.0969	0.843382	Pass	0.00520447
S19-A18	I00720 100ng/ul	Unknown	1	SIRT1	Test	6.48246	1	Pass	0.00773899
S19-A19	I00720 100ng/ul	Unknown	1	CCND1	Test	7.66077	0.941351	Pass	0.00624056
S19-A20	I00720 100ng/ul	Unknown	1	DLL4	Test	9.84135	1	Pass	0.00546459
S19-A21	I00720 100ng/ul	Unknown	1	HGF	Test	7.81369	0.936564	Pass	0.00616417
S19-A22	I00720 100ng/ul	Unknown	1	MMP9	Test	13.0161	0.868233	Pass	0.00812749
S19-A23	I00720 100ng/ul	Unknown	1	PRDX1	Test	8.20444	0.865832	Pass	0.00807484
S19-A24	I00720 100ng/ul	Unknown	1	TMEM55B	Test	10.3914	0.804375	Pass	0.00334619
S19-A25	I00720 100ng/ul	Unknown	1	ANGPTL6	Test	13.2661	0.793851	Pass	0.00729046
S19-A26	I00720 100ng/ul	Unknown	1	CLDN1	Test	7.05624	0.904665	Pass	0.00798013
S19-A27	I00720 100ng/ul	Unknown	1	GLS2	Test	5.3173	0.916082	Pass	0.0150528
S19-A28	I00720 100ng/ul	Unknown	1	JUN	Test	8.55432	0.90376	Pass	0.00742858
S19-A29	I00720 100ng/ul	Unknown	1	PDGFRA	Test	6.84757	1	Pass	0.0076071
S19-A30	I00720 100ng/ul	Unknown	1	SOD2	Test	4.50901	0.687715	Pass	0.00811441
S19-A31	I00720 100ng/ul	Unknown	1	CD163	Test	5.72333	1	Pass	0.0104659
S19-A32	I00720 100ng/ul	Unknown	1	EFNB2	Test	10.2033	0.827733	Pass	0.00591886
S19-A33	I00720 100ng/ul	Unknown	1	HIF1A	Test	7.26173	0.672731	Pass	0.00303979
S19-A34	I00720 100ng/ul	Unknown	1	NDUFA10	Test	14.7363	1	Pass	0.00807242
S19-A35	I00720 100ng/ul	Unknown	1	PTGS2	Test	11.7257	1	Pass	0.00954677
S19-A36	I00720 100ng/ul	Unknown	1	UPB1	Test	7.76922	0.979582	Pass	0.00749195
S19-A37	I00720 100ng/ul	Unknown	1	ARF5	Test	7.60619	1	Pass	0.00961056
S19-A38	I00720 100ng/ul	Unknown	1	COL3A1	Test	4.53533	0.778041	Pass	0.0113305
S19-A39	I00720 100ng/ul	Unknown	1	GLUL	Test	5.10139	0.841429	Pass	0.014623
S19-A40	I00720 100ng/ul	Unknown	1	KDR	Test	5.53507	0.968182	Pass	0.0110272
S19-A41	I00720 100ng/ul	Unknown	1	PECAM1	Test	5.38871	0.914717	Pass	0.0107716
S19-A42	I00720 100ng/ul	Unknown	1	SP2	Test	10.2457	0.742427	Pass	0.0081075
S19-A43	I00720 100ng/ul	Unknown	1	CD34	Test	18.178	0.604782	Fail	0.00440747
S19-A44	I00720 100ng/ul	Unknown	1	EGFL7	Test	11.9053	0.730399	Pass	0.00545415
S19-A45	I00720 100ng/ul	Unknown	1	HRH1	Test	13.4926	0.473234	Fail	0.00215068
S19-A46	I00720 100ng/ul	Unknown	1	NOS2	Test	999	0	Fail	0.1
S19-A47	I00720 100ng/ul	Unknown	1	RAC1	Test	4.31491	0.573984	Fail	0.0126955
S19-A48	I00720 100ng/ul	Unknown	1	VEGFA	Test	5.78421	1	Pass	0.0086604
S19-A49	I00720 100ng/ul	Unknown	1	ARFGAP2	Test	6.09849	0.876895	Pass	0.00825916
S19-A50	I00720 100ng/ul	Unknown	1	COX4I1	Test	11.1157	0.771903	Pass	0.00402493
S19-A51	I00720 100ng/ul	Unknown	1	GPX1	Test	3.85944	0.594721	Fail	0.0142043
S19-A52	I00720 100ng/ul	Unknown	1	LECT2	Test	6.47686	0.952842	Pass	0.00829758
S19-A53	I00720 100ng/ul	Unknown	1	PGF	Test	11.4267	0.850622	Pass	0.00981781
S19-A54	I00720 100ng/ul	Unknown	1	STAB2	Test	5.04203	0.876463	Pass	0.0109981
S19-A55	I00720 100ng/ul	Unknown	1	CD36	Test	6.95518	0.941229	Pass	0.00702844
S19-A56	I00720 100ng/ul	Unknown	1	EPHB4	Test	8.32913	0.907352	Pass	0.00655427
S19-A57	I00720 100ng/ul	Unknown	1	ICAM1	Test	9.454	0.812952	Pass	0.00971052
S19-A58	I00720 100ng/ul	Unknown	1	NOS3	Test	8.83835	0.919904	Pass	0.00728805
S19-A59	I00720 100ng/ul	Unknown	1	RAF1	Test	6.03082	0.87409	Pass	0.0100881
S19-A60	I00720 100ng/ul	Unknown	1	VIM	Test	5.43836	0.962109	Pass	0.0119797
S19-A61	I00720 100ng/ul	Unknown	1	ARL1	Test	7.1227	0.664551	Pass	0.00801136
S19-A62	I00720 100ng/ul	Unknown	1	CTNNB1	Test	5.84342	0.965142	Pass	0.00686709
S19-A63	I00720 100ng/ul	Unknown	1	GUSB	Test	21.2646	0.399718	Fail	0.00152407
S19-A64	I00720 100ng/ul	Unknown	1	LNFG	Test	8.75836	1	Pass	0.00751174
S19-A65	I00720 100ng/ul	Unknown	1	PLAU	Test	13.6373	0.942949	Pass	0.00762387
S19-A66	I00720 100ng/ul	Unknown	1	STAT3	Test	4.65526	0.793416	Pass	0.00613319
S19-A67	I00720 100ng/ul	Unknown	1	CD44	Test	5.85548	1	Pass	0.00841642
S19-A68	I00720 100ng/ul	Unknown	1	ERG	Test	8.5164	0.939097	Pass	0.0078111
S19-A69	I00720 100ng/ul	Unknown	1	IGF1	Test	6.51867	0.974163	Pass	0.00884933
S19-A70	I00720 100ng/ul	Unknown	1	NOTCH1	Test	9.83821	0.956385	Pass	0.00605773
S19-A71	I00720 100ng/ul	Unknown	1	RGS5	Test	6.68252	0.971139	Pass	0.00632127
S19-A72	I00720 100ng/ul	Unknown	1	VPS33B	Test	9.05137	0.910307	Pass	0.00827001
S19-A73	I00720 100ng/ul	Unknown	1	ATP5C1	Test	4.643	0.749249	Pass	0.0052291
S19-A74	I00720 100ng/ul	Unknown	1	CXCL1	Test	6.51323	0.852254	Pass	0.00465816
S19-A75	I00720 100ng/ul	Unknown	1	HDC	Test	17.3973	0.836655	Pass	0.00558739
S19-A76	I00720 100ng/ul	Unknown	1	MKI67	Test	11.0091	0.830596	Pass	0.0051183
S19-A77	I00720 100ng/ul	Unknown	1	PLG	Test	3.98304	0.555601	Fail	0.0154732
S19-A78	I00720 100ng/ul	Unknown	1	TFF3	Test	9.07126	0.788625	Pass	0.00983151
S19-A79	I00720 100ng/ul	Unknown	1	CD68	Test	6.67144	0.944844	Pass	0.00653493
S19-A80	I00720 100ng/ul	Unknown	1	FABP4	Test	14.5732	0.793518	Pass	0.00409125
S19-A81	I00720 100ng/ul	Unknown	1	IGFBP2	Test	4.79183	0.689885	Pass	0.00751767
S19-A82	I00720 100ng/ul	Unknown	1	NOTCH4	Test	7.61363	0.948838	Pass	0.00673909
S19-A83	I00720 100ng/ul	Unknown	1	SELE	Test	13.4404	0.918972	Pass	0.00753617
S19-A84	I00720 100ng/ul	Unknown	1	VWF	Test	6.97666	1	Pass	0.0122823
S19-A85	I00720 100ng/ul	Unknown	1	BNIP3	Test	4.84679	0.877405	Pass	0.0112341
S19-A86	I00720 100ng/ul	Unknown	1	CXCL12	Test	7.65	0.904424	Pass	0.00819072
S19-A87	I00720 100ng/ul	Unknown	1	HEY1	Test	10.9262	0.947078	Pass	0.00520181
S19-A88	I00720 100ng/ul	Unknown	1	MMP2	Test	9.37086	0.944051	Pass	0.0112989
S19-A89	I00720 100ng/ul	Unknown	1	PODXL	Test	13.2836	0.633868	Fail	0.00370745
S19-A90	I00720 100ng/ul	Unknown	1	TGFB1	Test	9.40192	0.864313	Pass	0.00523727
S19-A91	I00720 100ng/ul	Unknown	1	CDC42	Test	16.9536	0.766934	Pass	0.00593485
S19-A92	I00720 100ng/ul	Unknown	1	FGF2	Test	10.8184	0.988899	Pass	0.00519917
S19-A93	I00720 100ng/ul	Unknown	1	IL16	Test	9.25423	0.777799	Pass	0.00516514
S19-A94	I00720 100ng/ul	Unknown	1	NRARP	Test	15.4641	0.721368	Pass	0.00590792
S19-A95	I00720 100ng/ul	Unknown	1	SERPINA7	Test	5.79452	0.99473	Pass	0.00861273
S19-A96	I00720 100ng/ul	Unknown	1	WNT4	Test	16.2008	0.810967	Pass	0.0076555
S20-A01	I00720 100ng/ul	Unknown	1	ADIPOQ	Test	14.7109	0.774366	Pass	0.00387334
S20-A02	I00720 100ng/ul	Unknown	1	CDH5	Test	5.85665	1	Pass	0.0132277
S20-A03	I00720 100ng/ul	Unknown	1	FGFR3	Test	9.05406	0.690197	Pass	0.00687891
S20-A04	I00720 100ng/ul	Unknown	1	IL6	Test	15.9738	1	Pass	0.0092988
S20-A05	I00720 100ng/ul	Unknown	1	NRP1	Test	7.65859	0.986634	Pass	0.0122642
S20-A06	I00720 100ng/ul	Unknown	1	SERPINE1	Test	10.6927	0.999038	Pass	0.00793955
S20-A07	I00720 100ng/ul	Unknown	1	CCL2	Test	10.2812	0.925992	Pass	0.00732184
S20-A08	I00720 100ng/ul	Unknown	1	CXCL6	Test	16.5451	0.89588	Pass	0.00700163
S20-A09	I00720 100ng/ul	Unknown	1	HEYL	Test	10.3898	0.773044	Pass	0.00563268
S20-A10	I00720 100ng/ul	Unknown	1	MMP3	Test	18.5548	0.848488	Pass	0.00488177
S20-A11	I00720 100ng/ul	Unknown	1	PPARA	Test	4.72836	0.860772	Pass	0.01223
S20-A12	I00720 100ng/ul	Unknown	1	TIMP1	Test	7.30121	0.895155	Pass	0.00628117
S20-A13	I00720 100ng/ul	Unknown	1	ADIPOR2	Test	8.05662	0.620485	Fail	0.003719
S20-A14	I00720 100ng/ul	Unknown	1	CFH	Test	5.69273	0.772408	Pass	0.0058373
S20-A15	I00720 100ng/ul	Unknown	1	FIGF	Test	12.4308	0.93006	Pass	0.00733083
S20-A16	I00720 100ng/ul	Unknown	1	JAG1	Test	9.22596	0.856322	Pass	0.00516966
S20-A17	I00720 100ng/ul	Unknown	1	PDGFB	Test	12.1341	0.834559	Pass	0.00520447
S20-A18	I00720 100ng/ul	Unknown	1	SIRT1	Test	6.30749	0.964484	Pass	0.00773899
S20-A19	I00720 100ng/ul	Unknown	1	CCND1	Test	7.56497	0.923375	Pass	0.00624056
S20-A20	I00720 100ng/ul	Unknown	1	DLL4	Test	9.81492	0.99073	Pass	0.00546459
S20-A21	I00720 100ng/ul	Unknown	1	HGF	Test	7.86543	0.948046	Pass	0.00616417
S20-A22	I00720 100ng/ul	Unknown	1	MMP9	Test	12.8731	0.940077	Pass	0.00812749
S20-A23	I00720 100ng/ul	Unknown	1	PRDX1	Test	8.19018	0.874153	Pass	0.00807484
S20-A24	I00720 100ng/ul	Unknown	1	TMEM55B	Test	9.95772	0.840232	Pass	0.00334619
S20-A25	I00720 100ng/ul	Unknown	1	ANGPTL6	Test	13.4267	0.840776	Pass	0.00729046
S20-A26	I00720 100ng/ul	Unknown	1	CLDN1	Test	7.08196	0.908857	Pass	0.00798013
S20-A27	I00720 100ng/ul	Unknown	1	GLS2	Test	5.28097	0.907842	Pass	0.0150528
S20-A28	I00720 100ng/ul	Unknown	1	JUN	Test	8.48634	0.876812	Pass	0.00742858
S20-A29	I00720 100ng/ul	Unknown	1	PDGFRA	Test	6.80355	1	Pass	0.0076071
S20-A30	I00720 100ng/ul	Unknown	1	SOD2	Test	4.37897	0.635364	Fail	0.00811441
S20-A31	I00720 100ng/ul	Unknown	1	CD163	Test	5.6974	1	Pass	0.0104659
S20-A32	I00720 100ng/ul	Unknown	1	EFNB2	Test	10.1176	0.800292	Pass	0.00591886
S20-A33	I00720 100ng/ul	Unknown	1	HIF1A	Test	7.34945	0.629191	Fail	0.00303979
S20-A34	I00720 100ng/ul	Unknown	1	NDUFA10	Test	14.7281	1	Pass	0.00807242
S20-A35	I00720 100ng/ul	Unknown	1	PTGS2	Test	11.7628	1	Pass	0.00954677
S20-A36	I00720 100ng/ul	Unknown	1	UPB1	Test	7.5925	0.961066	Pass	0.00749195
S20-A37	I00720 100ng/ul	Unknown	1	ARF5	Test	7.57631	1	Pass	0.00961056
S20-A38	I00720 100ng/ul	Unknown	1	COL3A1	Test	4.62496	0.822043	Pass	0.0113305
S20-A39	I00720 100ng/ul	Unknown	1	GLUL	Test	4.99453	0.998177	Pass	0.014623
S20-A40	I00720 100ng/ul	Unknown	1	KDR	Test	5.31878	0.916802	Pass	0.0110272
S20-A41	I00720 100ng/ul	Unknown	1	PECAM1	Test	5.38599	0.908946	Pass	0.0107716
S20-A42	I00720 100ng/ul	Unknown	1	SP2	Test	10.2774	0.729522	Pass	0.0081075
S20-A43	I00720 100ng/ul	Unknown	1	CD34	Test	18.1605	0.597907	Fail	0.00440747
S20-A44	I00720 100ng/ul	Unknown	1	EGFL7	Test	12.0034	0.664743	Pass	0.00545415
S20-A45	I00720 100ng/ul	Unknown	1	HRH1	Test	12.0658	0.474848	Fail	0.00215068
S20-A46	I00720 100ng/ul	Unknown	1	NOS2	Test	999	0	Fail	0.1
S20-A47	I00720 100ng/ul	Unknown	1	RAC1	Test	4.29695	0.574766	Fail	0.0126955
S20-A48	I00720 100ng/ul	Unknown	1	VEGFA	Test	5.63392	0.967097	Pass	0.0086604
S20-A49	I00720 100ng/ul	Unknown	1	ARFGAP2	Test	5.94029	1	Pass	0.00825916
S20-A50	I00720 100ng/ul	Unknown	1	COX4I1	Test	11.0366	0.744289	Pass	0.00402493
S20-A51	I00720 100ng/ul	Unknown	1	GPX1	Test	3.87438	0.598268	Fail	0.0142043
S20-A52	I00720 100ng/ul	Unknown	1	LECT2	Test	6.49426	0.948827	Pass	0.00829758
S20-A53	I00720 100ng/ul	Unknown	1	PGF	Test	11.409	0.837002	Pass	0.00981781
S20-A54	I00720 100ng/ul	Unknown	1	STAB2	Test	5.0699	0.881684	Pass	0.0109981
S20-A55	I00720 100ng/ul	Unknown	1	CD36	Test	6.78019	0.890432	Pass	0.00702844
S20-A56	I00720 100ng/ul	Unknown	1	EPHB4	Test	8.34783	0.923592	Pass	0.00655427
S20-A57	I00720 100ng/ul	Unknown	1	ICAM1	Test	9.49913	0.815232	Pass	0.00971052
S20-A58	I00720 100ng/ul	Unknown	1	NOS3	Test	8.96411	0.919659	Pass	0.00728805
S20-A59	I00720 100ng/ul	Unknown	1	RAF1	Test	5.9959	1	Pass	0.0100881
S20-A60	I00720 100ng/ul	Unknown	1	VIM	Test	5.42665	0.952962	Pass	0.0119797
S20-A61	I00720 100ng/ul	Unknown	1	ARL1	Test	7.00088	0.652713	Pass	0.00801136
S20-A62	I00720 100ng/ul	Unknown	1	CTNNB1	Test	5.78455	0.940878	Pass	0.00686709
S20-A63	I00720 100ng/ul	Unknown	1	GUSB	Test	20.6622	0.691906	Pass	0.00152407
S20-A64	I00720 100ng/ul	Unknown	1	LNFG	Test	8.77858	1	Pass	0.00751174
S20-A65	I00720 100ng/ul	Unknown	1	PLAU	Test	13.6203	0.956026	Pass	0.00762387
S20-A66	I00720 100ng/ul	Unknown	1	STAT3	Test	4.50207	0.711225	Pass	0.00613319
S20-A67	I00720 100ng/ul	Unknown	1	CD44	Test	5.94707	1	Pass	0.00841642
S20-A68	I00720 100ng/ul	Unknown	1	ERG	Test	8.45447	0.916846	Pass	0.0078111
S20-A69	I00720 100ng/ul	Unknown	1	IGF1	Test	6.62891	1	Pass	0.00884933
S20-A70	I00720 100ng/ul	Unknown	1	NOTCH1	Test	9.88853	0.931012	Pass	0.00605773
S20-A71	I00720 100ng/ul	Unknown	1	RGS5	Test	6.78536	1	Pass	0.00632127
S20-A72	I00720 100ng/ul	Unknown	1	VPS33B	Test	9.00819	0.910734	Pass	0.00827001
S20-A73	I00720 100ng/ul	Unknown	1	ATP5C1	Test	4.56059	0.726177	Pass	0.0052291
S20-A74	I00720 100ng/ul	Unknown	1	CXCL1	Test	6.56201	0.862215	Pass	0.00465816
S20-A75	I00720 100ng/ul	Unknown	1	HDC	Test	17.2545	0.791847	Pass	0.00558739
S20-A76	I00720 100ng/ul	Unknown	1	MKI67	Test	11.1298	0.836091	Pass	0.0051183
S20-A77	I00720 100ng/ul	Unknown	1	PLG	Test	3.92711	0.525711	Fail	0.0154732
S20-A78	I00720 100ng/ul	Unknown	1	TFF3	Test	8.9778	0.890219	Pass	0.00983151
S20-A79	I00720 100ng/ul	Unknown	1	CD68	Test	6.64436	0.962141	Pass	0.00653493
S20-A80	I00720 100ng/ul	Unknown	1	FABP4	Test	14.4501	0.786046	Pass	0.00409125
S20-A81	I00720 100ng/ul	Unknown	1	IGFBP2	Test	4.70714	0.711649	Pass	0.00751767
S20-A82	I00720 100ng/ul	Unknown	1	NOTCH4	Test	7.68382	0.967796	Pass	0.00673909
S20-A83	I00720 100ng/ul	Unknown	1	SELE	Test	13.7201	0.99825	Pass	0.00753617
S20-A84	I00720 100ng/ul	Unknown	1	VWF	Test	6.98455	1	Pass	0.0122823
S20-A85	I00720 100ng/ul	Unknown	1	BNIP3	Test	4.94302	0.936916	Pass	0.0112341
S20-A86	I00720 100ng/ul	Unknown	1	CXCL12	Test	7.43107	0.871477	Pass	0.00819072
S20-A87	I00720 100ng/ul	Unknown	1	HEY1	Test	10.9267	0.903742	Pass	0.00520181
S20-A88	I00720 100ng/ul	Unknown	1	MMP2	Test	9.47581	0.96604	Pass	0.0112989
S20-A89	I00720 100ng/ul	Unknown	1	PODXL	Test	12.9971	0.857046	Pass	0.00370745
S20-A90	I00720 100ng/ul	Unknown	1	TGFB1	Test	9.19471	0.828632	Pass	0.00523727
S20-A91	I00720 100ng/ul	Unknown	1	CDC42	Test	18.0368	0.65702	Pass	0.00593485
S20-A92	I00720 100ng/ul	Unknown	1	FGF2	Test	10.6459	0.92661	Pass	0.00519917
S20-A93	I00720 100ng/ul	Unknown	1	IL16	Test	9.46364	0.816442	Pass	0.00516514
S20-A94	I00720 100ng/ul	Unknown	1	NRARP	Test	15.308	0.724796	Pass	0.00590792
S20-A95	I00720 100ng/ul	Unknown	1	SERPINA7	Test	5.86767	1	Pass	0.00861273
S20-A96	I00720 100ng/ul	Unknown	1	WNT4	Test	16.163	0.811706	Pass	0.0076555
S21-A01	I00720 100ng/ul	Unknown	1	ADIPOQ	Test	15.1325	0.680933	Pass	0.00387334
S21-A02	I00720 100ng/ul	Unknown	1	CDH5	Test	5.94274	1	Pass	0.0132277
S21-A03	I00720 100ng/ul	Unknown	1	FGFR3	Test	9.24979	0.701624	Pass	0.00687891
S21-A04	I00720 100ng/ul	Unknown	1	IL6	Test	15.9181	1	Pass	0.0092988
S21-A05	I00720 100ng/ul	Unknown	1	NRP1	Test	7.59957	0.964122	Pass	0.0122642
S21-A06	I00720 100ng/ul	Unknown	1	SERPINE1	Test	10.645	0.985079	Pass	0.00793955
S21-A07	I00720 100ng/ul	Unknown	1	CCL2	Test	10.3127	0.922171	Pass	0.00732184
S21-A08	I00720 100ng/ul	Unknown	1	CXCL6	Test	16.7882	1	Pass	0.00700163
S21-A09	I00720 100ng/ul	Unknown	1	HEYL	Test	10.2518	0.757385	Pass	0.00563268
S21-A10	I00720 100ng/ul	Unknown	1	MMP3	Test	18.3875	0.837	Pass	0.00488177
S21-A11	I00720 100ng/ul	Unknown	1	PPARA	Test	4.79044	0.880399	Pass	0.01223
S21-A12	I00720 100ng/ul	Unknown	1	TIMP1	Test	7.37895	0.897711	Pass	0.00628117
S21-A13	I00720 100ng/ul	Unknown	1	ADIPOR2	Test	8.26486	0.681341	Pass	0.003719
S21-A14	I00720 100ng/ul	Unknown	1	CFH	Test	5.88911	0.894487	Pass	0.0058373
S21-A15	I00720 100ng/ul	Unknown	1	FIGF	Test	12.4858	0.908779	Pass	0.00733083
S21-A16	I00720 100ng/ul	Unknown	1	JAG1	Test	9.14778	0.837393	Pass	0.00516966
S21-A17	I00720 100ng/ul	Unknown	1	PDGFB	Test	11.7437	0.851231	Pass	0.00520447
S21-A18	I00720 100ng/ul	Unknown	1	SIRT1	Test	6.30065	0.960078	Pass	0.00773899
S21-A19	I00720 100ng/ul	Unknown	1	CCND1	Test	7.74917	0.965188	Pass	0.00624056
S21-A20	I00720 100ng/ul	Unknown	1	DLL4	Test	9.86337	1	Pass	0.00546459
S21-A21	I00720 100ng/ul	Unknown	1	HGF	Test	7.80473	0.921859	Pass	0.00616417
S21-A22	I00720 100ng/ul	Unknown	1	MMP9	Test	12.8041	0.933239	Pass	0.00812749
S21-A23	I00720 100ng/ul	Unknown	1	PRDX1	Test	8.1371	0.860565	Pass	0.00807484
S21-A24	I00720 100ng/ul	Unknown	1	TMEM55B	Test	10.096	0.726616	Pass	0.00334619
S21-A25	I00720 100ng/ul	Unknown	1	ANGPTL6	Test	13.4178	0.850249	Pass	0.00729046
S21-A26	I00720 100ng/ul	Unknown	1	CLDN1	Test	7.19233	0.92581	Pass	0.00798013
S21-A27	I00720 100ng/ul	Unknown	1	GLS2	Test	5.35547	0.923023	Pass	0.0150528
S21-A28	I00720 100ng/ul	Unknown	1	JUN	Test	8.56875	0.915911	Pass	0.00742858
S21-A29	I00720 100ng/ul	Unknown	1	PDGFRA	Test	6.99671	1	Pass	0.0076071
S21-A30	I00720 100ng/ul	Unknown	1	SOD2	Test	4.39673	0.639912	Fail	0.00811441
S21-A31	I00720 100ng/ul	Unknown	1	CD163	Test	5.53966	0.988691	Pass	0.0104659
S21-A32	I00720 100ng/ul	Unknown	1	EFNB2	Test	10.0431	0.790294	Pass	0.00591886
S21-A33	I00720 100ng/ul	Unknown	1	HIF1A	Test	7.35162	0.645224	Fail	0.00303979
S21-A34	I00720 100ng/ul	Unknown	1	NDUFA10	Test	14.7471	1	Pass	0.00807242
S21-A35	I00720 100ng/ul	Unknown	1	PTGS2	Test	11.6832	1	Pass	0.00954677
S21-A36	I00720 100ng/ul	Unknown	1	UPB1	Test	7.69677	0.967439	Pass	0.00749195
S21-A37	I00720 100ng/ul	Unknown	1	ARF5	Test	7.72976	1	Pass	0.00961056
S21-A38	I00720 100ng/ul	Unknown	1	COL3A1	Test	4.60635	0.804413	Pass	0.0113305
S21-A39	I00720 100ng/ul	Unknown	1	GLUL	Test	5.05261	0.837534	Pass	0.014623
S21-A40	I00720 100ng/ul	Unknown	1	KDR	Test	5.45249	0.956755	Pass	0.0110272
S21-A41	I00720 100ng/ul	Unknown	1	PECAM1	Test	5.3473	0.90958	Pass	0.0107716
S21-A42	I00720 100ng/ul	Unknown	1	SP2	Test	10.2413	0.73216	Pass	0.0081075
S21-A43	I00720 100ng/ul	Unknown	1	CD34	Test	18.1487	0.626838	Fail	0.00440747
S21-A44	I00720 100ng/ul	Unknown	1	EGFL7	Test	12.2252	0.694506	Pass	0.00545415
S21-A45	I00720 100ng/ul	Unknown	1	HRH1	Test	13.4221	0.477212	Fail	0.00215068
S21-A46	I00720 100ng/ul	Unknown	1	NOS2	Test	999	0	Fail	0.1
S21-A47	I00720 100ng/ul	Unknown	1	RAC1	Test	4.25931	0.551431	Fail	0.0126955
S21-A48	I00720 100ng/ul	Unknown	1	VEGFA	Test	5.78459	1	Pass	0.0086604
S21-A49	I00720 100ng/ul	Unknown	1	ARFGAP2	Test	6.10763	0.872644	Pass	0.00825916
S21-A50	I00720 100ng/ul	Unknown	1	COX4I1	Test	11.1562	0.777956	Pass	0.00402493
S21-A51	I00720 100ng/ul	Unknown	1	GPX1	Test	3.91369	0.620166	Fail	0.0142043
S21-A52	I00720 100ng/ul	Unknown	1	LECT2	Test	6.44105	0.932884	Pass	0.00829758
S21-A53	I00720 100ng/ul	Unknown	1	PGF	Test	11.372	0.837522	Pass	0.00981781
S21-A54	I00720 100ng/ul	Unknown	1	STAB2	Test	5.08135	0.879406	Pass	0.0109981
S21-A55	I00720 100ng/ul	Unknown	1	CD36	Test	6.79596	0.899853	Pass	0.00702844
S21-A56	I00720 100ng/ul	Unknown	1	EPHB4	Test	8.12513	0.849874	Pass	0.00655427
S21-A57	I00720 100ng/ul	Unknown	1	ICAM1	Test	9.48235	0.798753	Pass	0.00971052
S21-A58	I00720 100ng/ul	Unknown	1	NOS3	Test	8.75356	0.880133	Pass	0.00728805
S21-A59	I00720 100ng/ul	Unknown	1	RAF1	Test	5.98461	1	Pass	0.0100881
S21-A60	I00720 100ng/ul	Unknown	1	VIM	Test	5.43565	0.957871	Pass	0.0119797
S21-A61	I00720 100ng/ul	Unknown	1	ARL1	Test	6.99008	0.801792	Pass	0.00801136
S21-A62	I00720 100ng/ul	Unknown	1	CTNNB1	Test	5.90008	0.996406	Pass	0.00686709
S21-A63	I00720 100ng/ul	Unknown	1	GUSB	Test	18.7039	0.445971	Fail	0.00152407
S21-A64	I00720 100ng/ul	Unknown	1	LNFG	Test	8.76701	1	Pass	0.00751174
S21-A65	I00720 100ng/ul	Unknown	1	PLAU	Test	13.6116	0.956044	Pass	0.00762387
S21-A66	I00720 100ng/ul	Unknown	1	STAT3	Test	4.60135	0.762422	Pass	0.00613319
S21-A67	I00720 100ng/ul	Unknown	1	CD44	Test	5.92281	1	Pass	0.00841642
S21-A68	I00720 100ng/ul	Unknown	1	ERG	Test	8.52377	0.932111	Pass	0.0078111
S21-A69	I00720 100ng/ul	Unknown	1	IGF1	Test	6.57805	0.975208	Pass	0.00884933
S21-A70	I00720 100ng/ul	Unknown	1	NOTCH1	Test	9.90397	0.992969	Pass	0.00605773
[truncated: 7,226 more rows]
