# Supplementary material for: Interrogation of transcriptomic changes associated with drug-induced hepatic sinusoidal dilatation in colorectal cancer
Source: PLoS One. 2018 Jun 7;13(6):e0198099. doi: 10.1371/journal.pone.0198099 (PMC5991753; doi:10.1371/journal.pone.0198099)
Supplement: S3 File — (ZIP) [file pone.0198099.s008.zip › SupportingInfo_RawFluidigmFiles/1361988321_aDLL4_NHP_LCM.xlsx]

## Sheet: RawDataFluidigm
Chip Run Info	E:\Genentech\Fluidigm\1361988321_aDll4_v4_LCMrepeat_052914\ChipRun.bml	1361988321	96.96 (136x)	M96 Default Protocol	ROX	FAM-MGB	2014-05-29 17:04:30	01:30:53	BIOMARKHD021
Application Version	4.0.1
Application Build	2.01304e+07
Export Type	Table Results
Quality Threshold	0.65
Baseline Correction Method	Linear (Derivative)
Ct Threshold Method	Auto (Detectors)
Experiment Information	Experiment Information	Experiment Information	Experiment Information	Experiment Information	Experiment Information	FAM-MGB	FAM-MGB	FAM-MGB	FAM-MGB	User
Chamber	Sample	Sample	Sample	FAM-MGB	FAM-MGB	Ct	Ct	Ct	Ct	Defined
ID	Name	Type	rConc	Name	Type	Value	Quality	Call	Threshold	Comments
S01-A01	uRNA Monkey 50ng/ul	Unknown	1	ADIPOQ	Test	6.53451	0.98133	Pass	0.00438241
S01-A02	uRNA Monkey 50ng/ul	Unknown	1	CDH5	Test	7.01117	0.99307	Pass	0.0136876
S01-A03	uRNA Monkey 50ng/ul	Unknown	1	FGFR3	Test	7.78152	0.810746	Pass	0.00675375
S01-A04	uRNA Monkey 50ng/ul	Unknown	1	IL6	Test	12.3772	0.947387	Pass	0.00918228
S01-A05	uRNA Monkey 50ng/ul	Unknown	1	NRP1	Test	7.96546	0.995692	Pass	0.0124145
S01-A06	uRNA Monkey 50ng/ul	Unknown	1	SERPINE1	Test	10.1483	0.909158	Pass	0.00817524
S01-A07	uRNA Monkey 50ng/ul	Unknown	1	CCL2	Test	9.22776	0.914922	Pass	0.00805724
S01-A08	uRNA Monkey 50ng/ul	Unknown	1	CXCL6	Test	10.6467	0.968046	Pass	0.00649691
S01-A09	uRNA Monkey 50ng/ul	Unknown	1	HEYL	Test	12.2223	0.71162	Pass	0.00528308
S01-A10	uRNA Monkey 50ng/ul	Unknown	1	MMP3	Test	11.8571	0.787075	Pass	0.00627843
S01-A11	uRNA Monkey 50ng/ul	Unknown	1	PPARA	Test	5.73555	1	Pass	0.00862598
S01-A12	uRNA Monkey 50ng/ul	Unknown	1	TIMP1	Test	6.71792	0.959772	Pass	0.00614887
S01-A13	uRNA Monkey 50ng/ul	Unknown	1	ADIPOR2	Test	10.8963	0.789635	Pass	0.00351137
S01-A14	uRNA Monkey 50ng/ul	Unknown	1	CFH	Test	2.5	0.161092	Fail	0.00436989
S01-A15	uRNA Monkey 50ng/ul	Unknown	1	FIGF	Test	9.73218	0.939728	Pass	0.00768122
S01-A16	uRNA Monkey 50ng/ul	Unknown	1	JAG1	Test	7.43183	0.887994	Pass	0.00542648
S01-A17	uRNA Monkey 50ng/ul	Unknown	1	PDGFB	Test	10.3689	0.826156	Pass	0.00592092
S01-A18	uRNA Monkey 50ng/ul	Unknown	1	SIRT1	Test	8.62466	0.991434	Pass	0.00841414
S01-A19	uRNA Monkey 50ng/ul	Unknown	1	CCND1	Test	8.24749	0.874081	Pass	0.00667709
S01-A20	uRNA Monkey 50ng/ul	Unknown	1	DLL4	Test	8.90734	1	Pass	0.00612561
S01-A21	uRNA Monkey 50ng/ul	Unknown	1	HGF	Test	10.5717	0.906886	Pass	0.00581217
S01-A22	uRNA Monkey 50ng/ul	Unknown	1	MMP9	Test	9.60426	0.915498	Pass	0.00836339
S01-A23	uRNA Monkey 50ng/ul	Unknown	1	PRDX1	Test	4.60702	0.869008	Pass	0.00742561
S01-A24	uRNA Monkey 50ng/ul	Unknown	1	TMEM55B	Test	9.76491	0.764808	Pass	0.00380815
S01-A25	uRNA Monkey 50ng/ul	Unknown	1	ANGPTL6	Test	16.2962	0.788641	Pass	0.00672886
S01-A26	uRNA Monkey 50ng/ul	Unknown	1	CLDN1	Test	7.06367	0.890997	Pass	0.00792101
S01-A27	uRNA Monkey 50ng/ul	Unknown	1	GLS2	Test	7.66363	1	Pass	0.0126277
S01-A28	uRNA Monkey 50ng/ul	Unknown	1	JUN	Test	8.08657	0.84134	Pass	0.00639222
S01-A29	uRNA Monkey 50ng/ul	Unknown	1	PDGFRA	Test	7.05271	0.910735	Pass	0.00807693
S01-A30	uRNA Monkey 50ng/ul	Unknown	1	SOD2	Test	4.24879	0.663248	Pass	0.00632232
S01-A31	uRNA Monkey 50ng/ul	Unknown	1	CD163	Test	6.86032	1	Pass	0.00953112
S01-A32	uRNA Monkey 50ng/ul	Unknown	1	EFNB2	Test	8.55684	0.879133	Pass	0.00608919
S01-A33	uRNA Monkey 50ng/ul	Unknown	1	HIF1A	Test	10.7442	0.569068	Fail	0.00324915
S01-A34	uRNA Monkey 50ng/ul	Unknown	1	NDUFA10	Test	6.12807	0.932519	Pass	0.00882196
S01-A35	uRNA Monkey 50ng/ul	Unknown	1	PTGS2	Test	10.006	0.923233	Pass	0.00952966
S01-A36	uRNA Monkey 50ng/ul	Unknown	1	UPB1	Test	8.69011	0.927976	Pass	0.00791927
S01-A37	uRNA Monkey 50ng/ul	Unknown	1	ARF5	Test	8.30555	0.978959	Pass	0.00973848
S01-A38	uRNA Monkey 50ng/ul	Unknown	1	COL3A1	Test	4.82378	0.941261	Pass	0.00877626
S01-A39	uRNA Monkey 50ng/ul	Unknown	1	GLUL	Test	3.53886	0.512954	Fail	0.00972631
S01-A40	uRNA Monkey 50ng/ul	Unknown	1	KDR	Test	6.70914	1	Pass	0.00870159
S01-A41	uRNA Monkey 50ng/ul	Unknown	1	PECAM1	Test	5.37921	0.904123	Pass	0.011009
S01-A42	uRNA Monkey 50ng/ul	Unknown	1	SP2	Test	7.21832	0.79094	Pass	0.00742495
S01-A43	uRNA Monkey 50ng/ul	Unknown	1	CD34	Test	10.8888	0.687791	Pass	0.00476905
S01-A44	uRNA Monkey 50ng/ul	Unknown	1	EGFL7	Test	14.5748	0.624781	Fail	0.00499394
S01-A45	uRNA Monkey 50ng/ul	Unknown	1	HRH1	Test	10.7812	0.561685	Fail	0.00311356
S01-A46	uRNA Monkey 50ng/ul	Unknown	1	NOS2	Test	11.1882	0.742762	Pass	0.00749484
S01-A47	uRNA Monkey 50ng/ul	Unknown	1	RAC1	Test	4.36464	0.724136	Pass	0.00849836
S01-A48	uRNA Monkey 50ng/ul	Unknown	1	VEGFA	Test	6.14736	0.89504	Pass	0.00849434
S01-A49	uRNA Monkey 50ng/ul	Unknown	1	ARFGAP2	Test	7.59324	0.925851	Pass	0.00795493
S01-A50	uRNA Monkey 50ng/ul	Unknown	1	COX4I1	Test	9.17097	0.798123	Pass	0.00365671
S01-A51	uRNA Monkey 50ng/ul	Unknown	1	GPX1	Test	4.16876	0.572707	Fail	0.0125828
S01-A52	uRNA Monkey 50ng/ul	Unknown	1	LECT2	Test	5.85426	0.996718	Pass	0.00854084
S01-A53	uRNA Monkey 50ng/ul	Unknown	1	PGF	Test	10.3341	0.818832	Pass	0.00993726
S01-A54	uRNA Monkey 50ng/ul	Unknown	1	STAB2	Test	6.66784	0.978287	Pass	0.0112612
S01-A55	uRNA Monkey 50ng/ul	Unknown	1	CD36	Test	4.45675	0.7328	Pass	0.00691521
S01-A56	uRNA Monkey 50ng/ul	Unknown	1	EPHB4	Test	7.93666	1	Pass	0.00646659
S01-A57	uRNA Monkey 50ng/ul	Unknown	1	ICAM1	Test	8.21002	0.787476	Pass	0.00928335
S01-A58	uRNA Monkey 50ng/ul	Unknown	1	NOS3	Test	10.3135	0.843737	Pass	0.00702729
S01-A59	uRNA Monkey 50ng/ul	Unknown	1	RAF1	Test	6.45537	0.937903	Pass	0.0100828
S01-A60	uRNA Monkey 50ng/ul	Unknown	1	VIM	Test	4.5485	0.849499	Pass	0.0112636
S01-A61	uRNA Monkey 50ng/ul	Unknown	1	ARL1	Test	5.85381	0.769459	Pass	0.00884505
S01-A62	uRNA Monkey 50ng/ul	Unknown	1	CTNNB1	Test	5.41139	0.935494	Pass	0.00650546
S01-A63	uRNA Monkey 50ng/ul	Unknown	1	GUSB	Test	999	0	Fail	0.00518737
S01-A64	uRNA Monkey 50ng/ul	Unknown	1	LNFG	Test	7.25068	0.951126	Pass	0.00756874
S01-A65	uRNA Monkey 50ng/ul	Unknown	1	PLAU	Test	10.648	0.928376	Pass	0.00786672
S01-A66	uRNA Monkey 50ng/ul	Unknown	1	STAT3	Test	5.82056	0.978535	Pass	0.00553155
S01-A67	uRNA Monkey 50ng/ul	Unknown	1	CD44	Test	5.51418	1	Pass	0.00884067
S01-A68	uRNA Monkey 50ng/ul	Unknown	1	ERG	Test	8.28028	0.871051	Pass	0.00765685
S01-A69	uRNA Monkey 50ng/ul	Unknown	1	IGF1	Test	7.40842	0.948064	Pass	0.0092343
S01-A70	uRNA Monkey 50ng/ul	Unknown	1	NOTCH1	Test	10.6025	0.879483	Pass	0.00653702
S01-A71	uRNA Monkey 50ng/ul	Unknown	1	RGS5	Test	5.81069	0.963716	Pass	0.00692758
S01-A72	uRNA Monkey 50ng/ul	Unknown	1	VPS33B	Test	9.73972	1	Pass	0.00677634
S01-A73	uRNA Monkey 50ng/ul	Unknown	1	ATP5C1	Test	3.89995	0.633318	Fail	0.00451758
S01-A74	uRNA Monkey 50ng/ul	Unknown	1	CXCL1	Test	4.19728	0.559672	Fail	0.00469009
S01-A75	uRNA Monkey 50ng/ul	Unknown	1	HDC	Test	11.4456	0.762602	Pass	0.00650823
S01-A76	uRNA Monkey 50ng/ul	Unknown	1	MKI67	Test	8.22107	0.919727	Pass	0.00514824
S01-A77	uRNA Monkey 50ng/ul	Unknown	1	PLG	Test	3.56724	0.474897	Fail	0.0120113
S01-A78	uRNA Monkey 50ng/ul	Unknown	1	TFF3	Test	5.15518	0.847232	Pass	0.00925214
S01-A79	uRNA Monkey 50ng/ul	Unknown	1	CD68	Test	6.11885	0.771938	Pass	0.00662379
S01-A80	uRNA Monkey 50ng/ul	Unknown	1	FABP4	Test	7.25214	0.880564	Pass	0.00459842
S01-A81	uRNA Monkey 50ng/ul	Unknown	1	IGFBP2	Test	5.42859	0.756789	Pass	0.00576202
S01-A82	uRNA Monkey 50ng/ul	Unknown	1	NOTCH4	Test	8.74824	0.938536	Pass	0.00666463
S01-A83	uRNA Monkey 50ng/ul	Unknown	1	SELE	Test	12.5612	0.875477	Pass	0.00805984
S01-A84	uRNA Monkey 50ng/ul	Unknown	1	VWF	Test	7.72056	0.992953	Pass	0.0116885
S01-A85	uRNA Monkey 50ng/ul	Unknown	1	BNIP3	Test	5.42897	0.921593	Pass	0.00885411
S01-A86	uRNA Monkey 50ng/ul	Unknown	1	CXCL12	Test	6.30984	0.818651	Pass	0.00819458
S01-A87	uRNA Monkey 50ng/ul	Unknown	1	HEY1	Test	8.91628	0.94255	Pass	0.00533608
S01-A88	uRNA Monkey 50ng/ul	Unknown	1	MMP2	Test	8.50352	0.945924	Pass	0.0105973
S01-A89	uRNA Monkey 50ng/ul	Unknown	1	PODXL	Test	5.92397	0.719425	Pass	0.00356137
S01-A90	uRNA Monkey 50ng/ul	Unknown	1	TGFB1	Test	8.9196	0.933067	Pass	0.00586355
S01-A91	uRNA Monkey 50ng/ul	Unknown	1	CDC42	Test	10.1191	0.771001	Pass	0.00535802
S01-A92	uRNA Monkey 50ng/ul	Unknown	1	FGF2	Test	9.9484	0.934384	Pass	0.00553175
S01-A93	uRNA Monkey 50ng/ul	Unknown	1	IL16	Test	8.54364	0.758842	Pass	0.00547201
S01-A94	uRNA Monkey 50ng/ul	Unknown	1	NRARP	Test	12.0851	0.603	Fail	0.00729953
S01-A95	uRNA Monkey 50ng/ul	Unknown	1	SERPINA7	Test	3.3972	0.420505	Fail	0.00878005
S01-A96	uRNA Monkey 50ng/ul	Unknown	1	WNT4	Test	14.8133	0.783367	Pass	0.00962257
S02-A01	uRNA Monkey 50ng/ul	Unknown	1	ADIPOQ	Test	6.5114	0.944215	Pass	0.00438241
S02-A02	uRNA Monkey 50ng/ul	Unknown	1	CDH5	Test	7.09973	1	Pass	0.0136876
S02-A03	uRNA Monkey 50ng/ul	Unknown	1	FGFR3	Test	7.5656	0.808601	Pass	0.00675375
S02-A04	uRNA Monkey 50ng/ul	Unknown	1	IL6	Test	12.534	0.968301	Pass	0.00918228
S02-A05	uRNA Monkey 50ng/ul	Unknown	1	NRP1	Test	7.91163	0.988733	Pass	0.0124145
S02-A06	uRNA Monkey 50ng/ul	Unknown	1	SERPINE1	Test	10.0737	0.893258	Pass	0.00817524
S02-A07	uRNA Monkey 50ng/ul	Unknown	1	CCL2	Test	9.10786	0.886967	Pass	0.00805724
S02-A08	uRNA Monkey 50ng/ul	Unknown	1	CXCL6	Test	10.7489	0.971205	Pass	0.00649691
S02-A09	uRNA Monkey 50ng/ul	Unknown	1	HEYL	Test	12.6923	0.793885	Pass	0.00528308
S02-A10	uRNA Monkey 50ng/ul	Unknown	1	MMP3	Test	11.8425	0.743126	Pass	0.00627843
S02-A11	uRNA Monkey 50ng/ul	Unknown	1	PPARA	Test	5.50481	0.954703	Pass	0.00862598
S02-A12	uRNA Monkey 50ng/ul	Unknown	1	TIMP1	Test	6.79989	0.950238	Pass	0.00614887
S02-A13	uRNA Monkey 50ng/ul	Unknown	1	ADIPOR2	Test	10.3933	0.678323	Pass	0.00351137
S02-A14	uRNA Monkey 50ng/ul	Unknown	1	CFH	Test	3.05259	0.285142	Fail	0.00436989
S02-A15	uRNA Monkey 50ng/ul	Unknown	1	FIGF	Test	9.89723	0.975253	Pass	0.00768122
S02-A16	uRNA Monkey 50ng/ul	Unknown	1	JAG1	Test	7.21358	0.833981	Pass	0.00542648
S02-A17	uRNA Monkey 50ng/ul	Unknown	1	PDGFB	Test	10.0809	0.79268	Pass	0.00592092
S02-A18	uRNA Monkey 50ng/ul	Unknown	1	SIRT1	Test	8.74294	1	Pass	0.00841414
S02-A19	uRNA Monkey 50ng/ul	Unknown	1	CCND1	Test	7.8317	0.953526	Pass	0.00667709
S02-A20	uRNA Monkey 50ng/ul	Unknown	1	DLL4	Test	8.80236	0.994844	Pass	0.00612561
S02-A21	uRNA Monkey 50ng/ul	Unknown	1	HGF	Test	10.2705	0.841215	Pass	0.00581217
S02-A22	uRNA Monkey 50ng/ul	Unknown	1	MMP9	Test	9.83769	0.95837	Pass	0.00836339
S02-A23	uRNA Monkey 50ng/ul	Unknown	1	PRDX1	Test	4.58514	0.861715	Pass	0.00742561
S02-A24	uRNA Monkey 50ng/ul	Unknown	1	TMEM55B	Test	9.70313	0.748981	Pass	0.00380815
S02-A25	uRNA Monkey 50ng/ul	Unknown	1	ANGPTL6	Test	15.9227	0.788717	Pass	0.00672886
S02-A26	uRNA Monkey 50ng/ul	Unknown	1	CLDN1	Test	7.12691	0.900516	Pass	0.00792101
S02-A27	uRNA Monkey 50ng/ul	Unknown	1	GLS2	Test	7.58915	0.989545	Pass	0.0126277
S02-A28	uRNA Monkey 50ng/ul	Unknown	1	JUN	Test	8.08341	0.849119	Pass	0.00639222
S02-A29	uRNA Monkey 50ng/ul	Unknown	1	PDGFRA	Test	7.23909	0.957885	Pass	0.00807693
S02-A30	uRNA Monkey 50ng/ul	Unknown	1	SOD2	Test	4.30292	0.683209	Pass	0.00632232
S02-A31	uRNA Monkey 50ng/ul	Unknown	1	CD163	Test	6.82126	1	Pass	0.00953112
S02-A32	uRNA Monkey 50ng/ul	Unknown	1	EFNB2	Test	8.49145	0.877859	Pass	0.00608919
S02-A33	uRNA Monkey 50ng/ul	Unknown	1	HIF1A	Test	10.0984	0.495282	Fail	0.00324915
S02-A34	uRNA Monkey 50ng/ul	Unknown	1	NDUFA10	Test	6.32406	0.957042	Pass	0.00882196
S02-A35	uRNA Monkey 50ng/ul	Unknown	1	PTGS2	Test	9.83582	1	Pass	0.00952966
S02-A36	uRNA Monkey 50ng/ul	Unknown	1	UPB1	Test	8.91238	0.980621	Pass	0.00791927
S02-A37	uRNA Monkey 50ng/ul	Unknown	1	ARF5	Test	8.24984	0.965105	Pass	0.00973848
S02-A38	uRNA Monkey 50ng/ul	Unknown	1	COL3A1	Test	4.77922	0.926408	Pass	0.00877626
S02-A39	uRNA Monkey 50ng/ul	Unknown	1	GLUL	Test	3.52849	0.509496	Fail	0.00972631
S02-A40	uRNA Monkey 50ng/ul	Unknown	1	KDR	Test	6.75176	1	Pass	0.00870159
S02-A41	uRNA Monkey 50ng/ul	Unknown	1	PECAM1	Test	5.31687	0.886661	Pass	0.011009
S02-A42	uRNA Monkey 50ng/ul	Unknown	1	SP2	Test	7.03289	0.767729	Pass	0.00742495
S02-A43	uRNA Monkey 50ng/ul	Unknown	1	CD34	Test	10.8925	0.661095	Pass	0.00476905
S02-A44	uRNA Monkey 50ng/ul	Unknown	1	EGFL7	Test	14.8319	0.560685	Fail	0.00499394
S02-A45	uRNA Monkey 50ng/ul	Unknown	1	HRH1	Test	11.1796	0.450786	Fail	0.00311356
S02-A46	uRNA Monkey 50ng/ul	Unknown	1	NOS2	Test	11.3218	0.757167	Pass	0.00749484
S02-A47	uRNA Monkey 50ng/ul	Unknown	1	RAC1	Test	4.29516	0.69113	Pass	0.00849836
S02-A48	uRNA Monkey 50ng/ul	Unknown	1	VEGFA	Test	6.10492	0.88609	Pass	0.00849434
S02-A49	uRNA Monkey 50ng/ul	Unknown	1	ARFGAP2	Test	7.57341	0.893739	Pass	0.00795493
S02-A50	uRNA Monkey 50ng/ul	Unknown	1	COX4I1	Test	9.48477	0.858458	Pass	0.00365671
S02-A51	uRNA Monkey 50ng/ul	Unknown	1	GPX1	Test	4.35138	0.654611	Pass	0.0125828
S02-A52	uRNA Monkey 50ng/ul	Unknown	1	LECT2	Test	5.92241	1	Pass	0.00854084
S02-A53	uRNA Monkey 50ng/ul	Unknown	1	PGF	Test	10.2375	0.801288	Pass	0.00993726
S02-A54	uRNA Monkey 50ng/ul	Unknown	1	STAB2	Test	6.62478	0.959798	Pass	0.0112612
S02-A55	uRNA Monkey 50ng/ul	Unknown	1	CD36	Test	4.48095	0.746878	Pass	0.00691521
S02-A56	uRNA Monkey 50ng/ul	Unknown	1	EPHB4	Test	8.15718	0.890945	Pass	0.00646659
S02-A57	uRNA Monkey 50ng/ul	Unknown	1	ICAM1	Test	8.3059	0.797779	Pass	0.00928335
S02-A58	uRNA Monkey 50ng/ul	Unknown	1	NOS3	Test	10.1673	0.802837	Pass	0.00702729
S02-A59	uRNA Monkey 50ng/ul	Unknown	1	RAF1	Test	6.59516	0.974157	Pass	0.0100828
S02-A60	uRNA Monkey 50ng/ul	Unknown	1	VIM	Test	4.66491	0.888303	Pass	0.0112636
S02-A61	uRNA Monkey 50ng/ul	Unknown	1	ARL1	Test	6.08463	0.641999	Fail	0.00884505
S02-A62	uRNA Monkey 50ng/ul	Unknown	1	CTNNB1	Test	5.36923	0.922227	Pass	0.00650546
S02-A63	uRNA Monkey 50ng/ul	Unknown	1	GUSB	Test	999	0	Fail	0.00518737
S02-A64	uRNA Monkey 50ng/ul	Unknown	1	LNFG	Test	7.18283	0.929007	Pass	0.00756874
S02-A65	uRNA Monkey 50ng/ul	Unknown	1	PLAU	Test	10.663	0.950943	Pass	0.00786672
S02-A66	uRNA Monkey 50ng/ul	Unknown	1	STAT3	Test	5.25221	0.832768	Pass	0.00553155
S02-A67	uRNA Monkey 50ng/ul	Unknown	1	CD44	Test	5.32614	0.945603	Pass	0.00884067
S02-A68	uRNA Monkey 50ng/ul	Unknown	1	ERG	Test	8.47354	0.912214	Pass	0.00765685
S02-A69	uRNA Monkey 50ng/ul	Unknown	1	IGF1	Test	7.52352	0.985135	Pass	0.0092343
S02-A70	uRNA Monkey 50ng/ul	Unknown	1	NOTCH1	Test	10.5865	0.816427	Pass	0.00653702
S02-A71	uRNA Monkey 50ng/ul	Unknown	1	RGS5	Test	6.10742	0.871569	Pass	0.00692758
S02-A72	uRNA Monkey 50ng/ul	Unknown	1	VPS33B	Test	9.65139	1	Pass	0.00677634
S02-A73	uRNA Monkey 50ng/ul	Unknown	1	ATP5C1	Test	4.68425	0.894749	Pass	0.00451758
S02-A74	uRNA Monkey 50ng/ul	Unknown	1	CXCL1	Test	4.92848	0.976158	Pass	0.00469009
S02-A75	uRNA Monkey 50ng/ul	Unknown	1	HDC	Test	10.9931	0.754789	Pass	0.00650823
S02-A76	uRNA Monkey 50ng/ul	Unknown	1	MKI67	Test	8.20633	0.901132	Pass	0.00514824
S02-A77	uRNA Monkey 50ng/ul	Unknown	1	PLG	Test	3.48805	0.442407	Fail	0.0120113
S02-A78	uRNA Monkey 50ng/ul	Unknown	1	TFF3	Test	5.45833	0.898472	Pass	0.00925214
S02-A79	uRNA Monkey 50ng/ul	Unknown	1	CD68	Test	5.73276	0.649038	Fail	0.00662379
S02-A80	uRNA Monkey 50ng/ul	Unknown	1	FABP4	Test	3.71149	0.411652	Fail	0.00459842
S02-A81	uRNA Monkey 50ng/ul	Unknown	1	IGFBP2	Test	5.68442	0.782438	Pass	0.00576202
S02-A82	uRNA Monkey 50ng/ul	Unknown	1	NOTCH4	Test	9.07012	0.855295	Pass	0.00666463
S02-A83	uRNA Monkey 50ng/ul	Unknown	1	SELE	Test	12.1538	0.83327	Pass	0.00805984
S02-A84	uRNA Monkey 50ng/ul	Unknown	1	VWF	Test	7.71179	0.9773	Pass	0.0116885
S02-A85	uRNA Monkey 50ng/ul	Unknown	1	BNIP3	Test	5.67014	1	Pass	0.00885411
S02-A86	uRNA Monkey 50ng/ul	Unknown	1	CXCL12	Test	7.49942	0.946884	Pass	0.00819458
S02-A87	uRNA Monkey 50ng/ul	Unknown	1	HEY1	Test	3.97147	0.234036	Fail	0.00533608
S02-A88	uRNA Monkey 50ng/ul	Unknown	1	MMP2	Test	8.10679	0.881983	Pass	0.0105973
S02-A89	uRNA Monkey 50ng/ul	Unknown	1	PODXL	Test	7.54038	0.829622	Pass	0.00356137
S02-A90	uRNA Monkey 50ng/ul	Unknown	1	TGFB1	Test	8.75504	0.877172	Pass	0.00586355
S02-A91	uRNA Monkey 50ng/ul	Unknown	1	CDC42	Test	10.3618	0.794079	Pass	0.00535802
S02-A92	uRNA Monkey 50ng/ul	Unknown	1	FGF2	Test	9.83669	0.920725	Pass	0.00553175
S02-A93	uRNA Monkey 50ng/ul	Unknown	1	IL16	Test	7.24626	0.657644	Pass	0.00547201
S02-A94	uRNA Monkey 50ng/ul	Unknown	1	NRARP	Test	14.3028	0.608257	Fail	0.00729953
S02-A95	uRNA Monkey 50ng/ul	Unknown	1	SERPINA7	Test	4.72371	0.907903	Pass	0.00878005
S02-A96	uRNA Monkey 50ng/ul	Unknown	1	WNT4	Test	14.7463	0.79159	Pass	0.00962257
S03-A01	uRNA Monkey 50ng/ul	Unknown	1	ADIPOQ	Test	6.23407	0.922874	Pass	0.00438241
S03-A02	uRNA Monkey 50ng/ul	Unknown	1	CDH5	Test	7.03424	0.988392	Pass	0.0136876
S03-A03	uRNA Monkey 50ng/ul	Unknown	1	FGFR3	Test	7.83029	0.813425	Pass	0.00675375
S03-A04	uRNA Monkey 50ng/ul	Unknown	1	IL6	Test	12.629	1	Pass	0.00918228
S03-A05	uRNA Monkey 50ng/ul	Unknown	1	NRP1	Test	8.01033	0.857097	Pass	0.0124145
S03-A06	uRNA Monkey 50ng/ul	Unknown	1	SERPINE1	Test	10.2284	0.926695	Pass	0.00817524
S03-A07	uRNA Monkey 50ng/ul	Unknown	1	CCL2	Test	9.23734	0.895482	Pass	0.00805724
S03-A08	uRNA Monkey 50ng/ul	Unknown	1	CXCL6	Test	10.2838	0.872474	Pass	0.00649691
S03-A09	uRNA Monkey 50ng/ul	Unknown	1	HEYL	Test	12.1075	0.662283	Pass	0.00528308
S03-A10	uRNA Monkey 50ng/ul	Unknown	1	MMP3	Test	11.9644	0.825957	Pass	0.00627843
S03-A11	uRNA Monkey 50ng/ul	Unknown	1	PPARA	Test	5.79061	1	Pass	0.00862598
S03-A12	uRNA Monkey 50ng/ul	Unknown	1	TIMP1	Test	6.81771	0.987213	Pass	0.00614887
S03-A13	uRNA Monkey 50ng/ul	Unknown	1	ADIPOR2	Test	10.3301	0.604227	Fail	0.00351137
S03-A14	uRNA Monkey 50ng/ul	Unknown	1	CFH	Test	3.13992	0.309914	Fail	0.00436989
S03-A15	uRNA Monkey 50ng/ul	Unknown	1	FIGF	Test	9.3651	0.872465	Pass	0.00768122
S03-A16	uRNA Monkey 50ng/ul	Unknown	1	JAG1	Test	7.39499	0.877251	Pass	0.00542648
S03-A17	uRNA Monkey 50ng/ul	Unknown	1	PDGFB	Test	10.3711	0.830119	Pass	0.00592092
S03-A18	uRNA Monkey 50ng/ul	Unknown	1	SIRT1	Test	8.68752	1	Pass	0.00841414
S03-A19	uRNA Monkey 50ng/ul	Unknown	1	CCND1	Test	7.81149	0.945129	Pass	0.00667709
S03-A20	uRNA Monkey 50ng/ul	Unknown	1	DLL4	Test	8.80657	0.97417	Pass	0.00612561
S03-A21	uRNA Monkey 50ng/ul	Unknown	1	HGF	Test	10.3801	0.838984	Pass	0.00581217
S03-A22	uRNA Monkey 50ng/ul	Unknown	1	MMP9	Test	9.90457	0.986652	Pass	0.00836339
S03-A23	uRNA Monkey 50ng/ul	Unknown	1	PRDX1	Test	4.87041	0.956804	Pass	0.00742561
S03-A24	uRNA Monkey 50ng/ul	Unknown	1	TMEM55B	Test	10.6087	0.709	Pass	0.00380815
S03-A25	uRNA Monkey 50ng/ul	Unknown	1	ANGPTL6	Test	16.1216	0.753572	Pass	0.00672886
S03-A26	uRNA Monkey 50ng/ul	Unknown	1	CLDN1	Test	7.2146	0.924728	Pass	0.00792101
S03-A27	uRNA Monkey 50ng/ul	Unknown	1	GLS2	Test	7.72644	1	Pass	0.0126277
S03-A28	uRNA Monkey 50ng/ul	Unknown	1	JUN	Test	8.09849	0.827636	Pass	0.00639222
S03-A29	uRNA Monkey 50ng/ul	Unknown	1	PDGFRA	Test	7.06285	0.907119	Pass	0.00807693
S03-A30	uRNA Monkey 50ng/ul	Unknown	1	SOD2	Test	4.23141	0.654	Pass	0.00632232
S03-A31	uRNA Monkey 50ng/ul	Unknown	1	CD163	Test	6.84803	1	Pass	0.00953112
S03-A32	uRNA Monkey 50ng/ul	Unknown	1	EFNB2	Test	8.2097	0.82818	Pass	0.00608919
S03-A33	uRNA Monkey 50ng/ul	Unknown	1	HIF1A	Test	10.631	0.613343	Fail	0.00324915
S03-A34	uRNA Monkey 50ng/ul	Unknown	1	NDUFA10	Test	6.26149	0.941898	Pass	0.00882196
S03-A35	uRNA Monkey 50ng/ul	Unknown	1	PTGS2	Test	9.87042	1	Pass	0.00952966
S03-A36	uRNA Monkey 50ng/ul	Unknown	1	UPB1	Test	8.82492	0.94612	Pass	0.00791927
S03-A37	uRNA Monkey 50ng/ul	Unknown	1	ARF5	Test	8.21086	0.952262	Pass	0.00973848
S03-A38	uRNA Monkey 50ng/ul	Unknown	1	COL3A1	Test	4.78034	0.926781	Pass	0.00877626
S03-A39	uRNA Monkey 50ng/ul	Unknown	1	GLUL	Test	3.50086	0.500286	Fail	0.00972631
S03-A40	uRNA Monkey 50ng/ul	Unknown	1	KDR	Test	6.66953	0.997205	Pass	0.00870159
S03-A41	uRNA Monkey 50ng/ul	Unknown	1	PECAM1	Test	5.49991	0.930316	Pass	0.011009
S03-A42	uRNA Monkey 50ng/ul	Unknown	1	SP2	Test	7.19217	0.810499	Pass	0.00742495
S03-A43	uRNA Monkey 50ng/ul	Unknown	1	CD34	Test	10.6683	0.482756	Fail	0.00476905
S03-A44	uRNA Monkey 50ng/ul	Unknown	1	EGFL7	Test	14.5518	0.60929	Fail	0.00499394
S03-A45	uRNA Monkey 50ng/ul	Unknown	1	HRH1	Test	10.5529	0.492932	Fail	0.00311356
S03-A46	uRNA Monkey 50ng/ul	Unknown	1	NOS2	Test	11.272	0.74654	Pass	0.00749484
S03-A47	uRNA Monkey 50ng/ul	Unknown	1	RAC1	Test	4.4314	0.755325	Pass	0.00849836
S03-A48	uRNA Monkey 50ng/ul	Unknown	1	VEGFA	Test	6.23815	0.908648	Pass	0.00849434
S03-A49	uRNA Monkey 50ng/ul	Unknown	1	ARFGAP2	Test	7.43504	0.871525	Pass	0.00795493
S03-A50	uRNA Monkey 50ng/ul	Unknown	1	COX4I1	Test	9.00477	0.756025	Pass	0.00365671
S03-A51	uRNA Monkey 50ng/ul	Unknown	1	GPX1	Test	4.25769	0.609292	Fail	0.0125828
S03-A52	uRNA Monkey 50ng/ul	Unknown	1	LECT2	Test	5.89038	1	Pass	0.00854084
S03-A53	uRNA Monkey 50ng/ul	Unknown	1	PGF	Test	10.1757	0.784121	Pass	0.00993726
S03-A54	uRNA Monkey 50ng/ul	Unknown	1	STAB2	Test	6.61047	0.960336	Pass	0.0112612
S03-A55	uRNA Monkey 50ng/ul	Unknown	1	CD36	Test	4.6271	0.810875	Pass	0.00691521
S03-A56	uRNA Monkey 50ng/ul	Unknown	1	EPHB4	Test	8.06666	0.861146	Pass	0.00646659
S03-A57	uRNA Monkey 50ng/ul	Unknown	1	ICAM1	Test	8.45304	0.805097	Pass	0.00928335
S03-A58	uRNA Monkey 50ng/ul	Unknown	1	NOS3	Test	10.051	0.754172	Pass	0.00702729
S03-A59	uRNA Monkey 50ng/ul	Unknown	1	RAF1	Test	6.49422	0.940966	Pass	0.0100828
S03-A60	uRNA Monkey 50ng/ul	Unknown	1	VIM	Test	4.69512	0.898374	Pass	0.0112636
S03-A61	uRNA Monkey 50ng/ul	Unknown	1	ARL1	Test	6.26605	0.677729	Pass	0.00884505
S03-A62	uRNA Monkey 50ng/ul	Unknown	1	CTNNB1	Test	5.62046	1	Pass	0.00650546
S03-A63	uRNA Monkey 50ng/ul	Unknown	1	GUSB	Test	999	0	Fail	0.00518737
S03-A64	uRNA Monkey 50ng/ul	Unknown	1	LNFG	Test	7.34617	0.9499	Pass	0.00756874
S03-A65	uRNA Monkey 50ng/ul	Unknown	1	PLAU	Test	10.5099	0.892219	Pass	0.00786672
S03-A66	uRNA Monkey 50ng/ul	Unknown	1	STAT3	Test	5.73245	0.944135	Pass	0.00553155
S03-A67	uRNA Monkey 50ng/ul	Unknown	1	CD44	Test	5.58299	1	Pass	0.00884067
S03-A68	uRNA Monkey 50ng/ul	Unknown	1	ERG	Test	8.62086	0.959397	Pass	0.00765685
S03-A69	uRNA Monkey 50ng/ul	Unknown	1	IGF1	Test	7.36679	0.931741	Pass	0.0092343
S03-A70	uRNA Monkey 50ng/ul	Unknown	1	NOTCH1	Test	11.0177	0.850736	Pass	0.00653702
S03-A71	uRNA Monkey 50ng/ul	Unknown	1	RGS5	Test	5.81067	0.960782	Pass	0.00692758
S03-A72	uRNA Monkey 50ng/ul	Unknown	1	VPS33B	Test	9.85529	1	Pass	0.00677634
S03-A73	uRNA Monkey 50ng/ul	Unknown	1	ATP5C1	Test	3.68988	0.548056	Fail	0.00451758
S03-A74	uRNA Monkey 50ng/ul	Unknown	1	CXCL1	Test	5.04467	0.776221	Pass	0.00469009
S03-A75	uRNA Monkey 50ng/ul	Unknown	1	HDC	Test	10.9633	0.859609	Pass	0.00650823
S03-A76	uRNA Monkey 50ng/ul	Unknown	1	MKI67	Test	8.01872	0.862788	Pass	0.00514824
S03-A77	uRNA Monkey 50ng/ul	Unknown	1	PLG	Test	3.69149	0.519531	Fail	0.0120113
S03-A78	uRNA Monkey 50ng/ul	Unknown	1	TFF3	Test	5.54768	0.939886	Pass	0.00925214
S03-A79	uRNA Monkey 50ng/ul	Unknown	1	CD68	Test	8.17544	0.96713	Pass	0.00662379
S03-A80	uRNA Monkey 50ng/ul	Unknown	1	FABP4	Test	7.9887	1	Pass	0.00459842
S03-A81	uRNA Monkey 50ng/ul	Unknown	1	IGFBP2	Test	5.68673	0.770201	Pass	0.00576202
S03-A82	uRNA Monkey 50ng/ul	Unknown	1	NOTCH4	Test	9.01508	0.843182	Pass	0.00666463
S03-A83	uRNA Monkey 50ng/ul	Unknown	1	SELE	Test	12.2963	0.880586	Pass	0.00805984
S03-A84	uRNA Monkey 50ng/ul	Unknown	1	VWF	Test	7.5975	0.916102	Pass	0.0116885
S03-A85	uRNA Monkey 50ng/ul	Unknown	1	BNIP3	Test	4.28245	0.66382	Pass	0.00885411
S03-A86	uRNA Monkey 50ng/ul	Unknown	1	CXCL12	Test	7.41542	0.875176	Pass	0.00819458
S03-A87	uRNA Monkey 50ng/ul	Unknown	1	HEY1	Test	9.66442	0.98032	Pass	0.00533608
S03-A88	uRNA Monkey 50ng/ul	Unknown	1	MMP2	Test	8.44061	0.941202	Pass	0.0105973
S03-A89	uRNA Monkey 50ng/ul	Unknown	1	PODXL	Test	7.60458	0.857523	Pass	0.00356137
S03-A90	uRNA Monkey 50ng/ul	Unknown	1	TGFB1	Test	5.35519	0.484998	Fail	0.00586355
S03-A91	uRNA Monkey 50ng/ul	Unknown	1	CDC42	Test	10.6781	0.827329	Pass	0.00535802
S03-A92	uRNA Monkey 50ng/ul	Unknown	1	FGF2	Test	9.78458	1	Pass	0.00553175
S03-A93	uRNA Monkey 50ng/ul	Unknown	1	IL16	Test	9.5123	0.969413	Pass	0.00547201
S03-A94	uRNA Monkey 50ng/ul	Unknown	1	NRARP	Test	13.8829	0.711324	Pass	0.00729953
S03-A95	uRNA Monkey 50ng/ul	Unknown	1	SERPINA7	Test	4.39753	0.726629	Pass	0.00878005
S03-A96	uRNA Monkey 50ng/ul	Unknown	1	WNT4	Test	14.7894	0.780868	Pass	0.00962257
S04-A01	uRNA Human 50ng/ul	Unknown	1	ADIPOQ	Test	9.61342	0.820494	Pass	0.00438241
S04-A02	uRNA Human 50ng/ul	Unknown	1	CDH5	Test	6.23825	1	Pass	0.0136876
S04-A03	uRNA Human 50ng/ul	Unknown	1	FGFR3	Test	8.48194	0.751701	Pass	0.00675375
S04-A04	uRNA Human 50ng/ul	Unknown	1	IL6	Test	8.89131	1	Pass	0.00918228
S04-A05	uRNA Human 50ng/ul	Unknown	1	NRP1	Test	7.12555	0.860092	Pass	0.0124145
S04-A06	uRNA Human 50ng/ul	Unknown	1	SERPINE1	Test	4.297	0.736147	Pass	0.00817524
S04-A07	uRNA Human 50ng/ul	Unknown	1	CCL2	Test	7.62455	0.975817	Pass	0.00805724
S04-A08	uRNA Human 50ng/ul	Unknown	1	CXCL6	Test	13.1888	0.686682	Pass	0.00649691
S04-A09	uRNA Human 50ng/ul	Unknown	1	HEYL	Test	12.2864	0.711975	Pass	0.00528308
S04-A10	uRNA Human 50ng/ul	Unknown	1	MMP3	Test	999	0	Fail	0.00627843
S04-A11	uRNA Human 50ng/ul	Unknown	1	PPARA	Test	7.05289	0.892746	Pass	0.00862598
S04-A12	uRNA Human 50ng/ul	Unknown	1	TIMP1	Test	4.11723	0.614719	Fail	0.00614887
S04-A13	uRNA Human 50ng/ul	Unknown	1	ADIPOR2	Test	13.1105	0.607429	Fail	0.00351137
S04-A14	uRNA Human 50ng/ul	Unknown	1	CFH	Test	3.31885	0.382803	Fail	0.00436989
S04-A15	uRNA Human 50ng/ul	Unknown	1	FIGF	Test	7.61828	0.950407	Pass	0.00768122
S04-A16	uRNA Human 50ng/ul	Unknown	1	JAG1	Test	7.70256	0.930592	Pass	0.00542648
S04-A17	uRNA Human 50ng/ul	Unknown	1	PDGFB	Test	7.7307	0.978508	Pass	0.00592092
S04-A18	uRNA Human 50ng/ul	Unknown	1	SIRT1	Test	8.37345	0.929241	Pass	0.00841414
S04-A19	uRNA Human 50ng/ul	Unknown	1	CCND1	Test	7.45931	0.894497	Pass	0.00667709
S04-A20	uRNA Human 50ng/ul	Unknown	1	DLL4	Test	7.90065	0.999376	Pass	0.00612561
S04-A21	uRNA Human 50ng/ul	Unknown	1	HGF	Test	8.57718	0.880104	Pass	0.00581217
S04-A22	uRNA Human 50ng/ul	Unknown	1	MMP9	Test	12.1326	0.834571	Pass	0.00836339
S04-A23	uRNA Human 50ng/ul	Unknown	1	PRDX1	Test	3.84424	0.614746	Fail	0.00742561
S04-A24	uRNA Human 50ng/ul	Unknown	1	TMEM55B	Test	10.5675	0.644229	Fail	0.00380815
S04-A25	uRNA Human 50ng/ul	Unknown	1	ANGPTL6	Test	16.1381	0.732562	Pass	0.00672886
S04-A26	uRNA Human 50ng/ul	Unknown	1	CLDN1	Test	5.18515	0.884485	Pass	0.00792101
S04-A27	uRNA Human 50ng/ul	Unknown	1	GLS2	Test	7.74736	1	Pass	0.0126277
S04-A28	uRNA Human 50ng/ul	Unknown	1	JUN	Test	7.40166	0.878934	Pass	0.00639222
S04-A29	uRNA Human 50ng/ul	Unknown	1	PDGFRA	Test	6.32056	0.957466	Pass	0.00807693
S04-A30	uRNA Human 50ng/ul	Unknown	1	SOD2	Test	4.09551	0.569177	Fail	0.00632232
S04-A31	uRNA Human 50ng/ul	Unknown	1	CD163	Test	4.87786	0.959286	Pass	0.00953112
S04-A32	uRNA Human 50ng/ul	Unknown	1	EFNB2	Test	8.82402	0.879613	Pass	0.00608919
S04-A33	uRNA Human 50ng/ul	Unknown	1	HIF1A	Test	10.3098	0.637643	Fail	0.00324915
S04-A34	uRNA Human 50ng/ul	Unknown	1	NDUFA10	Test	5.97414	1	Pass	0.00882196
S04-A35	uRNA Human 50ng/ul	Unknown	1	PTGS2	Test	10.2838	0.960013	Pass	0.00952966
S04-A36	uRNA Human 50ng/ul	Unknown	1	UPB1	Test	10.4064	0.864958	Pass	0.00791927
S04-A37	uRNA Human 50ng/ul	Unknown	1	ARF5	Test	9.26851	0.936942	Pass	0.00973848
S04-A38	uRNA Human 50ng/ul	Unknown	1	COL3A1	Test	3.96083	0.653608	Pass	0.00877626
S04-A39	uRNA Human 50ng/ul	Unknown	1	GLUL	Test	3.24171	0.405665	Fail	0.00972631
S04-A40	uRNA Human 50ng/ul	Unknown	1	KDR	Test	6.20339	0.919293	Pass	0.00870159
S04-A41	uRNA Human 50ng/ul	Unknown	1	PECAM1	Test	4.2138	0.619411	Fail	0.011009
S04-A42	uRNA Human 50ng/ul	Unknown	1	SP2	Test	7.70539	0.843613	Pass	0.00742495
S04-A43	uRNA Human 50ng/ul	Unknown	1	CD34	Test	9.66794	0.519951	Fail	0.00476905
S04-A44	uRNA Human 50ng/ul	Unknown	1	EGFL7	Test	17.0464	0.574384	Fail	0.00499394
S04-A45	uRNA Human 50ng/ul	Unknown	1	HRH1	Test	7.81757	1	Pass	0.00311356
S04-A46	uRNA Human 50ng/ul	Unknown	1	NOS2	Test	13.1623	0.708363	Pass	0.00749484
S04-A47	uRNA Human 50ng/ul	Unknown	1	RAC1	Test	4.16082	0.594539	Fail	0.00849836
S04-A48	uRNA Human 50ng/ul	Unknown	1	VEGFA	Test	6.52741	0.928122	Pass	0.00849434
S04-A49	uRNA Human 50ng/ul	Unknown	1	ARFGAP2	Test	8.39412	0.823607	Pass	0.00795493
S04-A50	uRNA Human 50ng/ul	Unknown	1	COX4I1	Test	8.79607	0.842576	Pass	0.00365671
S04-A51	uRNA Human 50ng/ul	Unknown	1	GPX1	Test	5.26433	0.767728	Pass	0.0125828
S04-A52	uRNA Human 50ng/ul	Unknown	1	LECT2	Test	5.66584	0.959264	Pass	0.00854084
S04-A53	uRNA Human 50ng/ul	Unknown	1	PGF	Test	6.8371	0.922768	Pass	0.00993726
S04-A54	uRNA Human 50ng/ul	Unknown	1	STAB2	Test	8.22366	0.867922	Pass	0.0112612
S04-A55	uRNA Human 50ng/ul	Unknown	1	CD36	Test	6.19789	0.786668	Pass	0.00691521
S04-A56	uRNA Human 50ng/ul	Unknown	1	EPHB4	Test	8.75273	0.966757	Pass	0.00646659
S04-A57	uRNA Human 50ng/ul	Unknown	1	ICAM1	Test	9.65159	0.729684	Pass	0.00928335
S04-A58	uRNA Human 50ng/ul	Unknown	1	NOS3	Test	7.6003	0.878382	Pass	0.00702729
S04-A59	uRNA Human 50ng/ul	Unknown	1	RAF1	Test	6.71141	0.965345	Pass	0.0100828
S04-A60	uRNA Human 50ng/ul	Unknown	1	VIM	Test	3.49816	0.480417	Fail	0.0112636
S04-A61	uRNA Human 50ng/ul	Unknown	1	ARL1	Test	7.15305	0.546875	Fail	0.00884505
S04-A62	uRNA Human 50ng/ul	Unknown	1	CTNNB1	Test	5.07803	0.815681	Pass	0.00650546
S04-A63	uRNA Human 50ng/ul	Unknown	1	GUSB	Test	6.62572	0.820702	Pass	0.00518737
S04-A64	uRNA Human 50ng/ul	Unknown	1	LNFG	Test	9.59238	0.97126	Pass	0.00756874
S04-A65	uRNA Human 50ng/ul	Unknown	1	PLAU	Test	12.3918	0.889427	Pass	0.00786672
S04-A66	uRNA Human 50ng/ul	Unknown	1	STAT3	Test	6.21603	0.809874	Pass	0.00553155
S04-A67	uRNA Human 50ng/ul	Unknown	1	CD44	Test	5.15663	0.909409	Pass	0.00884067
S04-A68	uRNA Human 50ng/ul	Unknown	1	ERG	Test	7.46864	0.915033	Pass	0.00765685
S04-A69	uRNA Human 50ng/ul	Unknown	1	IGF1	Test	8.60814	0.977917	Pass	0.0092343
S04-A70	uRNA Human 50ng/ul	Unknown	1	NOTCH1	Test	9.19598	0.820223	Pass	0.00653702
S04-A71	uRNA Human 50ng/ul	Unknown	1	RGS5	Test	7.24831	0.854705	Pass	0.00692758
S04-A72	uRNA Human 50ng/ul	Unknown	1	VPS33B	Test	10.8791	1	Pass	0.00677634
S04-A73	uRNA Human 50ng/ul	Unknown	1	ATP5C1	Test	4.95497	0.984989	Pass	0.00451758
S04-A74	uRNA Human 50ng/ul	Unknown	1	CXCL1	Test	5.95941	1	Pass	0.00469009
S04-A75	uRNA Human 50ng/ul	Unknown	1	HDC	Test	15.5133	0.747812	Pass	0.00650823
S04-A76	uRNA Human 50ng/ul	Unknown	1	MKI67	Test	11.2056	0.899835	Pass	0.00514824
S04-A77	uRNA Human 50ng/ul	Unknown	1	PLG	Test	3.67128	0.514726	Fail	0.0120113
S04-A78	uRNA Human 50ng/ul	Unknown	1	TFF3	Test	11.3659	0.777088	Pass	0.00925214
S04-A79	uRNA Human 50ng/ul	Unknown	1	CD68	Test	5.81416	0.913788	Pass	0.00662379
S04-A80	uRNA Human 50ng/ul	Unknown	1	FABP4	Test	8.69115	0.913494	Pass	0.00459842
S04-A81	uRNA Human 50ng/ul	Unknown	1	IGFBP2	Test	6.63248	0.812239	Pass	0.00576202
S04-A82	uRNA Human 50ng/ul	Unknown	1	NOTCH4	Test	8.17604	0.835921	Pass	0.00666463
S04-A83	uRNA Human 50ng/ul	Unknown	1	SELE	Test	13.9824	0.92941	Pass	0.00805984
S04-A84	uRNA Human 50ng/ul	Unknown	1	VWF	Test	6.96873	1	Pass	0.0116885
S04-A85	uRNA Human 50ng/ul	Unknown	1	BNIP3	Test	5.90623	1	Pass	0.00885411
S04-A86	uRNA Human 50ng/ul	Unknown	1	CXCL12	Test	5.31606	0.853508	Pass	0.00819458
S04-A87	uRNA Human 50ng/ul	Unknown	1	HEY1	Test	8.78769	0.856334	Pass	0.00533608
S04-A88	uRNA Human 50ng/ul	Unknown	1	MMP2	Test	7.47082	0.973702	Pass	0.0105973
S04-A89	uRNA Human 50ng/ul	Unknown	1	PODXL	Test	8.06152	0.731159	Pass	0.00356137
S04-A90	uRNA Human 50ng/ul	Unknown	1	TGFB1	Test	8.18241	0.777833	Pass	0.00586355
S04-A91	uRNA Human 50ng/ul	Unknown	1	CDC42	Test	14.2654	0.683256	Pass	0.00535802
S04-A92	uRNA Human 50ng/ul	Unknown	1	FGF2	Test	999	0	Fail	0.00553175
S04-A93	uRNA Human 50ng/ul	Unknown	1	IL16	Test	7.09777	0.776461	Pass	0.00547201
S04-A94	uRNA Human 50ng/ul	Unknown	1	NRARP	Test	10.3791	0.892083	Pass	0.00729953
S04-A95	uRNA Human 50ng/ul	Unknown	1	SERPINA7	Test	4.93285	0.942068	Pass	0.00878005
S04-A96	uRNA Human 50ng/ul	Unknown	1	WNT4	Test	14.0229	0.698849	Pass	0.00962257
S05-A01	uRNA Human 50ng/ul	Unknown	1	ADIPOQ	Test	9.79526	0.891451	Pass	0.00438241
S05-A02	uRNA Human 50ng/ul	Unknown	1	CDH5	Test	6.3754	1	Pass	0.0136876
S05-A03	uRNA Human 50ng/ul	Unknown	1	FGFR3	Test	8.69966	0.771133	Pass	0.00675375
S05-A04	uRNA Human 50ng/ul	Unknown	1	IL6	Test	9.10827	0.94831	Pass	0.00918228
S05-A05	uRNA Human 50ng/ul	Unknown	1	NRP1	Test	7.19332	0.875531	Pass	0.0124145
S05-A06	uRNA Human 50ng/ul	Unknown	1	SERPINE1	Test	4.48505	0.82681	Pass	0.00817524
S05-A07	uRNA Human 50ng/ul	Unknown	1	CCL2	Test	7.84617	1	Pass	0.00805724
S05-A08	uRNA Human 50ng/ul	Unknown	1	CXCL6	Test	13.256	0.638421	Fail	0.00649691
S05-A09	uRNA Human 50ng/ul	Unknown	1	HEYL	Test	12.2616	0.687274	Pass	0.00528308
S05-A10	uRNA Human 50ng/ul	Unknown	1	MMP3	Test	999	0	Fail	0.00627843
S05-A11	uRNA Human 50ng/ul	Unknown	1	PPARA	Test	7.25488	0.928819	Pass	0.00862598
S05-A12	uRNA Human 50ng/ul	Unknown	1	TIMP1	Test	4.21323	0.654153	Pass	0.00614887
S05-A13	uRNA Human 50ng/ul	Unknown	1	ADIPOR2	Test	12.3335	0.526893	Fail	0.00351137
S05-A14	uRNA Human 50ng/ul	Unknown	1	CFH	Test	3.4185	0.43549	Fail	0.00436989
S05-A15	uRNA Human 50ng/ul	Unknown	1	FIGF	Test	7.8028	0.992774	Pass	0.00768122
S05-A16	uRNA Human 50ng/ul	Unknown	1	JAG1	Test	7.566	0.851011	Pass	0.00542648
S05-A17	uRNA Human 50ng/ul	Unknown	1	PDGFB	Test	7.68359	0.982419	Pass	0.00592092
S05-A18	uRNA Human 50ng/ul	Unknown	1	SIRT1	Test	8.46049	0.935911	Pass	0.00841414
S05-A19	uRNA Human 50ng/ul	Unknown	1	CCND1	Test	7.51303	0.886983	Pass	0.00667709
S05-A20	uRNA Human 50ng/ul	Unknown	1	DLL4	Test	8.00676	0.833638	Pass	0.00612561
S05-A21	uRNA Human 50ng/ul	Unknown	1	HGF	Test	8.60182	0.870344	Pass	0.00581217
S05-A22	uRNA Human 50ng/ul	Unknown	1	MMP9	Test	12.2157	0.855014	Pass	0.00836339
S05-A23	uRNA Human 50ng/ul	Unknown	1	PRDX1	Test	3.84297	0.614325	Fail	0.00742561
S05-A24	uRNA Human 50ng/ul	Unknown	1	TMEM55B	Test	10.5484	0.652993	Pass	0.00380815
S05-A25	uRNA Human 50ng/ul	Unknown	1	ANGPTL6	Test	16.2855	0.742033	Pass	0.00672886
S05-A26	uRNA Human 50ng/ul	Unknown	1	CLDN1	Test	5.38968	0.940487	Pass	0.00792101
S05-A27	uRNA Human 50ng/ul	Unknown	1	GLS2	Test	7.82695	1	Pass	0.0126277
S05-A28	uRNA Human 50ng/ul	Unknown	1	JUN	Test	7.31445	0.874894	Pass	0.00639222
S05-A29	uRNA Human 50ng/ul	Unknown	1	PDGFRA	Test	6.27902	0.928822	Pass	0.00807693
S05-A30	uRNA Human 50ng/ul	Unknown	1	SOD2	Test	4.29783	0.665245	Pass	0.00632232
S05-A31	uRNA Human 50ng/ul	Unknown	1	CD163	Test	4.92492	0.974972	Pass	0.00953112
S05-A32	uRNA Human 50ng/ul	Unknown	1	EFNB2	Test	8.76245	0.876766	Pass	0.00608919
S05-A33	uRNA Human 50ng/ul	Unknown	1	HIF1A	Test	10.6173	0.574851	Fail	0.00324915
S05-A34	uRNA Human 50ng/ul	Unknown	1	NDUFA10	Test	5.98312	1	Pass	0.00882196
S05-A35	uRNA Human 50ng/ul	Unknown	1	PTGS2	Test	10.2098	0.926761	Pass	0.00952966
S05-A36	uRNA Human 50ng/ul	Unknown	1	UPB1	Test	10.4817	0.876236	Pass	0.00791927
S05-A37	uRNA Human 50ng/ul	Unknown	1	ARF5	Test	9.48017	0.97757	Pass	0.00973848
S05-A38	uRNA Human 50ng/ul	Unknown	1	COL3A1	Test	3.96424	0.654746	Pass	0.00877626
S05-A39	uRNA Human 50ng/ul	Unknown	1	GLUL	Test	3.3598	0.448909	Fail	0.00972631
S05-A40	uRNA Human 50ng/ul	Unknown	1	KDR	Test	6.29193	0.945579	Pass	0.00870159
S05-A41	uRNA Human 50ng/ul	Unknown	1	PECAM1	Test	4.25288	0.634883	Fail	0.011009
S05-A42	uRNA Human 50ng/ul	Unknown	1	SP2	Test	7.66674	0.833632	Pass	0.00742495
S05-A43	uRNA Human 50ng/ul	Unknown	1	CD34	Test	10.0679	0.595296	Fail	0.00476905
S05-A44	uRNA Human 50ng/ul	Unknown	1	EGFL7	Test	16.8673	0.594332	Fail	0.00499394
S05-A45	uRNA Human 50ng/ul	Unknown	1	HRH1	Test	7.67215	1	Pass	0.00311356
S05-A46	uRNA Human 50ng/ul	Unknown	1	NOS2	Test	13.0997	0.661168	Pass	0.00749484
S05-A47	uRNA Human 50ng/ul	Unknown	1	RAC1	Test	4.0879	0.556942	Fail	0.00849836
S05-A48	uRNA Human 50ng/ul	Unknown	1	VEGFA	Test	6.5672	0.932679	Pass	0.00849434
S05-A49	uRNA Human 50ng/ul	Unknown	1	ARFGAP2	Test	8.56001	0.843908	Pass	0.00795493
S05-A50	uRNA Human 50ng/ul	Unknown	1	COX4I1	Test	9.15565	0.771303	Pass	0.00365671
S05-A51	uRNA Human 50ng/ul	Unknown	1	GPX1	Test	5.2458	0.742221	Pass	0.0125828
S05-A52	uRNA Human 50ng/ul	Unknown	1	LECT2	Test	5.55833	0.900659	Pass	0.00854084
S05-A53	uRNA Human 50ng/ul	Unknown	1	PGF	Test	6.80331	0.923984	Pass	0.00993726
S05-A54	uRNA Human 50ng/ul	Unknown	1	STAB2	Test	8.19446	0.861074	Pass	0.0112612
S05-A55	uRNA Human 50ng/ul	Unknown	1	CD36	Test	5.96102	0.936021	Pass	0.00691521
S05-A56	uRNA Human 50ng/ul	Unknown	1	EPHB4	Test	8.78081	0.970096	Pass	0.00646659
S05-A57	uRNA Human 50ng/ul	Unknown	1	ICAM1	Test	9.57277	0.726799	Pass	0.00928335
S05-A58	uRNA Human 50ng/ul	Unknown	1	NOS3	Test	7.33155	0.815837	Pass	0.00702729
S05-A59	uRNA Human 50ng/ul	Unknown	1	RAF1	Test	6.61644	0.940097	Pass	0.0100828
S05-A60	uRNA Human 50ng/ul	Unknown	1	VIM	Test	3.50468	0.478982	Fail	0.0112636
S05-A61	uRNA Human 50ng/ul	Unknown	1	ARL1	Test	6.42734	0.633427	Fail	0.00884505
S05-A62	uRNA Human 50ng/ul	Unknown	1	CTNNB1	Test	5.18078	0.872281	Pass	0.00650546
S05-A63	uRNA Human 50ng/ul	Unknown	1	GUSB	Test	7.02122	0.739265	Pass	0.00518737
S05-A64	uRNA Human 50ng/ul	Unknown	1	LNFG	Test	9.43774	0.918527	Pass	0.00756874
S05-A65	uRNA Human 50ng/ul	Unknown	1	PLAU	Test	12.4724	0.90178	Pass	0.00786672
S05-A66	uRNA Human 50ng/ul	Unknown	1	STAT3	Test	6.43825	0.87422	Pass	0.00553155
S05-A67	uRNA Human 50ng/ul	Unknown	1	CD44	Test	4.97786	0.992621	Pass	0.00884067
S05-A68	uRNA Human 50ng/ul	Unknown	1	ERG	Test	7.67702	0.926577	Pass	0.00765685
S05-A69	uRNA Human 50ng/ul	Unknown	1	IGF1	Test	8.51258	0.928872	Pass	0.0092343
S05-A70	uRNA Human 50ng/ul	Unknown	1	NOTCH1	Test	8.92341	0.90548	Pass	0.00653702
S05-A71	uRNA Human 50ng/ul	Unknown	1	RGS5	Test	6.76042	0.901036	Pass	0.00692758
S05-A72	uRNA Human 50ng/ul	Unknown	1	VPS33B	Test	11.0882	0.9444	Pass	0.00677634
S05-A73	uRNA Human 50ng/ul	Unknown	1	ATP5C1	Test	5.2717	0.733697	Pass	0.00451758
S05-A74	uRNA Human 50ng/ul	Unknown	1	CXCL1	Test	6.41173	0.781321	Pass	0.00469009
S05-A75	uRNA Human 50ng/ul	Unknown	1	HDC	Test	15.8052	0.720737	Pass	0.00650823
S05-A76	uRNA Human 50ng/ul	Unknown	1	MKI67	Test	10.6528	0.913659	Pass	0.00514824
S05-A77	uRNA Human 50ng/ul	Unknown	1	PLG	Test	3.45473	0.416903	Fail	0.0120113
S05-A78	uRNA Human 50ng/ul	Unknown	1	TFF3	Test	10.5816	0.757606	Pass	0.00925214
S05-A79	uRNA Human 50ng/ul	Unknown	1	CD68	Test	6.05252	0.807043	Pass	0.00662379
S05-A80	uRNA Human 50ng/ul	Unknown	1	FABP4	Test	8.71281	0.859011	Pass	0.00459842
S05-A81	uRNA Human 50ng/ul	Unknown	1	IGFBP2	Test	5.76636	0.727323	Pass	0.00576202
S05-A82	uRNA Human 50ng/ul	Unknown	1	NOTCH4	Test	8.05158	0.826405	Pass	0.00666463
S05-A83	uRNA Human 50ng/ul	Unknown	1	SELE	Test	13.5604	0.874894	Pass	0.00805984
S05-A84	uRNA Human 50ng/ul	Unknown	1	VWF	Test	6.80178	0.944425	Pass	0.0116885
S05-A85	uRNA Human 50ng/ul	Unknown	1	BNIP3	Test	6.1009	0.802034	Pass	0.00885411
S05-A86	uRNA Human 50ng/ul	Unknown	1	CXCL12	Test	5.33766	0.84808	Pass	0.00819458
S05-A87	uRNA Human 50ng/ul	Unknown	1	HEY1	Test	8.70665	0.852666	Pass	0.00533608
S05-A88	uRNA Human 50ng/ul	Unknown	1	MMP2	Test	6.95898	0.904935	Pass	0.0105973
S05-A89	uRNA Human 50ng/ul	Unknown	1	PODXL	Test	8.3008	0.435167	Fail	0.00356137
S05-A90	uRNA Human 50ng/ul	Unknown	1	TGFB1	Test	7.48162	0.77988	Pass	0.00586355
S05-A91	uRNA Human 50ng/ul	Unknown	1	CDC42	Test	14.1177	0.581137	Fail	0.00535802
S05-A92	uRNA Human 50ng/ul	Unknown	1	FGF2	Test	999	0	Fail	0.00553175
S05-A93	uRNA Human 50ng/ul	Unknown	1	IL16	Test	7.2489	0.739706	Pass	0.00547201
S05-A94	uRNA Human 50ng/ul	Unknown	1	NRARP	Test	9.24852	0.765684	Pass	0.00729953
S05-A95	uRNA Human 50ng/ul	Unknown	1	SERPINA7	Test	5.12648	0.762827	Pass	0.00878005
S05-A96	uRNA Human 50ng/ul	Unknown	1	WNT4	Test	15.1456	0.641635	Fail	0.00962257
S06-A01	uRNA Human 50ng/ul	Unknown	1	ADIPOQ	Test	9.88031	0.893184	Pass	0.00438241
S06-A02	uRNA Human 50ng/ul	Unknown	1	CDH5	Test	6.55793	1	Pass	0.0136876
S06-A03	uRNA Human 50ng/ul	Unknown	1	FGFR3	Test	8.47019	0.733001	Pass	0.00675375
S06-A04	uRNA Human 50ng/ul	Unknown	1	IL6	Test	9.11022	0.926315	Pass	0.00918228
S06-A05	uRNA Human 50ng/ul	Unknown	1	NRP1	Test	7.23489	0.847095	Pass	0.0124145
S06-A06	uRNA Human 50ng/ul	Unknown	1	SERPINE1	Test	4.15555	0.644376	Fail	0.00817524
S06-A07	uRNA Human 50ng/ul	Unknown	1	CCL2	Test	7.81489	0.986317	Pass	0.00805724
S06-A08	uRNA Human 50ng/ul	Unknown	1	CXCL6	Test	12.6222	0.593028	Fail	0.00649691
S06-A09	uRNA Human 50ng/ul	Unknown	1	HEYL	Test	12.6273	0.729169	Pass	0.00528308
S06-A10	uRNA Human 50ng/ul	Unknown	1	MMP3	Test	999	0	Fail	0.00627843
S06-A11	uRNA Human 50ng/ul	Unknown	1	PPARA	Test	7.10079	0.874057	Pass	0.00862598
S06-A12	uRNA Human 50ng/ul	Unknown	1	TIMP1	Test	3.87878	0.626259	Fail	0.00614887
S06-A13	uRNA Human 50ng/ul	Unknown	1	ADIPOR2	Test	12.4099	0.550826	Fail	0.00351137
S06-A14	uRNA Human 50ng/ul	Unknown	1	CFH	Test	3.72218	0.570974	Fail	0.00436989
S06-A15	uRNA Human 50ng/ul	Unknown	1	FIGF	Test	7.7606	0.978823	Pass	0.00768122
S06-A16	uRNA Human 50ng/ul	Unknown	1	JAG1	Test	7.71438	0.84827	Pass	0.00542648
S06-A17	uRNA Human 50ng/ul	Unknown	1	PDGFB	Test	7.93263	1	Pass	0.00592092
S06-A18	uRNA Human 50ng/ul	Unknown	1	SIRT1	Test	8.67504	0.984695	Pass	0.00841414
S06-A19	uRNA Human 50ng/ul	Unknown	1	CCND1	Test	7.68853	0.927637	Pass	0.00667709
S06-A20	uRNA Human 50ng/ul	Unknown	1	DLL4	Test	7.87909	1	Pass	0.00612561
S06-A21	uRNA Human 50ng/ul	Unknown	1	HGF	Test	8.67083	0.877569	Pass	0.00581217
S06-A22	uRNA Human 50ng/ul	Unknown	1	MMP9	Test	12.1421	0.833241	Pass	0.00836339
S06-A23	uRNA Human 50ng/ul	Unknown	1	PRDX1	Test	3.91732	0.639106	Fail	0.00742561
S06-A24	uRNA Human 50ng/ul	Unknown	1	TMEM55B	Test	11.2306	0.690087	Pass	0.00380815
S06-A25	uRNA Human 50ng/ul	Unknown	1	ANGPTL6	Test	16.1775	0.715276	Pass	0.00672886
S06-A26	uRNA Human 50ng/ul	Unknown	1	CLDN1	Test	5.48372	0.954887	Pass	0.00792101
S06-A27	uRNA Human 50ng/ul	Unknown	1	GLS2	Test	7.92208	1	Pass	0.0126277
S06-A28	uRNA Human 50ng/ul	Unknown	1	JUN	Test	7.78974	0.944912	Pass	0.00639222
S06-A29	uRNA Human 50ng/ul	Unknown	1	PDGFRA	Test	6.36636	0.929758	Pass	0.00807693
S06-A30	uRNA Human 50ng/ul	Unknown	1	SOD2	Test	4.20452	0.594042	Fail	0.00632232
S06-A31	uRNA Human 50ng/ul	Unknown	1	CD163	Test	4.9551	0.985034	Pass	0.00953112
S06-A32	uRNA Human 50ng/ul	Unknown	1	EFNB2	Test	8.76512	0.840562	Pass	0.00608919
S06-A33	uRNA Human 50ng/ul	Unknown	1	HIF1A	Test	10.4605	0.621957	Fail	0.00324915
S06-A34	uRNA Human 50ng/ul	Unknown	1	NDUFA10	Test	5.93684	1	Pass	0.00882196
S06-A35	uRNA Human 50ng/ul	Unknown	1	PTGS2	Test	10.2873	0.928933	Pass	0.00952966
S06-A36	uRNA Human 50ng/ul	Unknown	1	UPB1	Test	10.5277	0.852606	Pass	0.00791927
S06-A37	uRNA Human 50ng/ul	Unknown	1	ARF5	Test	9.29153	0.910807	Pass	0.00973848
S06-A38	uRNA Human 50ng/ul	Unknown	1	COL3A1	Test	4.16348	0.616688	Fail	0.00877626
S06-A39	uRNA Human 50ng/ul	Unknown	1	GLUL	Test	3.40784	0.46691	Fail	0.00972631
S06-A40	uRNA Human 50ng/ul	Unknown	1	KDR	Test	6.21551	0.905695	Pass	0.00870159
S06-A41	uRNA Human 50ng/ul	Unknown	1	PECAM1	Test	4.3616	0.665189	Pass	0.011009
S06-A42	uRNA Human 50ng/ul	Unknown	1	SP2	Test	7.73693	0.810641	Pass	0.00742495
S06-A43	uRNA Human 50ng/ul	Unknown	1	CD34	Test	10.2766	0.57056	Fail	0.00476905
S06-A44	uRNA Human 50ng/ul	Unknown	1	EGFL7	Test	16.6635	0.547748	Fail	0.00499394
S06-A45	uRNA Human 50ng/ul	Unknown	1	HRH1	Test	7.98642	1	Pass	0.00311356
S06-A46	uRNA Human 50ng/ul	Unknown	1	NOS2	Test	13.553	0.734785	Pass	0.00749484
S06-A47	uRNA Human 50ng/ul	Unknown	1	RAC1	Test	4.29018	0.629794	Fail	0.00849836
S06-A48	uRNA Human 50ng/ul	Unknown	1	VEGFA	Test	6.74643	0.953087	Pass	0.00849434
S06-A49	uRNA Human 50ng/ul	Unknown	1	ARFGAP2	Test	8.5352	0.835091	Pass	0.00795493
S06-A50	uRNA Human 50ng/ul	Unknown	1	COX4I1	Test	9.2704	0.781498	Pass	0.00365671
S06-A51	uRNA Human 50ng/ul	Unknown	1	GPX1	Test	5.29528	0.760696	Pass	0.0125828
S06-A52	uRNA Human 50ng/ul	Unknown	1	LECT2	Test	5.61376	0.8913	Pass	0.00854084
S06-A53	uRNA Human 50ng/ul	Unknown	1	PGF	Test	6.81796	0.907027	Pass	0.00993726
S06-A54	uRNA Human 50ng/ul	Unknown	1	STAB2	Test	8.27132	0.851497	Pass	0.0112612
S06-A55	uRNA Human 50ng/ul	Unknown	1	CD36	Test	6.35872	0.816865	Pass	0.00691521
S06-A56	uRNA Human 50ng/ul	Unknown	1	EPHB4	Test	8.77996	0.953083	Pass	0.00646659
S06-A57	uRNA Human 50ng/ul	Unknown	1	ICAM1	Test	9.61522	0.753175	Pass	0.00928335
S06-A58	uRNA Human 50ng/ul	Unknown	1	NOS3	Test	7.31277	0.784759	Pass	0.00702729
S06-A59	uRNA Human 50ng/ul	Unknown	1	RAF1	Test	6.83912	0.972411	Pass	0.0100828
S06-A60	uRNA Human 50ng/ul	Unknown	1	VIM	Test	3.65799	0.539947	Fail	0.0112636
S06-A61	uRNA Human 50ng/ul	Unknown	1	ARL1	Test	6.60128	0.634811	Fail	0.00884505
S06-A62	uRNA Human 50ng/ul	Unknown	1	CTNNB1	Test	5.03617	0.816759	Pass	0.00650546
S06-A63	uRNA Human 50ng/ul	Unknown	1	GUSB	Test	7.02395	0.783152	Pass	0.00518737
S06-A64	uRNA Human 50ng/ul	Unknown	1	LNFG	Test	9.80421	0.947762	Pass	0.00756874
S06-A65	uRNA Human 50ng/ul	Unknown	1	PLAU	Test	12.4241	0.864291	Pass	0.00786672
S06-A66	uRNA Human 50ng/ul	Unknown	1	STAT3	Test	6.15482	0.777835	Pass	0.00553155
S06-A67	uRNA Human 50ng/ul	Unknown	1	CD44	Test	5.04879	0.836605	Pass	0.00884067
S06-A68	uRNA Human 50ng/ul	Unknown	1	ERG	Test	7.283	0.850812	Pass	0.00765685
S06-A69	uRNA Human 50ng/ul	Unknown	1	IGF1	Test	8.65932	0.942069	Pass	0.0092343
S06-A70	uRNA Human 50ng/ul	Unknown	1	NOTCH1	Test	7.33888	0.699924	Pass	0.00653702
S06-A71	uRNA Human 50ng/ul	Unknown	1	RGS5	Test	7.05006	0.815268	Pass	0.00692758
S06-A72	uRNA Human 50ng/ul	Unknown	1	VPS33B	Test	10.7402	0.956815	Pass	0.00677634
S06-A73	uRNA Human 50ng/ul	Unknown	1	ATP5C1	Test	4.47325	0.713062	Pass	0.00451758
S06-A74	uRNA Human 50ng/ul	Unknown	1	CXCL1	Test	6.51157	0.790797	Pass	0.00469009
S06-A75	uRNA Human 50ng/ul	Unknown	1	HDC	Test	15.7807	0.778103	Pass	0.00650823
S06-A76	uRNA Human 50ng/ul	Unknown	1	MKI67	Test	10.948	0.945949	Pass	0.00514824
S06-A77	uRNA Human 50ng/ul	Unknown	1	PLG	Test	4.31016	0.569673	Fail	0.0120113
S06-A78	uRNA Human 50ng/ul	Unknown	1	TFF3	Test	11.1162	0.74289	Pass	0.00925214
S06-A79	uRNA Human 50ng/ul	Unknown	1	CD68	Test	5.86824	0.89268	Pass	0.00662379
S06-A80	uRNA Human 50ng/ul	Unknown	1	FABP4	Test	8.50165	0.828802	Pass	0.00459842
S06-A81	uRNA Human 50ng/ul	Unknown	1	IGFBP2	Test	5.60062	0.755488	Pass	0.00576202
S06-A82	uRNA Human 50ng/ul	Unknown	1	NOTCH4	Test	7.94174	0.920921	Pass	0.00666463
S06-A83	uRNA Human 50ng/ul	Unknown	1	SELE	Test	13.4847	0.863709	Pass	0.00805984
S06-A84	uRNA Human 50ng/ul	Unknown	1	VWF	Test	6.76034	0.930369	Pass	0.0116885
S06-A85	uRNA Human 50ng/ul	Unknown	1	BNIP3	Test	6.22948	0.820594	Pass	0.00885411
S06-A86	uRNA Human 50ng/ul	Unknown	1	CXCL12	Test	4.91666	0.880117	Pass	0.00819458
S06-A87	uRNA Human 50ng/ul	Unknown	1	HEY1	Test	8.26599	0.716106	Pass	0.00533608
S06-A88	uRNA Human 50ng/ul	Unknown	1	MMP2	Test	7.4996	0.966359	Pass	0.0105973
S06-A89	uRNA Human 50ng/ul	Unknown	1	PODXL	Test	9.10138	0.625569	Fail	0.00356137
S06-A90	uRNA Human 50ng/ul	Unknown	1	TGFB1	Test	7.47551	0.753308	Pass	0.00586355
S06-A91	uRNA Human 50ng/ul	Unknown	1	CDC42	Test	14.6255	0.560267	Fail	0.00535802
S06-A92	uRNA Human 50ng/ul	Unknown	1	FGF2	Test	999	0	Fail	0.00553175
S06-A93	uRNA Human 50ng/ul	Unknown	1	IL16	Test	7.16095	0.704863	Pass	0.00547201
S06-A94	uRNA Human 50ng/ul	Unknown	1	NRARP	Test	9.3864	0.770622	Pass	0.00729953
S06-A95	uRNA Human 50ng/ul	Unknown	1	SERPINA7	Test	5.60237	0.903852	Pass	0.00878005
S06-A96	uRNA Human 50ng/ul	Unknown	1	WNT4	Test	15.3017	0.668146	Pass	0.00962257
S07-A01	uRNA Monkey 25ng/ul	Unknown	1	ADIPOQ	Test	7.32092	0.919869	Pass	0.00438241
S07-A02	uRNA Monkey 25ng/ul	Unknown	1	CDH5	Test	8.01569	0.97629	Pass	0.0136876
S07-A03	uRNA Monkey 25ng/ul	Unknown	1	FGFR3	Test	8.71619	0.824319	Pass	0.00675375
S07-A04	uRNA Monkey 25ng/ul	Unknown	1	IL6	Test	13.4104	0.932024	Pass	0.00918228
S07-A05	uRNA Monkey 25ng/ul	Unknown	1	NRP1	Test	8.94331	0.994364	Pass	0.0124145
S07-A06	uRNA Monkey 25ng/ul	Unknown	1	SERPINE1	Test	11.0426	0.885766	Pass	0.00817524
S07-A07	uRNA Monkey 25ng/ul	Unknown	1	CCL2	Test	10.2255	0.907749	Pass	0.00805724
S07-A08	uRNA Monkey 25ng/ul	Unknown	1	CXCL6	Test	11.7149	1	Pass	0.00649691
S07-A09	uRNA Monkey 25ng/ul	Unknown	1	HEYL	Test	12.9359	0.814603	Pass	0.00528308
S07-A10	uRNA Monkey 25ng/ul	Unknown	1	MMP3	Test	12.7739	0.811037	Pass	0.00627843
S07-A11	uRNA Monkey 25ng/ul	Unknown	1	PPARA	Test	6.7858	1	Pass	0.00862598
S07-A12	uRNA Monkey 25ng/ul	Unknown	1	TIMP1	Test	7.72647	0.929309	Pass	0.00614887
S07-A13	uRNA Monkey 25ng/ul	Unknown	1	ADIPOR2	Test	11.1115	0.653934	Pass	0.00351137
S07-A14	uRNA Monkey 25ng/ul	Unknown	1	CFH	Test	2.5	0.164995	Fail	0.00436989
S07-A15	uRNA Monkey 25ng/ul	Unknown	1	FIGF	Test	10.7704	0.988788	Pass	0.00768122
S07-A16	uRNA Monkey 25ng/ul	Unknown	1	JAG1	Test	8.55572	0.895523	Pass	0.00542648
S07-A17	uRNA Monkey 25ng/ul	Unknown	1	PDGFB	Test	11.4485	0.844854	Pass	0.00592092
S07-A18	uRNA Monkey 25ng/ul	Unknown	1	SIRT1	Test	9.64561	0.98734	Pass	0.00841414
S07-A19	uRNA Monkey 25ng/ul	Unknown	1	CCND1	Test	8.9164	0.984249	Pass	0.00667709
S07-A20	uRNA Monkey 25ng/ul	Unknown	1	DLL4	Test	9.84817	1	Pass	0.00612561
S07-A21	uRNA Monkey 25ng/ul	Unknown	1	HGF	Test	11.1553	0.801326	Pass	0.00581217
S07-A22	uRNA Monkey 25ng/ul	Unknown	1	MMP9	Test	10.5533	0.901349	Pass	0.00836339
S07-A23	uRNA Monkey 25ng/ul	Unknown	1	PRDX1	Test	5.68781	1	Pass	0.00742561
S07-A24	uRNA Monkey 25ng/ul	Unknown	1	TMEM55B	Test	11.3529	0.724723	Pass	0.00380815
S07-A25	uRNA Monkey 25ng/ul	Unknown	1	ANGPTL6	Test	16.2603	0.780101	Pass	0.00672886
S07-A26	uRNA Monkey 25ng/ul	Unknown	1	CLDN1	Test	8.00224	0.884254	Pass	0.00792101
S07-A27	uRNA Monkey 25ng/ul	Unknown	1	GLS2	Test	8.66129	1	Pass	0.0126277
S07-A28	uRNA Monkey 25ng/ul	Unknown	1	JUN	Test	9.31125	0.905147	Pass	0.00639222
S07-A29	uRNA Monkey 25ng/ul	Unknown	1	PDGFRA	Test	8.2335	0.952824	Pass	0.00807693
S07-A30	uRNA Monkey 25ng/ul	Unknown	1	SOD2	Test	4.8142	0.922637	Pass	0.00632232
S07-A31	uRNA Monkey 25ng/ul	Unknown	1	CD163	Test	7.76526	1	Pass	0.00953112
S07-A32	uRNA Monkey 25ng/ul	Unknown	1	EFNB2	Test	8.95516	0.866741	Pass	0.00608919
S07-A33	uRNA Monkey 25ng/ul	Unknown	1	HIF1A	Test	10.9528	0.630318	Fail	0.00324915
S07-A34	uRNA Monkey 25ng/ul	Unknown	1	NDUFA10	Test	6.99295	1	Pass	0.00882196
S07-A35	uRNA Monkey 25ng/ul	Unknown	1	PTGS2	Test	10.899	1	Pass	0.00952966
S07-A36	uRNA Monkey 25ng/ul	Unknown	1	UPB1	Test	9.87967	0.988561	Pass	0.00791927
S07-A37	uRNA Monkey 25ng/ul	Unknown	1	ARF5	Test	9.27441	0.978768	Pass	0.00973848
S07-A38	uRNA Monkey 25ng/ul	Unknown	1	COL3A1	Test	5.50709	0.991837	Pass	0.00877626
S07-A39	uRNA Monkey 25ng/ul	Unknown	1	GLUL	Test	3.9907	0.663567	Pass	0.00972631
S07-A40	uRNA Monkey 25ng/ul	Unknown	1	KDR	Test	7.57303	1	Pass	0.00870159
S07-A41	uRNA Monkey 25ng/ul	Unknown	1	PECAM1	Test	6.1979	0.87564	Pass	0.011009
S07-A42	uRNA Monkey 25ng/ul	Unknown	1	SP2	Test	8.12165	0.791483	Pass	0.00742495
S07-A43	uRNA Monkey 25ng/ul	Unknown	1	CD34	Test	11.5952	0.652063	Pass	0.00476905
S07-A44	uRNA Monkey 25ng/ul	Unknown	1	EGFL7	Test	15.3255	0.679597	Pass	0.00499394
S07-A45	uRNA Monkey 25ng/ul	Unknown	1	HRH1	Test	11.8188	0.548064	Fail	0.00311356
S07-A46	uRNA Monkey 25ng/ul	Unknown	1	NOS2	Test	11.8439	0.82195	Pass	0.00749484
S07-A47	uRNA Monkey 25ng/ul	Unknown	1	RAC1	Test	4.97878	0.992928	Pass	0.00849836
S07-A48	uRNA Monkey 25ng/ul	Unknown	1	VEGFA	Test	7.21563	0.916457	Pass	0.00849434
S07-A49	uRNA Monkey 25ng/ul	Unknown	1	ARFGAP2	Test	8.49779	0.902865	Pass	0.00795493
S07-A50	uRNA Monkey 25ng/ul	Unknown	1	COX4I1	Test	9.8435	0.912587	Pass	0.00365671
S07-A51	uRNA Monkey 25ng/ul	Unknown	1	GPX1	Test	4.98798	0.977818	Pass	0.0125828
S07-A52	uRNA Monkey 25ng/ul	Unknown	1	LECT2	Test	6.88765	1	Pass	0.00854084
S07-A53	uRNA Monkey 25ng/ul	Unknown	1	PGF	Test	11.1494	0.797972	Pass	0.00993726
S07-A54	uRNA Monkey 25ng/ul	Unknown	1	STAB2	Test	7.62648	0.976722	Pass	0.0112612
S07-A55	uRNA Monkey 25ng/ul	Unknown	1	CD36	Test	5.2463	0.868304	Pass	0.00691521
S07-A56	uRNA Monkey 25ng/ul	Unknown	1	EPHB4	Test	8.93126	0.984812	Pass	0.00646659
S07-A57	uRNA Monkey 25ng/ul	Unknown	1	ICAM1	Test	9.39394	0.83068	Pass	0.00928335
S07-A58	uRNA Monkey 25ng/ul	Unknown	1	NOS3	Test	11.4358	0.860624	Pass	0.00702729
S07-A59	uRNA Monkey 25ng/ul	Unknown	1	RAF1	Test	7.33916	0.915976	Pass	0.0100828
S07-A60	uRNA Monkey 25ng/ul	Unknown	1	VIM	Test	5.41679	0.963425	Pass	0.0112636
S07-A61	uRNA Monkey 25ng/ul	Unknown	1	ARL1	Test	6.98683	0.793666	Pass	0.00884505
S07-A62	uRNA Monkey 25ng/ul	Unknown	1	CTNNB1	Test	6.55434	0.968286	Pass	0.00650546
S07-A63	uRNA Monkey 25ng/ul	Unknown	1	GUSB	Test	999	0	Fail	0.00518737
S07-A64	uRNA Monkey 25ng/ul	Unknown	1	LNFG	Test	8.32281	0.971404	Pass	0.00756874
S07-A65	uRNA Monkey 25ng/ul	Unknown	1	PLAU	Test	11.6775	0.958565	Pass	0.00786672
S07-A66	uRNA Monkey 25ng/ul	Unknown	1	STAT3	Test	6.54673	0.877521	Pass	0.00553155
S07-A67	uRNA Monkey 25ng/ul	Unknown	1	CD44	Test	6.52427	0.991439	Pass	0.00884067
S07-A68	uRNA Monkey 25ng/ul	Unknown	1	ERG	Test	9.59936	0.935662	Pass	0.00765685
S07-A69	uRNA Monkey 25ng/ul	Unknown	1	IGF1	Test	8.41866	0.972912	Pass	0.0092343
S07-A70	uRNA Monkey 25ng/ul	Unknown	1	NOTCH1	Test	11.629	0.911928	Pass	0.00653702
S07-A71	uRNA Monkey 25ng/ul	Unknown	1	RGS5	Test	7.09463	0.852212	Pass	0.00692758
S07-A72	uRNA Monkey 25ng/ul	Unknown	1	VPS33B	Test	10.7511	1	Pass	0.00677634
S07-A73	uRNA Monkey 25ng/ul	Unknown	1	ATP5C1	Test	4.76368	0.886715	Pass	0.00451758
S07-A74	uRNA Monkey 25ng/ul	Unknown	1	CXCL1	Test	5.69965	0.973557	Pass	0.00469009
S07-A75	uRNA Monkey 25ng/ul	Unknown	1	HDC	Test	12.123	0.710905	Pass	0.00650823
S07-A76	uRNA Monkey 25ng/ul	Unknown	1	MKI67	Test	8.97541	1	Pass	0.00514824
S07-A77	uRNA Monkey 25ng/ul	Unknown	1	PLG	Test	3.83868	0.605683	Fail	0.0120113
S07-A78	uRNA Monkey 25ng/ul	Unknown	1	TFF3	Test	6.22115	0.84426	Pass	0.00925214
S07-A79	uRNA Monkey 25ng/ul	Unknown	1	CD68	Test	8.26825	0.861697	Pass	0.00662379
S07-A80	uRNA Monkey 25ng/ul	Unknown	1	FABP4	Test	8.12702	0.86474	Pass	0.00459842
S07-A81	uRNA Monkey 25ng/ul	Unknown	1	IGFBP2	Test	7.0273	0.753874	Pass	0.00576202
S07-A82	uRNA Monkey 25ng/ul	Unknown	1	NOTCH4	Test	9.97344	0.919679	Pass	0.00666463
S07-A83	uRNA Monkey 25ng/ul	Unknown	1	SELE	Test	13.5288	0.984309	Pass	0.00805984
S07-A84	uRNA Monkey 25ng/ul	Unknown	1	VWF	Test	8.60997	0.956497	Pass	0.0116885
S07-A85	uRNA Monkey 25ng/ul	Unknown	1	BNIP3	Test	6.58471	0.940257	Pass	0.00885411
S07-A86	uRNA Monkey 25ng/ul	Unknown	1	CXCL12	Test	8.19023	0.853327	Pass	0.00819458
S07-A87	uRNA Monkey 25ng/ul	Unknown	1	HEY1	Test	9.50578	0.857019	Pass	0.00533608
S07-A88	uRNA Monkey 25ng/ul	Unknown	1	MMP2	Test	9.73093	0.976753	Pass	0.0105973
S07-A89	uRNA Monkey 25ng/ul	Unknown	1	PODXL	Test	9.14415	0.774619	Pass	0.00356137
S07-A90	uRNA Monkey 25ng/ul	Unknown	1	TGFB1	Test	10.0454	0.767181	Pass	0.00586355
S07-A91	uRNA Monkey 25ng/ul	Unknown	1	CDC42	Test	12.2301	0.793283	Pass	0.00535802
S07-A92	uRNA Monkey 25ng/ul	Unknown	1	FGF2	Test	10.5147	0.844112	Pass	0.00553175
S07-A93	uRNA Monkey 25ng/ul	Unknown	1	IL16	Test	9.65233	0.768878	Pass	0.00547201
S07-A94	uRNA Monkey 25ng/ul	Unknown	1	NRARP	Test	14.0618	0.460192	Fail	0.00729953
S07-A95	uRNA Monkey 25ng/ul	Unknown	1	SERPINA7	Test	5.31165	0.839699	Pass	0.00878005
S07-A96	uRNA Monkey 25ng/ul	Unknown	1	WNT4	Test	15.5545	0.725303	Pass	0.00962257
S08-A01	uRNA Monkey 25ng/ul	Unknown	1	ADIPOQ	Test	7.42679	0.962045	Pass	0.00438241
S08-A02	uRNA Monkey 25ng/ul	Unknown	1	CDH5	Test	8.03112	0.986585	Pass	0.0136876
S08-A03	uRNA Monkey 25ng/ul	Unknown	1	FGFR3	Test	8.90988	0.851552	Pass	0.00675375
S08-A04	uRNA Monkey 25ng/ul	Unknown	1	IL6	Test	13.6095	0.986683	Pass	0.00918228
S08-A05	uRNA Monkey 25ng/ul	Unknown	1	NRP1	Test	9.14354	0.884026	Pass	0.0124145
S08-A06	uRNA Monkey 25ng/ul	Unknown	1	SERPINE1	Test	11.2972	0.934278	Pass	0.00817524
S08-A07	uRNA Monkey 25ng/ul	Unknown	1	CCL2	Test	10.2052	0.912961	Pass	0.00805724
S08-A08	uRNA Monkey 25ng/ul	Unknown	1	CXCL6	Test	11.7984	1	Pass	0.00649691
S08-A09	uRNA Monkey 25ng/ul	Unknown	1	HEYL	Test	12.7926	0.828359	Pass	0.00528308
S08-A10	uRNA Monkey 25ng/ul	Unknown	1	MMP3	Test	12.8988	0.83398	Pass	0.00627843
S08-A11	uRNA Monkey 25ng/ul	Unknown	1	PPARA	Test	6.79247	1	Pass	0.00862598
S08-A12	uRNA Monkey 25ng/ul	Unknown	1	TIMP1	Test	7.82455	1	Pass	0.00614887
S08-A13	uRNA Monkey 25ng/ul	Unknown	1	ADIPOR2	Test	11.1402	0.638173	Fail	0.00351137
S08-A14	uRNA Monkey 25ng/ul	Unknown	1	CFH	Test	2.5	0.166667	Fail	0.00436989
S08-A15	uRNA Monkey 25ng/ul	Unknown	1	FIGF	Test	10.7829	0.979717	Pass	0.00768122
S08-A16	uRNA Monkey 25ng/ul	Unknown	1	JAG1	Test	8.32003	0.83105	Pass	0.00542648
S08-A17	uRNA Monkey 25ng/ul	Unknown	1	PDGFB	Test	11.3497	0.851442	Pass	0.00592092
S08-A18	uRNA Monkey 25ng/ul	Unknown	1	SIRT1	Test	9.79977	1	Pass	0.00841414
S08-A19	uRNA Monkey 25ng/ul	Unknown	1	CCND1	Test	9.19732	0.855363	Pass	0.00667709
S08-A20	uRNA Monkey 25ng/ul	Unknown	1	DLL4	Test	9.81752	1	Pass	0.00612561
S08-A21	uRNA Monkey 25ng/ul	Unknown	1	HGF	Test	11.4405	0.860213	Pass	0.00581217
S08-A22	uRNA Monkey 25ng/ul	Unknown	1	MMP9	Test	10.8142	0.960028	Pass	0.00836339
S08-A23	uRNA Monkey 25ng/ul	Unknown	1	PRDX1	Test	5.71593	1	Pass	0.00742561
S08-A24	uRNA Monkey 25ng/ul	Unknown	1	TMEM55B	Test	11.0476	0.666033	Pass	0.00380815
S08-A25	uRNA Monkey 25ng/ul	Unknown	1	ANGPTL6	Test	16.1586	0.763736	Pass	0.00672886
S08-A26	uRNA Monkey 25ng/ul	Unknown	1	CLDN1	Test	8.05268	0.905363	Pass	0.00792101
S08-A27	uRNA Monkey 25ng/ul	Unknown	1	GLS2	Test	8.68219	1	Pass	0.0126277
S08-A28	uRNA Monkey 25ng/ul	Unknown	1	JUN	Test	9.08852	0.862439	Pass	0.00639222
S08-A29	uRNA Monkey 25ng/ul	Unknown	1	PDGFRA	Test	8.05219	0.909394	Pass	0.00807693
S08-A30	uRNA Monkey 25ng/ul	Unknown	1	SOD2	Test	4.90507	0.968355	Pass	0.00632232
S08-A31	uRNA Monkey 25ng/ul	Unknown	1	CD163	Test	7.7078	1	Pass	0.00953112
S08-A32	uRNA Monkey 25ng/ul	Unknown	1	EFNB2	Test	9.53391	0.906246	Pass	0.00608919
S08-A33	uRNA Monkey 25ng/ul	Unknown	1	HIF1A	Test	11.6021	0.650765	Pass	0.00324915
S08-A34	uRNA Monkey 25ng/ul	Unknown	1	NDUFA10	Test	7.26781	0.954606	Pass	0.00882196
S08-A35	uRNA Monkey 25ng/ul	Unknown	1	PTGS2	Test	10.9277	1	Pass	0.00952966
S08-A36	uRNA Monkey 25ng/ul	Unknown	1	UPB1	Test	9.96374	0.987193	Pass	0.00791927
S08-A37	uRNA Monkey 25ng/ul	Unknown	1	ARF5	Test	9.31143	0.980503	Pass	0.00973848
S08-A38	uRNA Monkey 25ng/ul	Unknown	1	COL3A1	Test	5.60801	1	Pass	0.00877626
S08-A39	uRNA Monkey 25ng/ul	Unknown	1	GLUL	Test	3.99973	0.666576	Pass	0.00972631
S08-A40	uRNA Monkey 25ng/ul	Unknown	1	KDR	Test	7.53827	1	Pass	0.00870159
S08-A41	uRNA Monkey 25ng/ul	Unknown	1	PECAM1	Test	6.21792	0.886549	Pass	0.011009
S08-A42	uRNA Monkey 25ng/ul	Unknown	1	SP2	Test	8.15773	0.815773	Pass	0.00742495
S08-A43	uRNA Monkey 25ng/ul	Unknown	1	CD34	Test	11.2525	0.581774	Fail	0.00476905
S08-A44	uRNA Monkey 25ng/ul	Unknown	1	EGFL7	Test	15.2587	0.643883	Fail	0.00499394
S08-A45	uRNA Monkey 25ng/ul	Unknown	1	HRH1	Test	12.4878	0.52952	Fail	0.00311356
S08-A46	uRNA Monkey 25ng/ul	Unknown	1	NOS2	Test	11.9367	0.875847	Pass	0.00749484
S08-A47	uRNA Monkey 25ng/ul	Unknown	1	RAC1	Test	5.18041	0.894337	Pass	0.00849836
S08-A48	uRNA Monkey 25ng/ul	Unknown	1	VEGFA	Test	7.20542	0.920172	Pass	0.00849434
S08-A49	uRNA Monkey 25ng/ul	Unknown	1	ARFGAP2	Test	8.6435	0.924707	Pass	0.00795493
S08-A50	uRNA Monkey 25ng/ul	Unknown	1	COX4I1	Test	10.5058	0.936918	Pass	0.00365671
S08-A51	uRNA Monkey 25ng/ul	Unknown	1	GPX1	Test	4.98648	0.988235	Pass	0.0125828
S08-A52	uRNA Monkey 25ng/ul	Unknown	1	LECT2	Test	6.87626	1	Pass	0.00854084
S08-A53	uRNA Monkey 25ng/ul	Unknown	1	PGF	Test	11.1902	0.817438	Pass	0.00993726
S08-A54	uRNA Monkey 25ng/ul	Unknown	1	STAB2	Test	7.65522	0.974697	Pass	0.0112612
S08-A55	uRNA Monkey 25ng/ul	Unknown	1	CD36	Test	5.30225	0.884943	Pass	0.00691521
S08-A56	uRNA Monkey 25ng/ul	Unknown	1	EPHB4	Test	9.10954	0.886334	Pass	0.00646659
S08-A57	uRNA Monkey 25ng/ul	Unknown	1	ICAM1	Test	9.40162	0.83958	Pass	0.00928335
S08-A58	uRNA Monkey 25ng/ul	Unknown	1	NOS3	Test	11.1489	0.82487	Pass	0.00702729
S08-A59	uRNA Monkey 25ng/ul	Unknown	1	RAF1	Test	7.31651	0.914015	Pass	0.0100828
S08-A60	uRNA Monkey 25ng/ul	Unknown	1	VIM	Test	5.3404	0.959769	Pass	0.0112636
S08-A61	uRNA Monkey 25ng/ul	Unknown	1	ARL1	Test	6.98689	0.814031	Pass	0.00884505
S08-A62	uRNA Monkey 25ng/ul	Unknown	1	CTNNB1	Test	6.42279	0.942966	Pass	0.00650546
S08-A63	uRNA Monkey 25ng/ul	Unknown	1	GUSB	Test	999	0	Fail	0.00518737
S08-A64	uRNA Monkey 25ng/ul	Unknown	1	LNFG	Test	8.28746	0.958444	Pass	0.00756874
S08-A65	uRNA Monkey 25ng/ul	Unknown	1	PLAU	Test	11.7839	0.974778	Pass	0.00786672
S08-A66	uRNA Monkey 25ng/ul	Unknown	1	STAT3	Test	6.66254	0.928228	Pass	0.00553155
S08-A67	uRNA Monkey 25ng/ul	Unknown	1	CD44	Test	6.44852	0.989199	Pass	0.00884067
S08-A68	uRNA Monkey 25ng/ul	Unknown	1	ERG	Test	9.63133	0.985203	Pass	0.00765685
S08-A69	uRNA Monkey 25ng/ul	Unknown	1	IGF1	Test	8.36536	0.966667	Pass	0.0092343
S08-A70	uRNA Monkey 25ng/ul	Unknown	1	NOTCH1	Test	11.7557	0.925335	Pass	0.00653702
S08-A71	uRNA Monkey 25ng/ul	Unknown	1	RGS5	Test	7.109	0.874436	Pass	0.00692758
S08-A72	uRNA Monkey 25ng/ul	Unknown	1	VPS33B	Test	10.7187	1	Pass	0.00677634
S08-A73	uRNA Monkey 25ng/ul	Unknown	1	ATP5C1	Test	4.00129	0.517906	Fail	0.00451758
S08-A74	uRNA Monkey 25ng/ul	Unknown	1	CXCL1	Test	5.84293	1	Pass	0.00469009
S08-A75	uRNA Monkey 25ng/ul	Unknown	1	HDC	Test	12.31	0.759582	Pass	0.00650823
S08-A76	uRNA Monkey 25ng/ul	Unknown	1	MKI67	Test	8.84358	0.996583	Pass	0.00514824
S08-A77	uRNA Monkey 25ng/ul	Unknown	1	PLG	Test	3.93635	0.645451	Fail	0.0120113
S08-A78	uRNA Monkey 25ng/ul	Unknown	1	TFF3	Test	6.28075	0.863565	Pass	0.00925214
S08-A79	uRNA Monkey 25ng/ul	Unknown	1	CD68	Test	8.35499	0.907346	Pass	0.00662379
S08-A80	uRNA Monkey 25ng/ul	Unknown	1	FABP4	Test	8.20842	0.915807	Pass	0.00459842
S08-A81	uRNA Monkey 25ng/ul	Unknown	1	IGFBP2	Test	6.94692	1	Pass	0.00576202
S08-A82	uRNA Monkey 25ng/ul	Unknown	1	NOTCH4	Test	10.5694	1	Pass	0.00666463
S08-A83	uRNA Monkey 25ng/ul	Unknown	1	SELE	Test	12.9943	0.979467	Pass	0.00805984
S08-A84	uRNA Monkey 25ng/ul	Unknown	1	VWF	Test	8.52773	0.950186	Pass	0.0116885
S08-A85	uRNA Monkey 25ng/ul	Unknown	1	BNIP3	Test	6.65764	1	Pass	0.00885411
S08-A86	uRNA Monkey 25ng/ul	Unknown	1	CXCL12	Test	8.18326	0.882445	Pass	0.00819458
S08-A87	uRNA Monkey 25ng/ul	Unknown	1	HEY1	Test	9.2931	0.845245	Pass	0.00533608
S08-A88	uRNA Monkey 25ng/ul	Unknown	1	MMP2	Test	9.72957	1	Pass	0.0105973
S08-A89	uRNA Monkey 25ng/ul	Unknown	1	PODXL	Test	9.25991	0.815051	Pass	0.00356137
S08-A90	uRNA Monkey 25ng/ul	Unknown	1	TGFB1	Test	9.67044	0.852681	Pass	0.00586355
S08-A91	uRNA Monkey 25ng/ul	Unknown	1	CDC42	Test	12.2628	0.832302	Pass	0.00535802
S08-A92	uRNA Monkey 25ng/ul	Unknown	1	FGF2	Test	10.9479	0.997049	Pass	0.00553175
S08-A93	uRNA Monkey 25ng/ul	Unknown	1	IL16	Test	9.53286	0.793241	Pass	0.00547201
S08-A94	uRNA Monkey 25ng/ul	Unknown	1	NRARP	Test	14.919	0.677134	Pass	0.00729953
S08-A95	uRNA Monkey 25ng/ul	Unknown	1	SERPINA7	Test	5.28485	0.880635	Pass	0.00878005
S08-A96	uRNA Monkey 25ng/ul	Unknown	1	WNT4	Test	15.803	0.832769	Pass	0.00962257
S09-A01	uRNA Monkey 25ng/ul	Unknown	1	ADIPOQ	Test	7.55187	0.981755	Pass	0.00438241
S09-A02	uRNA Monkey 25ng/ul	Unknown	1	CDH5	Test	8.08674	1	Pass	0.0136876
S09-A03	uRNA Monkey 25ng/ul	Unknown	1	FGFR3	Test	8.84407	0.84787	Pass	0.00675375
S09-A04	uRNA Monkey 25ng/ul	Unknown	1	IL6	Test	13.4802	0.961308	Pass	0.00918228
S09-A05	uRNA Monkey 25ng/ul	Unknown	1	NRP1	Test	8.9391	0.982117	Pass	0.0124145
S09-A06	uRNA Monkey 25ng/ul	Unknown	1	SERPINE1	Test	11.1504	0.905542	Pass	0.00817524
S09-A07	uRNA Monkey 25ng/ul	Unknown	1	CCL2	Test	10.2018	0.90197	Pass	0.00805724
S09-A08	uRNA Monkey 25ng/ul	Unknown	1	CXCL6	Test	11.626	0.985108	Pass	0.00649691
S09-A09	uRNA Monkey 25ng/ul	Unknown	1	HEYL	Test	12.6979	0.764772	Pass	0.00528308
S09-A10	uRNA Monkey 25ng/ul	Unknown	1	MMP3	Test	12.6168	0.787169	Pass	0.00627843
S09-A11	uRNA Monkey 25ng/ul	Unknown	1	PPARA	Test	6.65679	1	Pass	0.00862598
S09-A12	uRNA Monkey 25ng/ul	Unknown	1	TIMP1	Test	7.72986	0.921426	Pass	0.00614887
S09-A13	uRNA Monkey 25ng/ul	Unknown	1	ADIPOR2	Test	11.3478	0.706298	Pass	0.00351137
S09-A14	uRNA Monkey 25ng/ul	Unknown	1	CFH	Test	3.09753	0.332026	Fail	0.00436989
S09-A15	uRNA Monkey 25ng/ul	Unknown	1	FIGF	Test	10.8003	0.972543	Pass	0.00768122
S09-A16	uRNA Monkey 25ng/ul	Unknown	1	JAG1	Test	8.06377	0.83946	Pass	0.00542648
S09-A17	uRNA Monkey 25ng/ul	Unknown	1	PDGFB	Test	11.1487	0.780596	Pass	0.00592092
S09-A18	uRNA Monkey 25ng/ul	Unknown	1	SIRT1	Test	9.67908	0.99722	Pass	0.00841414
S09-A19	uRNA Monkey 25ng/ul	Unknown	1	CCND1	Test	8.96809	1	Pass	0.00667709
S09-A20	uRNA Monkey 25ng/ul	Unknown	1	DLL4	Test	9.68874	0.979374	Pass	0.00612561
S09-A21	uRNA Monkey 25ng/ul	Unknown	1	HGF	Test	11.152	0.819341	Pass	0.00581217
S09-A22	uRNA Monkey 25ng/ul	Unknown	1	MMP9	Test	10.8514	0.973052	Pass	0.00836339
S09-A23	uRNA Monkey 25ng/ul	Unknown	1	PRDX1	Test	5.7035	1	Pass	0.00742561
S09-A24	uRNA Monkey 25ng/ul	Unknown	1	TMEM55B	Test	11.2516	0.698712	Pass	0.00380815
S09-A25	uRNA Monkey 25ng/ul	Unknown	1	ANGPTL6	Test	16.4862	0.792764	Pass	0.00672886
S09-A26	uRNA Monkey 25ng/ul	Unknown	1	CLDN1	Test	8.02303	0.90031	Pass	0.00792101
S09-A27	uRNA Monkey 25ng/ul	Unknown	1	GLS2	Test	8.5975	0.995233	Pass	0.0126277
S09-A28	uRNA Monkey 25ng/ul	Unknown	1	JUN	Test	9.16919	0.862139	Pass	0.00639222
S09-A29	uRNA Monkey 25ng/ul	Unknown	1	PDGFRA	Test	8.09242	0.925174	Pass	0.00807693
S09-A30	uRNA Monkey 25ng/ul	Unknown	1	SOD2	Test	4.80106	0.921519	Pass	0.00632232
S09-A31	uRNA Monkey 25ng/ul	Unknown	1	CD163	Test	7.73052	1	Pass	0.00953112
S09-A32	uRNA Monkey 25ng/ul	Unknown	1	EFNB2	Test	9.21283	0.832282	Pass	0.00608919
S09-A33	uRNA Monkey 25ng/ul	Unknown	1	HIF1A	Test	11.3298	0.65631	Pass	0.00324915
S09-A34	uRNA Monkey 25ng/ul	Unknown	1	NDUFA10	Test	7.11927	0.930893	Pass	0.00882196
S09-A35	uRNA Monkey 25ng/ul	Unknown	1	PTGS2	Test	10.8039	1	Pass	0.00952966
S09-A36	uRNA Monkey 25ng/ul	Unknown	1	UPB1	Test	9.8286	0.954736	Pass	0.00791927
S09-A37	uRNA Monkey 25ng/ul	Unknown	1	ARF5	Test	9.19512	0.962364	Pass	0.00973848
S09-A38	uRNA Monkey 25ng/ul	Unknown	1	COL3A1	Test	5.50325	0.994249	Pass	0.00877626
S09-A39	uRNA Monkey 25ng/ul	Unknown	1	GLUL	Test	4.02187	0.656045	Pass	0.00972631
S09-A40	uRNA Monkey 25ng/ul	Unknown	1	KDR	Test	7.56311	1	Pass	0.00870159
S09-A41	uRNA Monkey 25ng/ul	Unknown	1	PECAM1	Test	6.336	0.903463	Pass	0.011009
S09-A42	uRNA Monkey 25ng/ul	Unknown	1	SP2	Test	8.30652	0.839192	Pass	0.00742495
S09-A43	uRNA Monkey 25ng/ul	Unknown	1	CD34	Test	11.6849	0.603812	Fail	0.00476905
S09-A44	uRNA Monkey 25ng/ul	Unknown	1	EGFL7	Test	15.2736	0.638497	Fail	0.00499394
S09-A45	uRNA Monkey 25ng/ul	Unknown	1	HRH1	Test	12.5038	0.474669	Fail	0.00311356
S09-A46	uRNA Monkey 25ng/ul	Unknown	1	NOS2	Test	11.9394	0.888925	Pass	0.00749484
S09-A47	uRNA Monkey 25ng/ul	Unknown	1	RAC1	Test	5.11871	0.867656	Pass	0.00849836
S09-A48	uRNA Monkey 25ng/ul	Unknown	1	VEGFA	Test	6.94354	1	Pass	0.00849434
S09-A49	uRNA Monkey 25ng/ul	Unknown	1	ARFGAP2	Test	8.38935	0.883741	Pass	0.00795493
S09-A50	uRNA Monkey 25ng/ul	Unknown	1	COX4I1	Test	9.97699	0.943959	Pass	0.00365671
S09-A51	uRNA Monkey 25ng/ul	Unknown	1	GPX1	Test	4.91749	0.926032	Pass	0.0125828
S09-A52	uRNA Monkey 25ng/ul	Unknown	1	LECT2	Test	6.91867	1	Pass	0.00854084
S09-A53	uRNA Monkey 25ng/ul	Unknown	1	PGF	Test	10.992	0.868002	Pass	0.00993726
S09-A54	uRNA Monkey 25ng/ul	Unknown	1	STAB2	Test	7.59368	0.97515	Pass	0.0112612
S09-A55	uRNA Monkey 25ng/ul	Unknown	1	CD36	Test	5.30133	0.883073	Pass	0.00691521
S09-A56	uRNA Monkey 25ng/ul	Unknown	1	EPHB4	Test	9.02338	0.875744	Pass	0.00646659
S09-A57	uRNA Monkey 25ng/ul	Unknown	1	ICAM1	Test	9.31351	0.821443	Pass	0.00928335
S09-A58	uRNA Monkey 25ng/ul	Unknown	1	NOS3	Test	11.0752	0.823301	Pass	0.00702729
S09-A59	uRNA Monkey 25ng/ul	Unknown	1	RAF1	Test	7.19408	0.891314	Pass	0.0100828
S09-A60	uRNA Monkey 25ng/ul	Unknown	1	VIM	Test	5.3801	0.967472	Pass	0.0112636
S09-A61	uRNA Monkey 25ng/ul	Unknown	1	ARL1	Test	6.96787	0.794495	Pass	0.00884505
S09-A62	uRNA Monkey 25ng/ul	Unknown	1	CTNNB1	Test	6.44754	0.938602	Pass	0.00650546
S09-A63	uRNA Monkey 25ng/ul	Unknown	1	GUSB	Test	999	0	Fail	0.00518737
S09-A64	uRNA Monkey 25ng/ul	Unknown	1	LNFG	Test	8.19413	0.956388	Pass	0.00756874
S09-A65	uRNA Monkey 25ng/ul	Unknown	1	PLAU	Test	11.5422	0.922957	Pass	0.00786672
S09-A66	uRNA Monkey 25ng/ul	Unknown	1	STAT3	Test	6.6309	0.931569	Pass	0.00553155
S09-A67	uRNA Monkey 25ng/ul	Unknown	1	CD44	Test	6.56333	1	Pass	0.00884067
S09-A68	uRNA Monkey 25ng/ul	Unknown	1	ERG	Test	9.58188	0.949769	Pass	0.00765685
S09-A69	uRNA Monkey 25ng/ul	Unknown	1	IGF1	Test	8.34078	0.96072	Pass	0.0092343
S09-A70	uRNA Monkey 25ng/ul	Unknown	1	NOTCH1	Test	11.3961	0.848312	Pass	0.00653702
S09-A71	uRNA Monkey 25ng/ul	Unknown	1	RGS5	Test	6.77656	0.971829	Pass	0.00692758
S09-A72	uRNA Monkey 25ng/ul	Unknown	1	VPS33B	Test	10.6721	1	Pass	0.00677634
S09-A73	uRNA Monkey 25ng/ul	Unknown	1	ATP5C1	Test	4.68843	0.896142	Pass	0.00451758
S09-A74	uRNA Monkey 25ng/ul	Unknown	1	CXCL1	Test	5.55304	0.908701	Pass	0.00469009
S09-A75	uRNA Monkey 25ng/ul	Unknown	1	HDC	Test	12.6375	0.820466	Pass	0.00650823
S09-A76	uRNA Monkey 25ng/ul	Unknown	1	MKI67	Test	8.96308	1	Pass	0.00514824
S09-A77	uRNA Monkey 25ng/ul	Unknown	1	PLG	Test	3.82175	0.607249	Fail	0.0120113
S09-A78	uRNA Monkey 25ng/ul	Unknown	1	TFF3	Test	6.16009	0.836313	Pass	0.00925214
S09-A79	uRNA Monkey 25ng/ul	Unknown	1	CD68	Test	8.70221	0.895644	Pass	0.00662379
S09-A80	uRNA Monkey 25ng/ul	Unknown	1	FABP4	Test	8.77376	0.93796	Pass	0.00459842
S09-A81	uRNA Monkey 25ng/ul	Unknown	1	IGFBP2	Test	6.90756	0.949079	Pass	0.00576202
S09-A82	uRNA Monkey 25ng/ul	Unknown	1	NOTCH4	Test	10.1446	0.869185	Pass	0.00666463
S09-A83	uRNA Monkey 25ng/ul	Unknown	1	SELE	Test	13.328	0.923725	Pass	0.00805984
S09-A84	uRNA Monkey 25ng/ul	Unknown	1	VWF	Test	8.42753	0.935746	Pass	0.0116885
S09-A85	uRNA Monkey 25ng/ul	Unknown	1	BNIP3	Test	6.37704	0.903714	Pass	0.00885411
S09-A86	uRNA Monkey 25ng/ul	Unknown	1	CXCL12	Test	8.06383	0.846932	Pass	0.00819458
S09-A87	uRNA Monkey 25ng/ul	Unknown	1	HEY1	Test	9.67814	0.878647	Pass	0.00533608
S09-A88	uRNA Monkey 25ng/ul	Unknown	1	MMP2	Test	9.77954	1	Pass	0.0105973
S09-A89	uRNA Monkey 25ng/ul	Unknown	1	PODXL	Test	8.19116	0.830718	Pass	0.00356137
S09-A90	uRNA Monkey 25ng/ul	Unknown	1	TGFB1	Test	10.4175	0.95337	Pass	0.00586355
S09-A91	uRNA Monkey 25ng/ul	Unknown	1	CDC42	Test	12.5434	0.965048	Pass	0.00535802
S09-A92	uRNA Monkey 25ng/ul	Unknown	1	FGF2	Test	10.6223	0.869152	Pass	0.00553175
S09-A93	uRNA Monkey 25ng/ul	Unknown	1	IL16	Test	9.77756	0.902793	Pass	0.00547201
S09-A94	uRNA Monkey 25ng/ul	Unknown	1	NRARP	Test	13.9744	0.607288	Fail	0.00729953
S09-A95	uRNA Monkey 25ng/ul	Unknown	1	SERPINA7	Test	4.11476	0.576699	Fail	0.00878005
S09-A96	uRNA Monkey 25ng/ul	Unknown	1	WNT4	Test	15.8239	0.715668	Pass	0.00962257
S10-A01	uRNA Human 25ng/ul	Unknown	1	ADIPOQ	Test	9.68298	0.877268	Pass	0.00438241
S10-A02	uRNA Human 25ng/ul	Unknown	1	CDH5	Test	7.15436	1	Pass	0.0136876
S10-A03	uRNA Human 25ng/ul	Unknown	1	FGFR3	Test	9.06479	0.724123	Pass	0.00675375
S10-A04	uRNA Human 25ng/ul	Unknown	1	IL6	Test	9.77389	1	Pass	0.00918228
S10-A05	uRNA Human 25ng/ul	Unknown	1	NRP1	Test	7.99714	1	Pass	0.0124145
S10-A06	uRNA Human 25ng/ul	Unknown	1	SERPINE1	Test	4.78276	0.927588	Pass	0.00817524
S10-A07	uRNA Human 25ng/ul	Unknown	1	CCL2	Test	8.55079	1	Pass	0.00805724
S10-A08	uRNA Human 25ng/ul	Unknown	1	CXCL6	Test	13.8342	0.847959	Pass	0.00649691
S10-A09	uRNA Human 25ng/ul	Unknown	1	HEYL	Test	12.773	0.818137	Pass	0.00528308
S10-A10	uRNA Human 25ng/ul	Unknown	1	MMP3	Test	999	0	Fail	0.00627843
S10-A11	uRNA Human 25ng/ul	Unknown	1	PPARA	Test	8.04034	0.923619	Pass	0.00862598
S10-A12	uRNA Human 25ng/ul	Unknown	1	TIMP1	Test	4.94145	0.980482	Pass	0.00614887
S10-A13	uRNA Human 25ng/ul	Unknown	1	ADIPOR2	Test	12.4473	0.709635	Pass	0.00351137
S10-A14	uRNA Human 25ng/ul	Unknown	1	CFH	Test	3.28273	0.41297	Fail	0.00436989
S10-A15	uRNA Human 25ng/ul	Unknown	1	FIGF	Test	8.65569	1	Pass	0.00768122
S10-A16	uRNA Human 25ng/ul	Unknown	1	JAG1	Test	8.50765	0.899098	Pass	0.00542648
S10-A17	uRNA Human 25ng/ul	Unknown	1	PDGFB	Test	8.73671	1	Pass	0.00592092
S10-A18	uRNA Human 25ng/ul	Unknown	1	SIRT1	Test	9.3518	0.956736	Pass	0.00841414
S10-A19	uRNA Human 25ng/ul	Unknown	1	CCND1	Test	8.54702	0.950884	Pass	0.00667709
S10-A20	uRNA Human 25ng/ul	Unknown	1	DLL4	Test	8.7585	1	Pass	0.00612561
S10-A21	uRNA Human 25ng/ul	Unknown	1	HGF	Test	9.30371	0.857108	Pass	0.00581217
S10-A22	uRNA Human 25ng/ul	Unknown	1	MMP9	Test	12.764	0.925982	Pass	0.00836339
S10-A23	uRNA Human 25ng/ul	Unknown	1	PRDX1	Test	4.45359	0.817865	Pass	0.00742561
S10-A24	uRNA Human 25ng/ul	Unknown	1	TMEM55B	Test	10.3919	0.680396	Pass	0.00380815
S10-A25	uRNA Human 25ng/ul	Unknown	1	ANGPTL6	Test	17.5726	0.788859	Pass	0.00672886
S10-A26	uRNA Human 25ng/ul	Unknown	1	CLDN1	Test	5.89152	1	Pass	0.00792101
S10-A27	uRNA Human 25ng/ul	Unknown	1	GLS2	Test	8.57149	0.992047	Pass	0.0126277
S10-A28	uRNA Human 25ng/ul	Unknown	1	JUN	Test	8.2474	0.916192	Pass	0.00639222
S10-A29	uRNA Human 25ng/ul	Unknown	1	PDGFRA	Test	6.98543	1	Pass	0.00807693
S10-A30	uRNA Human 25ng/ul	Unknown	1	SOD2	Test	4.45774	0.77942	Pass	0.00632232
S10-A31	uRNA Human 25ng/ul	Unknown	1	CD163	Test	5.67308	1	Pass	0.00953112
S10-A32	uRNA Human 25ng/ul	Unknown	1	EFNB2	Test	9.41764	0.823801	Pass	0.00608919
S10-A33	uRNA Human 25ng/ul	Unknown	1	HIF1A	Test	10.6682	0.655407	Pass	0.00324915
S10-A34	uRNA Human 25ng/ul	Unknown	1	NDUFA10	Test	6.73455	1	Pass	0.00882196
S10-A35	uRNA Human 25ng/ul	Unknown	1	PTGS2	Test	10.9633	1	Pass	0.00952966
S10-A36	uRNA Human 25ng/ul	Unknown	1	UPB1	Test	11.2425	0.882771	Pass	0.00791927
S10-A37	uRNA Human 25ng/ul	Unknown	1	ARF5	Test	10.1301	0.957469	Pass	0.00973848
S10-A38	uRNA Human 25ng/ul	Unknown	1	COL3A1	Test	4.69053	0.896843	Pass	0.00877626
S10-A39	uRNA Human 25ng/ul	Unknown	1	GLUL	Test	3.66804	0.556014	Fail	0.00972631
S10-A40	uRNA Human 25ng/ul	Unknown	1	KDR	Test	7.01436	0.93157	Pass	0.00870159
S10-A41	uRNA Human 25ng/ul	Unknown	1	PECAM1	Test	4.88912	0.963041	Pass	0.011009
S10-A42	uRNA Human 25ng/ul	Unknown	1	SP2	Test	8.42821	0.843246	Pass	0.00742495
S10-A43	uRNA Human 25ng/ul	Unknown	1	CD34	Test	10.2526	0.59642	Fail	0.00476905
S10-A44	uRNA Human 25ng/ul	Unknown	1	EGFL7	Test	17.0553	0.639738	Fail	0.00499394
S10-A45	uRNA Human 25ng/ul	Unknown	1	HRH1	Test	8.78581	1	Pass	0.00311356
S10-A46	uRNA Human 25ng/ul	Unknown	1	NOS2	Test	13.334	0.782213	Pass	0.00749484
S10-A47	uRNA Human 25ng/ul	Unknown	1	RAC1	Test	4.81595	0.93865	Pass	0.00849836
S10-A48	uRNA Human 25ng/ul	Unknown	1	VEGFA	Test	7.43167	0.966686	Pass	0.00849434
S10-A49	uRNA Human 25ng/ul	Unknown	1	ARFGAP2	Test	9.2905	0.861557	Pass	0.00795493
S10-A50	uRNA Human 25ng/ul	Unknown	1	COX4I1	Test	10.0391	0.797813	Pass	0.00365671
S10-A51	uRNA Human 25ng/ul	Unknown	1	GPX1	Test	5.83454	0.930556	Pass	0.0125828
S10-A52	uRNA Human 25ng/ul	Unknown	1	LECT2	Test	6.20395	0.883687	Pass	0.00854084
S10-A53	uRNA Human 25ng/ul	Unknown	1	PGF	Test	7.48723	0.894187	Pass	0.00993726
S10-A54	uRNA Human 25ng/ul	Unknown	1	STAB2	Test	9.15162	0.905605	Pass	0.0112612
S10-A55	uRNA Human 25ng/ul	Unknown	1	CD36	Test	6.52397	0.892973	Pass	0.00691521
S10-A56	uRNA Human 25ng/ul	Unknown	1	EPHB4	Test	9.56695	0.930382	Pass	0.00646659
S10-A57	uRNA Human 25ng/ul	Unknown	1	ICAM1	Test	10.4738	0.765092	Pass	0.00928335
S10-A58	uRNA Human 25ng/ul	Unknown	1	NOS3	Test	8.44421	0.869043	Pass	0.00702729
S10-A59	uRNA Human 25ng/ul	Unknown	1	RAF1	Test	7.47663	0.951261	Pass	0.0100828
S10-A60	uRNA Human 25ng/ul	Unknown	1	VIM	Test	3.94422	0.648072	Fail	0.0112636
S10-A61	uRNA Human 25ng/ul	Unknown	1	ARL1	Test	7.26767	0.665863	Pass	0.00884505
S10-A62	uRNA Human 25ng/ul	Unknown	1	CTNNB1	Test	5.82605	0.975723	Pass	0.00650546
S10-A63	uRNA Human 25ng/ul	Unknown	1	GUSB	Test	7.01553	0.800984	Pass	0.00518737
S10-A64	uRNA Human 25ng/ul	Unknown	1	LNFG	Test	10.3441	0.946356	Pass	0.00756874
S10-A65	uRNA Human 25ng/ul	Unknown	1	PLAU	Test	13.0406	0.867699	Pass	0.00786672
S10-A66	uRNA Human 25ng/ul	Unknown	1	STAT3	Test	6.87022	0.961079	Pass	0.00553155
S10-A67	uRNA Human 25ng/ul	Unknown	1	CD44	Test	5.73233	1	Pass	0.00884067
S10-A68	uRNA Human 25ng/ul	Unknown	1	ERG	Test	8.46341	0.947354	Pass	0.00765685
S10-A69	uRNA Human 25ng/ul	Unknown	1	IGF1	Test	9.37351	0.959304	Pass	0.0092343
S10-A70	uRNA Human 25ng/ul	Unknown	1	NOTCH1	Test	10.0146	0.829806	Pass	0.00653702
S10-A71	uRNA Human 25ng/ul	Unknown	1	RGS5	Test	7.87586	1	Pass	0.00692758
S10-A72	uRNA Human 25ng/ul	Unknown	1	VPS33B	Test	11.7114	1	Pass	0.00677634
S10-A73	uRNA Human 25ng/ul	Unknown	1	ATP5C1	Test	5.82304	1	Pass	0.00451758
S10-A74	uRNA Human 25ng/ul	Unknown	1	CXCL1	Test	6.97241	0.89612	Pass	0.00469009
S10-A75	uRNA Human 25ng/ul	Unknown	1	HDC	Test	16.4609	0.82071	Pass	0.00650823
S10-A76	uRNA Human 25ng/ul	Unknown	1	MKI67	Test	11.4968	1	Pass	0.00514824
S10-A77	uRNA Human 25ng/ul	Unknown	1	PLG	Test	3.8119	0.603966	Fail	0.0120113
S10-A78	uRNA Human 25ng/ul	Unknown	1	TFF3	Test	11.8944	0.825074	Pass	0.00925214
S10-A79	uRNA Human 25ng/ul	Unknown	1	CD68	Test	6.79891	1	Pass	0.00662379
S10-A80	uRNA Human 25ng/ul	Unknown	1	FABP4	Test	9.36534	0.897841	Pass	0.00459842
S10-A81	uRNA Human 25ng/ul	Unknown	1	IGFBP2	Test	5.85715	0.81456	Pass	0.00576202
S10-A82	uRNA Human 25ng/ul	Unknown	1	NOTCH4	Test	8.84663	0.954319	Pass	0.00666463
S10-A83	uRNA Human 25ng/ul	Unknown	1	SELE	Test	14.3379	0.909383	Pass	0.00805984
S10-A84	uRNA Human 25ng/ul	Unknown	1	VWF	Test	7.84708	1	Pass	0.0116885
S10-A85	uRNA Human 25ng/ul	Unknown	1	BNIP3	Test	6.70166	0.972497	Pass	0.00885411
S10-A86	uRNA Human 25ng/ul	Unknown	1	CXCL12	Test	6.51271	0.957717	Pass	0.00819458
S10-A87	uRNA Human 25ng/ul	Unknown	1	HEY1	Test	9.66162	0.891064	Pass	0.00533608
S10-A88	uRNA Human 25ng/ul	Unknown	1	MMP2	Test	8.05607	0.921045	Pass	0.0105973
S10-A89	uRNA Human 25ng/ul	Unknown	1	PODXL	Test	8.88518	0.730497	Pass	0.00356137
S10-A90	uRNA Human 25ng/ul	Unknown	1	TGFB1	Test	8.26659	0.81796	Pass	0.00586355
S10-A91	uRNA Human 25ng/ul	Unknown	1	CDC42	Test	15.2947	0.737496	Pass	0.00535802
S10-A92	uRNA Human 25ng/ul	Unknown	1	FGF2	Test	4.10399	0.0897886	Fail	0.00553175
S10-A93	uRNA Human 25ng/ul	Unknown	1	IL16	Test	6.73104	0.810374	Pass	0.00547201
S10-A94	uRNA Human 25ng/ul	Unknown	1	NRARP	Test	10.2794	0.725971	Pass	0.00729953
S10-A95	uRNA Human 25ng/ul	Unknown	1	SERPINA7	Test	4.83122	0.842961	Pass	0.00878005
S10-A96	uRNA Human 25ng/ul	Unknown	1	WNT4	Test	15.6162	0.805304	Pass	0.00962257
S11-A01	uRNA Human 25ng/ul	Unknown	1	ADIPOQ	Test	9.86513	0.89157	Pass	0.00438241
S11-A02	uRNA Human 25ng/ul	Unknown	1	CDH5	Test	7.11196	1	Pass	0.0136876
S11-A03	uRNA Human 25ng/ul	Unknown	1	FGFR3	Test	8.96882	0.834014	Pass	0.00675375
S11-A04	uRNA Human 25ng/ul	Unknown	1	IL6	Test	9.98012	1	Pass	0.00918228
S11-A05	uRNA Human 25ng/ul	Unknown	1	NRP1	Test	7.89396	0.993652	Pass	0.0124145
S11-A06	uRNA Human 25ng/ul	Unknown	1	SERPINE1	Test	4.99532	0.998442	Pass	0.00817524
S11-A07	uRNA Human 25ng/ul	Unknown	1	CCL2	Test	8.26763	0.952407	Pass	0.00805724
S11-A08	uRNA Human 25ng/ul	Unknown	1	CXCL6	Test	14.0173	0.708411	Pass	0.00649691
S11-A09	uRNA Human 25ng/ul	Unknown	1	HEYL	Test	12.2721	0.717654	Pass	0.00528308
S11-A10	uRNA Human 25ng/ul	Unknown	1	MMP3	Test	999	0	Fail	0.00627843
S11-A11	uRNA Human 25ng/ul	Unknown	1	PPARA	Test	7.97564	1	Pass	0.00862598
S11-A12	uRNA Human 25ng/ul	Unknown	1	TIMP1	Test	4.82512	0.941708	Pass	0.00614887
S11-A13	uRNA Human 25ng/ul	Unknown	1	ADIPOR2	Test	12.5057	0.693409	Pass	0.00351137
S11-A14	uRNA Human 25ng/ul	Unknown	1	CFH	Test	3.29819	0.421066	Fail	0.00436989
S11-A15	uRNA Human 25ng/ul	Unknown	1	FIGF	Test	8.68115	1	Pass	0.00768122
S11-A16	uRNA Human 25ng/ul	Unknown	1	JAG1	Test	8.2929	0.855879	Pass	0.00542648
S11-A17	uRNA Human 25ng/ul	Unknown	1	PDGFB	Test	8.38859	0.94701	Pass	0.00592092
S11-A18	uRNA Human 25ng/ul	Unknown	1	SIRT1	Test	9.34002	0.950904	Pass	0.00841414
S11-A19	uRNA Human 25ng/ul	Unknown	1	CCND1	Test	8.3724	0.926064	Pass	0.00667709
S11-A20	uRNA Human 25ng/ul	Unknown	1	DLL4	Test	8.67673	0.997209	Pass	0.00612561
S11-A21	uRNA Human 25ng/ul	Unknown	1	HGF	Test	9.21163	0.850101	Pass	0.00581217
S11-A22	uRNA Human 25ng/ul	Unknown	1	MMP9	Test	12.8248	0.925759	Pass	0.00836339
S11-A23	uRNA Human 25ng/ul	Unknown	1	PRDX1	Test	4.49127	0.830422	Pass	0.00742561
S11-A24	uRNA Human 25ng/ul	Unknown	1	TMEM55B	Test	10.9922	0.903273	Pass	0.00380815
S11-A25	uRNA Human 25ng/ul	Unknown	1	ANGPTL6	Test	17.3861	0.780739	Pass	0.00672886
S11-A26	uRNA Human 25ng/ul	Unknown	1	CLDN1	Test	6.01789	0.901846	Pass	0.00792101
S11-A27	uRNA Human 25ng/ul	Unknown	1	GLS2	Test	8.55809	0.993298	Pass	0.0126277
S11-A28	uRNA Human 25ng/ul	Unknown	1	JUN	Test	8.08831	0.880121	Pass	0.00639222
S11-A29	uRNA Human 25ng/ul	Unknown	1	PDGFRA	Test	7.05742	0.92763	Pass	0.00807693
S11-A30	uRNA Human 25ng/ul	Unknown	1	SOD2	Test	4.44663	0.779235	Pass	0.00632232
S11-A31	uRNA Human 25ng/ul	Unknown	1	CD163	Test	5.57751	1	Pass	0.00953112
S11-A32	uRNA Human 25ng/ul	Unknown	1	EFNB2	Test	9.67465	0.936602	Pass	0.00608919
S11-A33	uRNA Human 25ng/ul	Unknown	1	HIF1A	Test	10.3493	0.620892	Fail	0.00324915
S11-A34	uRNA Human 25ng/ul	Unknown	1	NDUFA10	Test	6.78707	1	Pass	0.00882196
S11-A35	uRNA Human 25ng/ul	Unknown	1	PTGS2	Test	10.952	1	Pass	0.00952966
S11-A36	uRNA Human 25ng/ul	Unknown	1	UPB1	Test	11.1536	0.875737	Pass	0.00791927
S11-A37	uRNA Human 25ng/ul	Unknown	1	ARF5	Test	10.1461	0.969104	Pass	0.00973848
S11-A38	uRNA Human 25ng/ul	Unknown	1	COL3A1	Test	4.63182	0.877274	Pass	0.00877626
S11-A39	uRNA Human 25ng/ul	Unknown	1	GLUL	Test	3.7368	0.578934	Fail	0.00972631
S11-A40	uRNA Human 25ng/ul	Unknown	1	KDR	Test	6.91243	1	Pass	0.00870159
S11-A41	uRNA Human 25ng/ul	Unknown	1	PECAM1	Test	4.80662	0.93554	Pass	0.011009
S11-A42	uRNA Human 25ng/ul	Unknown	1	SP2	Test	8.37171	0.836546	Pass	0.00742495
S11-A43	uRNA Human 25ng/ul	Unknown	1	CD34	Test	10.2713	0.633382	Fail	0.00476905
S11-A44	uRNA Human 25ng/ul	Unknown	1	EGFL7	Test	17.0038	0.605227	Fail	0.00499394
S11-A45	uRNA Human 25ng/ul	Unknown	1	HRH1	Test	8.36152	1	Pass	0.00311356
S11-A46	uRNA Human 25ng/ul	Unknown	1	NOS2	Test	13.5942	0.828299	Pass	0.00749484
S11-A47	uRNA Human 25ng/ul	Unknown	1	RAC1	Test	4.94623	0.982077	Pass	0.00849836
S11-A48	uRNA Human 25ng/ul	Unknown	1	VEGFA	Test	7.43797	0.96681	Pass	0.00849434
S11-A49	uRNA Human 25ng/ul	Unknown	1	ARFGAP2	Test	9.20849	0.857135	Pass	0.00795493
S11-A50	uRNA Human 25ng/ul	Unknown	1	COX4I1	Test	10.0591	0.801556	Pass	0.00365671
S11-A51	uRNA Human 25ng/ul	Unknown	1	GPX1	Test	5.93041	0.95453	Pass	0.0125828
S11-A52	uRNA Human 25ng/ul	Unknown	1	LECT2	Test	6.23167	0.898767	Pass	0.00854084
S11-A53	uRNA Human 25ng/ul	Unknown	1	PGF	Test	7.60153	0.928869	Pass	0.00993726
S11-A54	uRNA Human 25ng/ul	Unknown	1	STAB2	Test	9.06222	0.891939	Pass	0.0112612
S11-A55	uRNA Human 25ng/ul	Unknown	1	CD36	Test	6.6949	0.944183	Pass	0.00691521
S11-A56	uRNA Human 25ng/ul	Unknown	1	EPHB4	Test	9.77629	1	Pass	0.00646659
S11-A57	uRNA Human 25ng/ul	Unknown	1	ICAM1	Test	10.5779	0.786393	Pass	0.00928335
S11-A58	uRNA Human 25ng/ul	Unknown	1	NOS3	Test	8.29553	0.849282	Pass	0.00702729
S11-A59	uRNA Human 25ng/ul	Unknown	1	RAF1	Test	7.48777	0.965723	Pass	0.0100828
S11-A60	uRNA Human 25ng/ul	Unknown	1	VIM	Test	3.91163	0.63721	Fail	0.0112636
S11-A61	uRNA Human 25ng/ul	Unknown	1	ARL1	Test	7.10557	0.650785	Pass	0.00884505
S11-A62	uRNA Human 25ng/ul	Unknown	1	CTNNB1	Test	5.81572	0.970689	Pass	0.00650546
S11-A63	uRNA Human 25ng/ul	Unknown	1	GUSB	Test	7.0208	0.779674	Pass	0.00518737
S11-A64	uRNA Human 25ng/ul	Unknown	1	LNFG	Test	10.3099	0.944128	Pass	0.00756874
S11-A65	uRNA Human 25ng/ul	Unknown	1	PLAU	Test	13.1688	0.906764	Pass	0.00786672
S11-A66	uRNA Human 25ng/ul	Unknown	1	STAT3	Test	6.98286	0.984318	Pass	0.00553155
S11-A67	uRNA Human 25ng/ul	Unknown	1	CD44	Test	5.85079	1	Pass	0.00884067
S11-A68	uRNA Human 25ng/ul	Unknown	1	ERG	Test	8.55279	0.908035	Pass	0.00765685
S11-A69	uRNA Human 25ng/ul	Unknown	1	IGF1	Test	9.50484	0.989919	Pass	0.0092343
S11-A70	uRNA Human 25ng/ul	Unknown	1	NOTCH1	Test	9.86793	0.936701	Pass	0.00653702
S11-A71	uRNA Human 25ng/ul	Unknown	1	RGS5	Test	7.80348	1	Pass	0.00692758
S11-A72	uRNA Human 25ng/ul	Unknown	1	VPS33B	Test	11.7087	1	Pass	0.00677634
S11-A73	uRNA Human 25ng/ul	Unknown	1	ATP5C1	Test	5.75604	1	Pass	0.00451758
S11-A74	uRNA Human 25ng/ul	Unknown	1	CXCL1	Test	7.19409	0.819049	Pass	0.00469009
S11-A75	uRNA Human 25ng/ul	Unknown	1	HDC	Test	15.8748	0.734848	Pass	0.00650823
S11-A76	uRNA Human 25ng/ul	Unknown	1	MKI67	Test	11.5065	0.917588	Pass	0.00514824
S11-A77	uRNA Human 25ng/ul	Unknown	1	PLG	Test	3.80871	0.602903	Fail	0.0120113
S11-A78	uRNA Human 25ng/ul	Unknown	1	TFF3	Test	11.8879	0.838065	Pass	0.00925214
S11-A79	uRNA Human 25ng/ul	Unknown	1	CD68	Test	6.66836	0.967064	Pass	0.00662379
S11-A80	uRNA Human 25ng/ul	Unknown	1	FABP4	Test	8.87037	1	Pass	0.00459842
S11-A81	uRNA Human 25ng/ul	Unknown	1	IGFBP2	Test	6.09049	0.753033	Pass	0.00576202
S11-A82	uRNA Human 25ng/ul	Unknown	1	NOTCH4	Test	8.69334	0.950819	Pass	0.00666463
S11-A83	uRNA Human 25ng/ul	Unknown	1	SELE	Test	14.363	0.932957	Pass	0.00805984
S11-A84	uRNA Human 25ng/ul	Unknown	1	VWF	Test	7.62892	0.954854	Pass	0.0116885
S11-A85	uRNA Human 25ng/ul	Unknown	1	BNIP3	Test	6.90375	1	Pass	0.00885411
S11-A86	uRNA Human 25ng/ul	Unknown	1	CXCL12	Test	5.95439	0.881909	Pass	0.00819458
S11-A87	uRNA Human 25ng/ul	Unknown	1	HEY1	Test	9.1815	0.826446	Pass	0.00533608
S11-A88	uRNA Human 25ng/ul	Unknown	1	MMP2	Test	8.44666	1	Pass	0.0105973
S11-A89	uRNA Human 25ng/ul	Unknown	1	PODXL	Test	9.04331	0.748926	Pass	0.00356137
S11-A90	uRNA Human 25ng/ul	Unknown	1	TGFB1	Test	8.08816	0.770441	Pass	0.00586355
S11-A91	uRNA Human 25ng/ul	Unknown	1	CDC42	Test	15.5378	0.793285	Pass	0.00535802
S11-A92	uRNA Human 25ng/ul	Unknown	1	FGF2	Test	999	0	Fail	0.00553175
S11-A93	uRNA Human 25ng/ul	Unknown	1	IL16	Test	8.21846	0.88408	Pass	0.00547201
S11-A94	uRNA Human 25ng/ul	Unknown	1	NRARP	Test	11.1141	0.877045	Pass	0.00729953
S11-A95	uRNA Human 25ng/ul	Unknown	1	SERPINA7	Test	6.11397	0.840069	Pass	0.00878005
S11-A96	uRNA Human 25ng/ul	Unknown	1	WNT4	Test	15.3999	0.750815	Pass	0.00962257
S12-A01	uRNA Human 25ng/ul	Unknown	1	ADIPOQ	Test	9.33373	0.766009	Pass	0.00438241
S12-A02	uRNA Human 25ng/ul	Unknown	1	CDH5	Test	7.15063	1	Pass	0.0136876
S12-A03	uRNA Human 25ng/ul	Unknown	1	FGFR3	Test	9.37082	0.776029	Pass	0.00675375
S12-A04	uRNA Human 25ng/ul	Unknown	1	IL6	Test	9.58179	1	Pass	0.00918228
S12-A05	uRNA Human 25ng/ul	Unknown	1	NRP1	Test	7.90466	1	Pass	0.0124145
S12-A06	uRNA Human 25ng/ul	Unknown	1	SERPINE1	Test	4.8135	0.937835	Pass	0.00817524
S12-A07	uRNA Human 25ng/ul	Unknown	1	CCL2	Test	8.25819	0.942207	Pass	0.00805724
S12-A08	uRNA Human 25ng/ul	Unknown	1	CXCL6	Test	13.8684	0.853741	Pass	0.00649691
S12-A09	uRNA Human 25ng/ul	Unknown	1	HEYL	Test	12.694	0.784094	Pass	0.00528308
S12-A10	uRNA Human 25ng/ul	Unknown	1	MMP3	Test	999	0	Fail	0.00627843
S12-A11	uRNA Human 25ng/ul	Unknown	1	PPARA	Test	7.88675	1	Pass	0.00862598
S12-A12	uRNA Human 25ng/ul	Unknown	1	TIMP1	Test	4.84851	0.949502	Pass	0.00614887
S12-A13	uRNA Human 25ng/ul	Unknown	1	ADIPOR2	Test	11.9872	0.741654	Pass	0.00351137
S12-A14	uRNA Human 25ng/ul	Unknown	1	CFH	Test	3.33267	0.439624	Fail	0.00436989
S12-A15	uRNA Human 25ng/ul	Unknown	1	FIGF	Test	8.68296	0.998687	Pass	0.00768122
S12-A16	uRNA Human 25ng/ul	Unknown	1	JAG1	Test	8.58297	0.917847	Pass	0.00542648
S12-A17	uRNA Human 25ng/ul	Unknown	1	PDGFB	Test	8.79512	1	Pass	0.00592092
S12-A18	uRNA Human 25ng/ul	Unknown	1	SIRT1	Test	9.21695	0.934688	Pass	0.00841414
S12-A19	uRNA Human 25ng/ul	Unknown	1	CCND1	Test	8.34481	0.912956	Pass	0.00667709
S12-A20	uRNA Human 25ng/ul	Unknown	1	DLL4	Test	8.84528	1	Pass	0.00612561
S12-A21	uRNA Human 25ng/ul	Unknown	1	HGF	Test	9.35143	0.88329	Pass	0.00581217
S12-A22	uRNA Human 25ng/ul	Unknown	1	MMP9	Test	12.8933	0.959133	Pass	0.00836339
S12-A23	uRNA Human 25ng/ul	Unknown	1	PRDX1	Test	4.56351	0.854505	Pass	0.00742561
S12-A24	uRNA Human 25ng/ul	Unknown	1	TMEM55B	Test	10.6621	0.732144	Pass	0.00380815
S12-A25	uRNA Human 25ng/ul	Unknown	1	ANGPTL6	Test	17.608	0.771573	Pass	0.00672886
S12-A26	uRNA Human 25ng/ul	Unknown	1	CLDN1	Test	6.07921	0.92342	Pass	0.00792101
S12-A27	uRNA Human 25ng/ul	Unknown	1	GLS2	Test	8.62592	1	Pass	0.0126277
S12-A28	uRNA Human 25ng/ul	Unknown	1	JUN	Test	8.33899	0.935052	Pass	0.00639222
S12-A29	uRNA Human 25ng/ul	Unknown	1	PDGFRA	Test	6.96874	1	Pass	0.00807693
S12-A30	uRNA Human 25ng/ul	Unknown	1	SOD2	Test	4.72623	0.908744	Pass	0.00632232
S12-A31	uRNA Human 25ng/ul	Unknown	1	CD163	Test	5.41263	0.996282	Pass	0.00953112
S12-A32	uRNA Human 25ng/ul	Unknown	1	EFNB2	Test	9.34899	0.845573	Pass	0.00608919
S12-A33	uRNA Human 25ng/ul	Unknown	1	HIF1A	Test	10.7449	0.67811	Pass	0.00324915
S12-A34	uRNA Human 25ng/ul	Unknown	1	NDUFA10	Test	6.59646	1	Pass	0.00882196
S12-A35	uRNA Human 25ng/ul	Unknown	1	PTGS2	Test	10.9649	1	Pass	0.00952966
S12-A36	uRNA Human 25ng/ul	Unknown	1	UPB1	Test	11.0388	0.858265	Pass	0.00791927
S12-A37	uRNA Human 25ng/ul	Unknown	1	ARF5	Test	10.2584	0.990733	Pass	0.00973848
S12-A38	uRNA Human 25ng/ul	Unknown	1	COL3A1	Test	4.68663	0.895544	Pass	0.00877626
S12-A39	uRNA Human 25ng/ul	Unknown	1	GLUL	Test	3.66228	0.554093	Fail	0.00972631
S12-A40	uRNA Human 25ng/ul	Unknown	1	KDR	Test	7.00595	0.930025	Pass	0.00870159
S12-A41	uRNA Human 25ng/ul	Unknown	1	PECAM1	Test	4.81658	0.938859	Pass	0.011009
S12-A42	uRNA Human 25ng/ul	Unknown	1	SP2	Test	8.25588	0.816699	Pass	0.00742495
S12-A43	uRNA Human 25ng/ul	Unknown	1	CD34	Test	10.3439	0.62661	Fail	0.00476905
S12-A44	uRNA Human 25ng/ul	Unknown	1	EGFL7	Test	16.5573	0.621435	Fail	0.00499394
S12-A45	uRNA Human 25ng/ul	Unknown	1	HRH1	Test	8.71078	1	Pass	0.00311356
S12-A46	uRNA Human 25ng/ul	Unknown	1	NOS2	Test	13.2473	0.767011	Pass	0.00749484
S12-A47	uRNA Human 25ng/ul	Unknown	1	RAC1	Test	4.72853	0.898411	Pass	0.00849836
S12-A48	uRNA Human 25ng/ul	Unknown	1	VEGFA	Test	7.49852	0.986269	Pass	0.00849434
S12-A49	uRNA Human 25ng/ul	Unknown	1	ARFGAP2	Test	9.0768	0.836086	Pass	0.00795493
S12-A50	uRNA Human 25ng/ul	Unknown	1	COX4I1	Test	10.1958	0.833719	Pass	0.00365671
S12-A51	uRNA Human 25ng/ul	Unknown	1	GPX1	Test	5.86186	0.918315	Pass	0.0125828
S12-A52	uRNA Human 25ng/ul	Unknown	1	LECT2	Test	6.40253	0.935876	Pass	0.00854084
S12-A53	uRNA Human 25ng/ul	Unknown	1	PGF	Test	7.44699	0.892023	Pass	0.00993726
S12-A54	uRNA Human 25ng/ul	Unknown	1	STAB2	Test	8.99305	1	Pass	0.0112612
S12-A55	uRNA Human 25ng/ul	Unknown	1	CD36	Test	6.5943	0.946024	Pass	0.00691521
S12-A56	uRNA Human 25ng/ul	Unknown	1	EPHB4	Test	9.5232	0.924142	Pass	0.00646659
S12-A57	uRNA Human 25ng/ul	Unknown	1	ICAM1	Test	10.4363	0.760131	Pass	0.00928335
S12-A58	uRNA Human 25ng/ul	Unknown	1	NOS3	Test	8.31479	0.852627	Pass	0.00702729
S12-A59	uRNA Human 25ng/ul	Unknown	1	RAF1	Test	7.5137	0.975101	Pass	0.0100828
S12-A60	uRNA Human 25ng/ul	Unknown	1	VIM	Test	3.98462	0.66154	Pass	0.0112636
S12-A61	uRNA Human 25ng/ul	Unknown	1	ARL1	Test	7.04378	0.648523	Fail	0.00884505
S12-A62	uRNA Human 25ng/ul	Unknown	1	CTNNB1	Test	5.93331	1	Pass	0.00650546
S12-A63	uRNA Human 25ng/ul	Unknown	1	GUSB	Test	6.82679	0.809361	Pass	0.00518737
S12-A64	uRNA Human 25ng/ul	Unknown	1	LNFG	Test	10.3748	0.962832	Pass	0.00756874
S12-A65	uRNA Human 25ng/ul	Unknown	1	PLAU	Test	13.1842	0.900415	Pass	0.00786672
S12-A66	uRNA Human 25ng/ul	Unknown	1	STAT3	Test	6.87596	0.927516	Pass	0.00553155
S12-A67	uRNA Human 25ng/ul	Unknown	1	CD44	Test	5.71432	1	Pass	0.00884067
S12-A68	uRNA Human 25ng/ul	Unknown	1	ERG	Test	8.26427	0.895943	Pass	0.00765685
S12-A69	uRNA Human 25ng/ul	Unknown	1	IGF1	Test	9.26632	0.939686	Pass	0.0092343
S12-A70	uRNA Human 25ng/ul	Unknown	1	NOTCH1	Test	9.89309	0.937975	Pass	0.00653702
S12-A71	uRNA Human 25ng/ul	Unknown	1	RGS5	Test	7.97341	1	Pass	0.00692758
S12-A72	uRNA Human 25ng/ul	Unknown	1	VPS33B	Test	11.6825	1	Pass	0.00677634
S12-A73	uRNA Human 25ng/ul	Unknown	1	ATP5C1	Test	6.26868	0.877458	Pass	0.00451758
S12-A74	uRNA Human 25ng/ul	Unknown	1	CXCL1	Test	7.05711	0.823457	Pass	0.00469009
S12-A75	uRNA Human 25ng/ul	Unknown	1	HDC	Test	15.6616	0.785108	Pass	0.00650823
S12-A76	uRNA Human 25ng/ul	Unknown	1	MKI67	Test	11.3342	0.925941	Pass	0.00514824
S12-A77	uRNA Human 25ng/ul	Unknown	1	PLG	Test	3.90279	0.634262	Fail	0.0120113
S12-A78	uRNA Human 25ng/ul	Unknown	1	TFF3	Test	11.8649	0.855998	Pass	0.00925214
S12-A79	uRNA Human 25ng/ul	Unknown	1	CD68	Test	6.67563	0.920643	Pass	0.00662379
S12-A80	uRNA Human 25ng/ul	Unknown	1	FABP4	Test	9.7662	1	Pass	0.00459842
S12-A81	uRNA Human 25ng/ul	Unknown	1	IGFBP2	Test	6.31623	0.807367	Pass	0.00576202
S12-A82	uRNA Human 25ng/ul	Unknown	1	NOTCH4	Test	7.49097	0.78354	Pass	0.00666463
S12-A83	uRNA Human 25ng/ul	Unknown	1	SELE	Test	14.0942	0.846119	Pass	0.00805984
S12-A84	uRNA Human 25ng/ul	Unknown	1	VWF	Test	7.77995	1	Pass	0.0116885
S12-A85	uRNA Human 25ng/ul	Unknown	1	BNIP3	Test	7.04247	0.862617	Pass	0.00885411
S12-A86	uRNA Human 25ng/ul	Unknown	1	CXCL12	Test	6.22481	0.868737	Pass	0.00819458
S12-A87	uRNA Human 25ng/ul	Unknown	1	HEY1	Test	9.59044	0.85449	Pass	0.00533608
S12-A88	uRNA Human 25ng/ul	Unknown	1	MMP2	Test	8.17089	0.948433	Pass	0.0105973
S12-A89	uRNA Human 25ng/ul	Unknown	1	PODXL	Test	7.87054	0.864807	Pass	0.00356137
S12-A90	uRNA Human 25ng/ul	Unknown	1	TGFB1	Test	8.12723	0.807922	Pass	0.00586355
S12-A91	uRNA Human 25ng/ul	Unknown	1	CDC42	Test	14.9151	0.691374	Pass	0.00535802
S12-A92	uRNA Human 25ng/ul	Unknown	1	FGF2	Test	999	0	Fail	0.00553175
S12-A93	uRNA Human 25ng/ul	Unknown	1	IL16	Test	8.05025	0.826077	Pass	0.00547201
S12-A94	uRNA Human 25ng/ul	Unknown	1	NRARP	Test	10.9901	0.965723	Pass	0.00729953
S12-A95	uRNA Human 25ng/ul	Unknown	1	SERPINA7	Test	6.22615	0.861006	Pass	0.00878005
S12-A96	uRNA Human 25ng/ul	Unknown	1	WNT4	Test	15.5082	0.759799	Pass	0.00962257
S13-A01	uRNA Monkey 12.5ng/ul	Unknown	1	ADIPOQ	Test	8.03695	0.808348	Pass	0.00438241
S13-A02	uRNA Monkey 12.5ng/ul	Unknown	1	CDH5	Test	9.03109	0.968821	Pass	0.0136876
S13-A03	uRNA Monkey 12.5ng/ul	Unknown	1	FGFR3	Test	9.73439	0.849302	Pass	0.00675375
S13-A04	uRNA Monkey 12.5ng/ul	Unknown	1	IL6	Test	14.5481	0.956442	Pass	0.00918228
S13-A05	uRNA Monkey 12.5ng/ul	Unknown	1	NRP1	Test	9.98731	0.998943	Pass	0.0124145
S13-A06	uRNA Monkey 12.5ng/ul	Unknown	1	SERPINE1	Test	12.0581	0.881535	Pass	0.00817524
S13-A07	uRNA Monkey 12.5ng/ul	Unknown	1	CCL2	Test	11.301	0.92344	Pass	0.00805724
S13-A08	uRNA Monkey 12.5ng/ul	Unknown	1	CXCL6	Test	12.6543	1	Pass	0.00649691
S13-A09	uRNA Monkey 12.5ng/ul	Unknown	1	HEYL	Test	12.9727	0.864048	Pass	0.00528308
S13-A10	uRNA Monkey 12.5ng/ul	Unknown	1	MMP3	Test	14.0805	0.755139	Pass	0.00627843
S13-A11	uRNA Monkey 12.5ng/ul	Unknown	1	PPARA	Test	7.69468	1	Pass	0.00862598
S13-A12	uRNA Monkey 12.5ng/ul	Unknown	1	TIMP1	Test	9.0593	0.842919	Pass	0.00614887
S13-A13	uRNA Monkey 12.5ng/ul	Unknown	1	ADIPOR2	Test	12.2566	0.694172	Pass	0.00351137
S13-A14	uRNA Monkey 12.5ng/ul	Unknown	1	CFH	Test	3.61028	0.536761	Fail	0.00436989
S13-A15	uRNA Monkey 12.5ng/ul	Unknown	1	FIGF	Test	11.6977	0.96148	Pass	0.00768122
S13-A16	uRNA Monkey 12.5ng/ul	Unknown	1	JAG1	Test	9.0515	0.80698	Pass	0.00542648
S13-A17	uRNA Monkey 12.5ng/ul	Unknown	1	PDGFB	Test	12.2788	0.81931	Pass	0.00592092
S13-A18	uRNA Monkey 12.5ng/ul	Unknown	1	SIRT1	Test	10.3357	0.942044	Pass	0.00841414
S13-A19	uRNA Monkey 12.5ng/ul	Unknown	1	CCND1	Test	9.86856	0.941539	Pass	0.00667709
S13-A20	uRNA Monkey 12.5ng/ul	Unknown	1	DLL4	Test	10.6708	0.963995	Pass	0.00612561
S13-A21	uRNA Monkey 12.5ng/ul	Unknown	1	HGF	Test	12.4551	0.869521	Pass	0.00581217
S13-A22	uRNA Monkey 12.5ng/ul	Unknown	1	MMP9	Test	11.8561	0.942705	Pass	0.00836339
S13-A23	uRNA Monkey 12.5ng/ul	Unknown	1	PRDX1	Test	6.56966	1	Pass	0.00742561
S13-A24	uRNA Monkey 12.5ng/ul	Unknown	1	TMEM55B	Test	11.954	0.770425	Pass	0.00380815
S13-A25	uRNA Monkey 12.5ng/ul	Unknown	1	ANGPTL6	Test	15.8586	0.846803	Pass	0.00672886
S13-A26	uRNA Monkey 12.5ng/ul	Unknown	1	CLDN1	Test	8.95608	1	Pass	0.00792101
S13-A27	uRNA Monkey 12.5ng/ul	Unknown	1	GLS2	Test	9.65548	1	Pass	0.0126277
S13-A28	uRNA Monkey 12.5ng/ul	Unknown	1	JUN	Test	9.89012	0.966034	Pass	0.00639222
S13-A29	uRNA Monkey 12.5ng/ul	Unknown	1	PDGFRA	Test	9.11946	0.921487	Pass	0.00807693
S13-A30	uRNA Monkey 12.5ng/ul	Unknown	1	SOD2	Test	5.86827	1	Pass	0.00632232
S13-A31	uRNA Monkey 12.5ng/ul	Unknown	1	CD163	Test	8.71518	1	Pass	0.00953112
S13-A32	uRNA Monkey 12.5ng/ul	Unknown	1	EFNB2	Test	10.3112	0.857704	Pass	0.00608919
S13-A33	uRNA Monkey 12.5ng/ul	Unknown	1	HIF1A	Test	11.3503	0.58153	Fail	0.00324915
S13-A34	uRNA Monkey 12.5ng/ul	Unknown	1	NDUFA10	Test	8.17986	0.93143	Pass	0.00882196
S13-A35	uRNA Monkey 12.5ng/ul	Unknown	1	PTGS2	Test	12.0827	0.936233	Pass	0.00952966
S13-A36	uRNA Monkey 12.5ng/ul	Unknown	1	UPB1	Test	10.8384	0.960262	Pass	0.00791927
S13-A37	uRNA Monkey 12.5ng/ul	Unknown	1	ARF5	Test	10.2879	0.969254	Pass	0.00973848
S13-A38	uRNA Monkey 12.5ng/ul	Unknown	1	COL3A1	Test	6.52791	0.982034	Pass	0.00877626
S13-A39	uRNA Monkey 12.5ng/ul	Unknown	1	GLUL	Test	4.8711	0.957034	Pass	0.00972631
S13-A40	uRNA Monkey 12.5ng/ul	Unknown	1	KDR	Test	8.53236	1	Pass	0.00870159
S13-A41	uRNA Monkey 12.5ng/ul	Unknown	1	PECAM1	Test	7.10363	0.849769	Pass	0.011009
S13-A42	uRNA Monkey 12.5ng/ul	Unknown	1	SP2	Test	9.0613	0.802421	Pass	0.00742495
S13-A43	uRNA Monkey 12.5ng/ul	Unknown	1	CD34	Test	12.0346	0.615455	Fail	0.00476905
S13-A44	uRNA Monkey 12.5ng/ul	Unknown	1	EGFL7	Test	15.3249	0.633394	Fail	0.00499394
S13-A45	uRNA Monkey 12.5ng/ul	Unknown	1	HRH1	Test	13.3061	0.537993	Fail	0.00311356
S13-A46	uRNA Monkey 12.5ng/ul	Unknown	1	NOS2	Test	12.9906	0.89343	Pass	0.00749484
S13-A47	uRNA Monkey 12.5ng/ul	Unknown	1	RAC1	Test	5.88419	1	Pass	0.00849836
S13-A48	uRNA Monkey 12.5ng/ul	Unknown	1	VEGFA	Test	8.13124	0.892653	Pass	0.00849434
S13-A49	uRNA Monkey 12.5ng/ul	Unknown	1	ARFGAP2	Test	9.38487	0.888279	Pass	0.00795493
S13-A50	uRNA Monkey 12.5ng/ul	Unknown	1	COX4I1	Test	10.49	0.907219	Pass	0.00365671
S13-A51	uRNA Monkey 12.5ng/ul	Unknown	1	GPX1	Test	5.50925	0.870089	Pass	0.0125828
S13-A52	uRNA Monkey 12.5ng/ul	Unknown	1	LECT2	Test	7.84001	0.994695	Pass	0.00854084
S13-A53	uRNA Monkey 12.5ng/ul	Unknown	1	PGF	Test	12.0855	0.792763	Pass	0.00993726
S13-A54	uRNA Monkey 12.5ng/ul	Unknown	1	STAB2	Test	8.60767	0.963407	Pass	0.0112612
S13-A55	uRNA Monkey 12.5ng/ul	Unknown	1	CD36	Test	6.41241	0.914841	Pass	0.00691521
S13-A56	uRNA Monkey 12.5ng/ul	Unknown	1	EPHB4	Test	9.86221	0.984809	Pass	0.00646659
S13-A57	uRNA Monkey 12.5ng/ul	Unknown	1	ICAM1	Test	10.3637	0.817468	Pass	0.00928335
S13-A58	uRNA Monkey 12.5ng/ul	Unknown	1	NOS3	Test	12.1407	0.817865	Pass	0.00702729
S13-A59	uRNA Monkey 12.5ng/ul	Unknown	1	RAF1	Test	8.49071	0.953663	Pass	0.0100828
S13-A60	uRNA Monkey 12.5ng/ul	Unknown	1	VIM	Test	6.40729	0.96851	Pass	0.0112636
S13-A61	uRNA Monkey 12.5ng/ul	Unknown	1	ARL1	Test	7.91838	0.819998	Pass	0.00884505
S13-A62	uRNA Monkey 12.5ng/ul	Unknown	1	CTNNB1	Test	7.34502	0.921488	Pass	0.00650546
S13-A63	uRNA Monkey 12.5ng/ul	Unknown	1	GUSB	Test	999	0	Fail	0.00518737
S13-A64	uRNA Monkey 12.5ng/ul	Unknown	1	LNFG	Test	9.1579	0.924932	Pass	0.00756874
S13-A65	uRNA Monkey 12.5ng/ul	Unknown	1	PLAU	Test	12.6511	0.944574	Pass	0.00786672
S13-A66	uRNA Monkey 12.5ng/ul	Unknown	1	STAT3	Test	7.73719	0.916644	Pass	0.00553155
S13-A67	uRNA Monkey 12.5ng/ul	Unknown	1	CD44	Test	7.52721	0.986085	Pass	0.00884067
S13-A68	uRNA Monkey 12.5ng/ul	Unknown	1	ERG	Test	10.5403	0.945408	Pass	0.00765685
S13-A69	uRNA Monkey 12.5ng/ul	Unknown	1	IGF1	Test	9.44379	0.978253	Pass	0.0092343
S13-A70	uRNA Monkey 12.5ng/ul	Unknown	1	NOTCH1	Test	12.3745	0.843281	Pass	0.00653702
S13-A71	uRNA Monkey 12.5ng/ul	Unknown	1	RGS5	Test	7.84384	0.975212	Pass	0.00692758
S13-A72	uRNA Monkey 12.5ng/ul	Unknown	1	VPS33B	Test	11.608	1	Pass	0.00677634
S13-A73	uRNA Monkey 12.5ng/ul	Unknown	1	ATP5C1	Test	6.10135	0.777965	Pass	0.00451758
S13-A74	uRNA Monkey 12.5ng/ul	Unknown	1	CXCL1	Test	6.81116	0.966485	Pass	0.00469009
S13-A75	uRNA Monkey 12.5ng/ul	Unknown	1	HDC	Test	13.3297	0.786143	Pass	0.00650823
S13-A76	uRNA Monkey 12.5ng/ul	Unknown	1	MKI67	Test	10.0089	0.844132	Pass	0.00514824
S13-A77	uRNA Monkey 12.5ng/ul	Unknown	1	PLG	Test	4.34153	0.65333	Pass	0.0120113
S13-A78	uRNA Monkey 12.5ng/ul	Unknown	1	TFF3	Test	7.24419	0.841594	Pass	0.00925214
S13-A79	uRNA Monkey 12.5ng/ul	Unknown	1	CD68	Test	9.65777	0.921149	Pass	0.00662379
S13-A80	uRNA Monkey 12.5ng/ul	Unknown	1	FABP4	Test	9.31476	0.904774	Pass	0.00459842
S13-A81	uRNA Monkey 12.5ng/ul	Unknown	1	IGFBP2	Test	7.3772	0.809642	Pass	0.00576202
S13-A82	uRNA Monkey 12.5ng/ul	Unknown	1	NOTCH4	Test	11.1807	0.859653	Pass	0.00666463
S13-A83	uRNA Monkey 12.5ng/ul	Unknown	1	SELE	Test	14.4278	0.898379	Pass	0.00805984
S13-A84	uRNA Monkey 12.5ng/ul	Unknown	1	VWF	Test	9.69759	0.978479	Pass	0.0116885
S13-A85	uRNA Monkey 12.5ng/ul	Unknown	1	BNIP3	Test	7.47925	0.904725	Pass	0.00885411
S13-A86	uRNA Monkey 12.5ng/ul	Unknown	1	CXCL12	Test	8.88778	0.888792	Pass	0.00819458
S13-A87	uRNA Monkey 12.5ng/ul	Unknown	1	HEY1	Test	10.467	0.849947	Pass	0.00533608
S13-A88	uRNA Monkey 12.5ng/ul	Unknown	1	MMP2	Test	10.8201	1	Pass	0.0105973
S13-A89	uRNA Monkey 12.5ng/ul	Unknown	1	PODXL	Test	9.74493	0.897317	Pass	0.00356137
S13-A90	uRNA Monkey 12.5ng/ul	Unknown	1	TGFB1	Test	11.016	0.753852	Pass	0.00586355
S13-A91	uRNA Monkey 12.5ng/ul	Unknown	1	CDC42	Test	13.236	0.819866	Pass	0.00535802
S13-A92	uRNA Monkey 12.5ng/ul	Unknown	1	FGF2	Test	11.4899	0.794555	Pass	0.00553175
S13-A93	uRNA Monkey 12.5ng/ul	Unknown	1	IL16	Test	11.0269	0.747999	Pass	0.00547201
S13-A94	uRNA Monkey 12.5ng/ul	Unknown	1	NRARP	Test	16.2086	0.654981	Pass	0.00729953
S13-A95	uRNA Monkey 12.5ng/ul	Unknown	1	SERPINA7	Test	6.60814	0.931511	Pass	0.00878005
S13-A96	uRNA Monkey 12.5ng/ul	Unknown	1	WNT4	Test	16.1115	0.663048	Pass	0.00962257
S14-A01	uRNA Monkey 12.5ng/ul	Unknown	1	ADIPOQ	Test	8.16865	0.840184	Pass	0.00438241
S14-A02	uRNA Monkey 12.5ng/ul	Unknown	1	CDH5	Test	9.16782	0.999067	Pass	0.0136876
S14-A03	uRNA Monkey 12.5ng/ul	Unknown	1	FGFR3	Test	9.34933	0.756714	Pass	0.00675375
S14-A04	uRNA Monkey 12.5ng/ul	Unknown	1	IL6	Test	14.8813	1	Pass	0.00918228
S14-A05	uRNA Monkey 12.5ng/ul	Unknown	1	NRP1	Test	9.93227	0.958928	Pass	0.0124145
S14-A06	uRNA Monkey 12.5ng/ul	Unknown	1	SERPINE1	Test	12.3149	0.936246	Pass	0.00817524
S14-A07	uRNA Monkey 12.5ng/ul	Unknown	1	CCL2	Test	11.106	0.888648	Pass	0.00805724
S14-A08	uRNA Monkey 12.5ng/ul	Unknown	1	CXCL6	Test	12.3182	0.947655	Pass	0.00649691
S14-A09	uRNA Monkey 12.5ng/ul	Unknown	1	HEYL	Test	12.8747	0.820181	Pass	0.00528308
S14-A10	uRNA Monkey 12.5ng/ul	Unknown	1	MMP3	Test	13.911	0.883666	Pass	0.00627843
S14-A11	uRNA Monkey 12.5ng/ul	Unknown	1	PPARA	Test	7.81662	1	Pass	0.00862598
S14-A12	uRNA Monkey 12.5ng/ul	Unknown	1	TIMP1	Test	8.79621	0.940284	Pass	0.00614887
S14-A13	uRNA Monkey 12.5ng/ul	Unknown	1	ADIPOR2	Test	11.6586	0.644597	Fail	0.00351137
S14-A14	uRNA Monkey 12.5ng/ul	Unknown	1	CFH	Test	3.73472	0.578239	Fail	0.00436989
S14-A15	uRNA Monkey 12.5ng/ul	Unknown	1	FIGF	Test	11.7442	1	Pass	0.00768122
S14-A16	uRNA Monkey 12.5ng/ul	Unknown	1	JAG1	Test	9.24494	0.840163	Pass	0.00542648
S14-A17	uRNA Monkey 12.5ng/ul	Unknown	1	PDGFB	Test	12.6166	0.888034	Pass	0.00592092
S14-A18	uRNA Monkey 12.5ng/ul	Unknown	1	SIRT1	Test	10.3606	0.940299	Pass	0.00841414
S14-A19	uRNA Monkey 12.5ng/ul	Unknown	1	CCND1	Test	9.83443	0.929564	Pass	0.00667709
S14-A20	uRNA Monkey 12.5ng/ul	Unknown	1	DLL4	Test	10.5475	0.93563	Pass	0.00612561
S14-A21	uRNA Monkey 12.5ng/ul	Unknown	1	HGF	Test	12.3656	0.850257	Pass	0.00581217
S14-A22	uRNA Monkey 12.5ng/ul	Unknown	1	MMP9	Test	11.9627	0.994362	Pass	0.00836339
S14-A23	uRNA Monkey 12.5ng/ul	Unknown	1	PRDX1	Test	6.3511	0.977015	Pass	0.00742561
S14-A24	uRNA Monkey 12.5ng/ul	Unknown	1	TMEM55B	Test	11.319	0.618615	Fail	0.00380815
S14-A25	uRNA Monkey 12.5ng/ul	Unknown	1	ANGPTL6	Test	15.9524	0.859048	Pass	0.00672886
S14-A26	uRNA Monkey 12.5ng/ul	Unknown	1	CLDN1	Test	8.82898	1	Pass	0.00792101
S14-A27	uRNA Monkey 12.5ng/ul	Unknown	1	GLS2	Test	9.65161	1	Pass	0.0126277
S14-A28	uRNA Monkey 12.5ng/ul	Unknown	1	JUN	Test	9.91004	1	Pass	0.00639222
S14-A29	uRNA Monkey 12.5ng/ul	Unknown	1	PDGFRA	Test	9.07922	0.919355	Pass	0.00807693
S14-A30	uRNA Monkey 12.5ng/ul	Unknown	1	SOD2	Test	5.7301	0.957401	Pass	0.00632232
S14-A31	uRNA Monkey 12.5ng/ul	Unknown	1	CD163	Test	8.70143	1	Pass	0.00953112
S14-A32	uRNA Monkey 12.5ng/ul	Unknown	1	EFNB2	Test	10.3237	0.862475	Pass	0.00608919
S14-A33	uRNA Monkey 12.5ng/ul	Unknown	1	HIF1A	Test	11.9801	0.657094	Pass	0.00324915
S14-A34	uRNA Monkey 12.5ng/ul	Unknown	1	NDUFA10	Test	7.92354	1	Pass	0.00882196
S14-A35	uRNA Monkey 12.5ng/ul	Unknown	1	PTGS2	Test	12.0695	0.936604	Pass	0.00952966
S14-A36	uRNA Monkey 12.5ng/ul	Unknown	1	UPB1	Test	10.7111	0.925446	Pass	0.00791927
S14-A37	uRNA Monkey 12.5ng/ul	Unknown	1	ARF5	Test	10.2903	0.982099	Pass	0.00973848
S14-A38	uRNA Monkey 12.5ng/ul	Unknown	1	COL3A1	Test	6.54182	1	Pass	0.00877626
S14-A39	uRNA Monkey 12.5ng/ul	Unknown	1	GLUL	Test	4.85936	0.953119	Pass	0.00972631
S14-A40	uRNA Monkey 12.5ng/ul	Unknown	1	KDR	Test	8.59372	1	Pass	0.00870159
S14-A41	uRNA Monkey 12.5ng/ul	Unknown	1	PECAM1	Test	7.29415	0.902812	Pass	0.011009
S14-A42	uRNA Monkey 12.5ng/ul	Unknown	1	SP2	Test	9.23737	0.832302	Pass	0.00742495
S14-A43	uRNA Monkey 12.5ng/ul	Unknown	1	CD34	Test	11.9899	0.66754	Pass	0.00476905
S14-A44	uRNA Monkey 12.5ng/ul	Unknown	1	EGFL7	Test	16.0091	0.670549	Pass	0.00499394
S14-A45	uRNA Monkey 12.5ng/ul	Unknown	1	HRH1	Test	13.4545	0.456312	Fail	0.00311356
S14-A46	uRNA Monkey 12.5ng/ul	Unknown	1	NOS2	Test	13.0282	0.763733	Pass	0.00749484
S14-A47	uRNA Monkey 12.5ng/ul	Unknown	1	RAC1	Test	5.88114	1	Pass	0.00849836
S14-A48	uRNA Monkey 12.5ng/ul	Unknown	1	VEGFA	Test	8.07774	0.891048	Pass	0.00849434
S14-A49	uRNA Monkey 12.5ng/ul	Unknown	1	ARFGAP2	Test	9.31491	0.875441	Pass	0.00795493
S14-A50	uRNA Monkey 12.5ng/ul	Unknown	1	COX4I1	Test	10.5302	0.876123	Pass	0.00365671
S14-A51	uRNA Monkey 12.5ng/ul	Unknown	1	GPX1	Test	5.46341	0.85784	Pass	0.0125828
S14-A52	uRNA Monkey 12.5ng/ul	Unknown	1	LECT2	Test	7.92098	1	Pass	0.00854084
S14-A53	uRNA Monkey 12.5ng/ul	Unknown	1	PGF	Test	12.2679	0.818719	Pass	0.00993726
S14-A54	uRNA Monkey 12.5ng/ul	Unknown	1	STAB2	Test	8.67248	0.978049	Pass	0.0112612
S14-A55	uRNA Monkey 12.5ng/ul	Unknown	1	CD36	Test	6.38893	0.905701	Pass	0.00691521
S14-A56	uRNA Monkey 12.5ng/ul	Unknown	1	EPHB4	Test	10.011	0.874492	Pass	0.00646659
S14-A57	uRNA Monkey 12.5ng/ul	Unknown	1	ICAM1	Test	10.3224	0.821728	Pass	0.00928335
S14-A58	uRNA Monkey 12.5ng/ul	Unknown	1	NOS3	Test	12.0596	0.811855	Pass	0.00702729
S14-A59	uRNA Monkey 12.5ng/ul	Unknown	1	RAF1	Test	8.49435	0.956875	Pass	0.0100828
S14-A60	uRNA Monkey 12.5ng/ul	Unknown	1	VIM	Test	6.47832	0.986855	Pass	0.0112636
S14-A61	uRNA Monkey 12.5ng/ul	Unknown	1	ARL1	Test	8.15741	0.660852	Pass	0.00884505
S14-A62	uRNA Monkey 12.5ng/ul	Unknown	1	CTNNB1	Test	7.40498	0.935263	Pass	0.00650546
S14-A63	uRNA Monkey 12.5ng/ul	Unknown	1	GUSB	Test	999	0	Fail	0.00518737
S14-A64	uRNA Monkey 12.5ng/ul	Unknown	1	LNFG	Test	9.22227	0.942664	Pass	0.00756874
S14-A65	uRNA Monkey 12.5ng/ul	Unknown	1	PLAU	Test	12.7134	0.950083	Pass	0.00786672
S14-A66	uRNA Monkey 12.5ng/ul	Unknown	1	STAT3	Test	7.60763	0.907368	Pass	0.00553155
S14-A67	uRNA Monkey 12.5ng/ul	Unknown	1	CD44	Test	7.465	0.981336	Pass	0.00884067
S14-A68	uRNA Monkey 12.5ng/ul	Unknown	1	ERG	Test	10.5234	0.936226	Pass	0.00765685
S14-A69	uRNA Monkey 12.5ng/ul	Unknown	1	IGF1	Test	9.34607	0.951461	Pass	0.0092343
S14-A70	uRNA Monkey 12.5ng/ul	Unknown	1	NOTCH1	Test	12.2568	0.816589	Pass	0.00653702
S14-A71	uRNA Monkey 12.5ng/ul	Unknown	1	RGS5	Test	7.87403	0.977244	Pass	0.00692758
S14-A72	uRNA Monkey 12.5ng/ul	Unknown	1	VPS33B	Test	11.7918	1	Pass	0.00677634
S14-A73	uRNA Monkey 12.5ng/ul	Unknown	1	ATP5C1	Test	5.9457	1	Pass	0.00451758
S14-A74	uRNA Monkey 12.5ng/ul	Unknown	1	CXCL1	Test	6.10041	0.827313	Pass	0.00469009
S14-A75	uRNA Monkey 12.5ng/ul	Unknown	1	HDC	Test	13.0518	0.74311	Pass	0.00650823
S14-A76	uRNA Monkey 12.5ng/ul	Unknown	1	MKI67	Test	10.0744	0.870339	Pass	0.00514824
S14-A77	uRNA Monkey 12.5ng/ul	Unknown	1	PLG	Test	4.42383	0.709545	Pass	0.0120113
S14-A78	uRNA Monkey 12.5ng/ul	Unknown	1	TFF3	Test	7.47206	0.884549	Pass	0.00925214
S14-A79	uRNA Monkey 12.5ng/ul	Unknown	1	CD68	Test	9.49645	0.893998	Pass	0.00662379
S14-A80	uRNA Monkey 12.5ng/ul	Unknown	1	FABP4	Test	9.53383	0.954098	Pass	0.00459842
S14-A81	uRNA Monkey 12.5ng/ul	Unknown	1	IGFBP2	Test	7.4279	0.830891	Pass	0.00576202
S14-A82	uRNA Monkey 12.5ng/ul	Unknown	1	NOTCH4	Test	11.2881	0.884316	Pass	0.00666463
S14-A83	uRNA Monkey 12.5ng/ul	Unknown	1	SELE	Test	14.6652	0.954079	Pass	0.00805984
S14-A84	uRNA Monkey 12.5ng/ul	Unknown	1	VWF	Test	9.72236	1	Pass	0.0116885
S14-A85	uRNA Monkey 12.5ng/ul	Unknown	1	BNIP3	Test	7.52198	0.942213	Pass	0.00885411
S14-A86	uRNA Monkey 12.5ng/ul	Unknown	1	CXCL12	Test	9.28979	0.861715	Pass	0.00819458
S14-A87	uRNA Monkey 12.5ng/ul	Unknown	1	HEY1	Test	10.7663	0.972389	Pass	0.00533608
S14-A88	uRNA Monkey 12.5ng/ul	Unknown	1	MMP2	Test	10.7319	1	Pass	0.0105973
S14-A89	uRNA Monkey 12.5ng/ul	Unknown	1	PODXL	Test	9.76343	0.906379	Pass	0.00356137
S14-A90	uRNA Monkey 12.5ng/ul	Unknown	1	TGFB1	Test	10.9317	0.950438	Pass	0.00586355
S14-A91	uRNA Monkey 12.5ng/ul	Unknown	1	CDC42	Test	13.4837	0.884421	Pass	0.00535802
S14-A92	uRNA Monkey 12.5ng/ul	Unknown	1	FGF2	Test	11.7026	0.934477	Pass	0.00553175
S14-A93	uRNA Monkey 12.5ng/ul	Unknown	1	IL16	Test	10.8749	0.840779	Pass	0.00547201
S14-A94	uRNA Monkey 12.5ng/ul	Unknown	1	NRARP	Test	15.5176	0.669443	Pass	0.00729953
S14-A95	uRNA Monkey 12.5ng/ul	Unknown	1	SERPINA7	Test	5.84563	0.860796	Pass	0.00878005
S14-A96	uRNA Monkey 12.5ng/ul	Unknown	1	WNT4	Test	16.0008	0.607258	Fail	0.00962257
S15-A01	uRNA Monkey 12.5ng/ul	Unknown	1	ADIPOQ	Test	8.51975	0.969773	Pass	0.00438241
S15-A02	uRNA Monkey 12.5ng/ul	Unknown	1	CDH5	Test	9.06007	0.973467	Pass	0.0136876
S15-A03	uRNA Monkey 12.5ng/ul	Unknown	1	FGFR3	Test	9.56021	0.809762	Pass	0.00675375
S15-A04	uRNA Monkey 12.5ng/ul	Unknown	1	IL6	Test	14.7194	1	Pass	0.00918228
S15-A05	uRNA Monkey 12.5ng/ul	Unknown	1	NRP1	Test	9.99126	0.989701	Pass	0.0124145
S15-A06	uRNA Monkey 12.5ng/ul	Unknown	1	SERPINE1	Test	12.2889	0.923297	Pass	0.00817524
S15-A07	uRNA Monkey 12.5ng/ul	Unknown	1	CCL2	Test	11.0012	0.861609	Pass	0.00805724
S15-A08	uRNA Monkey 12.5ng/ul	Unknown	1	CXCL6	Test	12.3879	0.961599	Pass	0.00649691
S15-A09	uRNA Monkey 12.5ng/ul	Unknown	1	HEYL	Test	13.0245	0.760828	Pass	0.00528308
S15-A10	uRNA Monkey 12.5ng/ul	Unknown	1	MMP3	Test	13.8974	0.850641	Pass	0.00627843
S15-A11	uRNA Monkey 12.5ng/ul	Unknown	1	PPARA	Test	7.51511	0.96977	Pass	0.00862598
S15-A12	uRNA Monkey 12.5ng/ul	Unknown	1	TIMP1	Test	8.97357	1	Pass	0.00614887
S15-A13	uRNA Monkey 12.5ng/ul	Unknown	1	ADIPOR2	Test	11.9652	0.798364	Pass	0.00351137
S15-A14	uRNA Monkey 12.5ng/ul	Unknown	1	CFH	Test	3.74692	0.582306	Fail	0.00436989
S15-A15	uRNA Monkey 12.5ng/ul	Unknown	1	FIGF	Test	11.6249	0.935518	Pass	0.00768122
S15-A16	uRNA Monkey 12.5ng/ul	Unknown	1	JAG1	Test	9.04842	0.795775	Pass	0.00542648
S15-A17	uRNA Monkey 12.5ng/ul	Unknown	1	PDGFB	Test	12.1881	0.791434	Pass	0.00592092
S15-A18	uRNA Monkey 12.5ng/ul	Unknown	1	SIRT1	Test	10.5059	0.982265	Pass	0.00841414
S15-A19	uRNA Monkey 12.5ng/ul	Unknown	1	CCND1	Test	10.0629	0.803839	Pass	0.00667709
S15-A20	uRNA Monkey 12.5ng/ul	Unknown	1	DLL4	Test	10.8416	1	Pass	0.00612561
S15-A21	uRNA Monkey 12.5ng/ul	Unknown	1	HGF	Test	12.4431	0.864231	Pass	0.00581217
S15-A22	uRNA Monkey 12.5ng/ul	Unknown	1	MMP9	Test	11.9073	0.959249	Pass	0.00836339
S15-A23	uRNA Monkey 12.5ng/ul	Unknown	1	PRDX1	Test	6.62268	1	Pass	0.00742561
S15-A24	uRNA Monkey 12.5ng/ul	Unknown	1	TMEM55B	Test	12.0382	0.706718	Pass	0.00380815
S15-A25	uRNA Monkey 12.5ng/ul	Unknown	1	ANGPTL6	Test	15.8703	0.849329	Pass	0.00672886
S15-A26	uRNA Monkey 12.5ng/ul	Unknown	1	CLDN1	Test	8.84189	1	Pass	0.00792101
S15-A27	uRNA Monkey 12.5ng/ul	Unknown	1	GLS2	Test	9.56041	0.975658	Pass	0.0126277
S15-A28	uRNA Monkey 12.5ng/ul	Unknown	1	JUN	Test	9.96697	0.976728	Pass	0.00639222
S15-A29	uRNA Monkey 12.5ng/ul	Unknown	1	PDGFRA	Test	9.10027	0.904433	Pass	0.00807693
S15-A30	uRNA Monkey 12.5ng/ul	Unknown	1	SOD2	Test	5.74924	0.968487	Pass	0.00632232
S15-A31	uRNA Monkey 12.5ng/ul	Unknown	1	CD163	Test	8.71125	1	Pass	0.00953112
S15-A32	uRNA Monkey 12.5ng/ul	Unknown	1	EFNB2	Test	10.2533	0.831919	Pass	0.00608919
S15-A33	uRNA Monkey 12.5ng/ul	Unknown	1	HIF1A	Test	11.4706	0.543368	Fail	0.00324915
S15-A34	uRNA Monkey 12.5ng/ul	Unknown	1	NDUFA10	Test	8.08378	0.923731	Pass	0.00882196
S15-A35	uRNA Monkey 12.5ng/ul	Unknown	1	PTGS2	Test	12.1961	0.956036	Pass	0.00952966
S15-A36	uRNA Monkey 12.5ng/ul	Unknown	1	UPB1	Test	10.9322	0.970472	Pass	0.00791927
S15-A37	uRNA Monkey 12.5ng/ul	Unknown	1	ARF5	Test	10.3581	0.990539	Pass	0.00973848
S15-A38	uRNA Monkey 12.5ng/ul	Unknown	1	COL3A1	Test	6.47269	0.984738	Pass	0.00877626
S15-A39	uRNA Monkey 12.5ng/ul	Unknown	1	GLUL	Test	4.82299	0.940995	Pass	0.00972631
S15-A40	uRNA Monkey 12.5ng/ul	Unknown	1	KDR	Test	8.60651	1	Pass	0.00870159
S15-A41	uRNA Monkey 12.5ng/ul	Unknown	1	PECAM1	Test	7.16701	0.870759	Pass	0.011009
S15-A42	uRNA Monkey 12.5ng/ul	Unknown	1	SP2	Test	9.31553	0.854881	Pass	0.00742495
S15-A43	uRNA Monkey 12.5ng/ul	Unknown	1	CD34	Test	11.9995	0.684576	Pass	0.00476905
S15-A44	uRNA Monkey 12.5ng/ul	Unknown	1	EGFL7	Test	15.5678	0.716021	Pass	0.00499394
S15-A45	uRNA Monkey 12.5ng/ul	Unknown	1	HRH1	Test	13.0606	0.467	Fail	0.00311356
S15-A46	uRNA Monkey 12.5ng/ul	Unknown	1	NOS2	Test	13.1143	0.780896	Pass	0.00749484
S15-A47	uRNA Monkey 12.5ng/ul	Unknown	1	RAC1	Test	5.98079	1	Pass	0.00849836
S15-A48	uRNA Monkey 12.5ng/ul	Unknown	1	VEGFA	Test	8.07209	0.887367	Pass	0.00849434
S15-A49	uRNA Monkey 12.5ng/ul	Unknown	1	ARFGAP2	Test	9.52908	0.921405	Pass	0.00795493
S15-A50	uRNA Monkey 12.5ng/ul	Unknown	1	COX4I1	Test	10.7635	0.936946	Pass	0.00365671
S15-A51	uRNA Monkey 12.5ng/ul	Unknown	1	GPX1	Test	5.61514	0.902668	Pass	0.0125828
S15-A52	uRNA Monkey 12.5ng/ul	Unknown	1	LECT2	Test	7.94519	1	Pass	0.00854084
S15-A53	uRNA Monkey 12.5ng/ul	Unknown	1	PGF	Test	12.1086	0.793624	Pass	0.00993726
S15-A54	uRNA Monkey 12.5ng/ul	Unknown	1	STAB2	Test	8.67554	0.971348	Pass	0.0112612
S15-A55	uRNA Monkey 12.5ng/ul	Unknown	1	CD36	Test	6.30779	0.874538	Pass	0.00691521
S15-A56	uRNA Monkey 12.5ng/ul	Unknown	1	EPHB4	Test	9.89832	1	Pass	0.00646659
S15-A57	uRNA Monkey 12.5ng/ul	Unknown	1	ICAM1	Test	10.3288	0.813086	Pass	0.00928335
S15-A58	uRNA Monkey 12.5ng/ul	Unknown	1	NOS3	Test	11.8507	0.898502	Pass	0.00702729
S15-A59	uRNA Monkey 12.5ng/ul	Unknown	1	RAF1	Test	8.47047	0.945021	Pass	0.0100828
S15-A60	uRNA Monkey 12.5ng/ul	Unknown	1	VIM	Test	6.42811	0.966897	Pass	0.0112636
S15-A61	uRNA Monkey 12.5ng/ul	Unknown	1	ARL1	Test	8.08626	0.636159	Fail	0.00884505
S15-A62	uRNA Monkey 12.5ng/ul	Unknown	1	CTNNB1	Test	7.52888	0.958996	Pass	0.00650546
S15-A63	uRNA Monkey 12.5ng/ul	Unknown	1	GUSB	Test	999	0	Fail	0.00518737
S15-A64	uRNA Monkey 12.5ng/ul	Unknown	1	LNFG	Test	9.26825	0.944355	Pass	0.00756874
S15-A65	uRNA Monkey 12.5ng/ul	Unknown	1	PLAU	Test	12.584	0.929699	Pass	0.00786672
S15-A66	uRNA Monkey 12.5ng/ul	Unknown	1	STAT3	Test	7.62677	0.910861	Pass	0.00553155
S15-A67	uRNA Monkey 12.5ng/ul	Unknown	1	CD44	Test	7.47585	0.986689	Pass	0.00884067
S15-A68	uRNA Monkey 12.5ng/ul	Unknown	1	ERG	Test	10.596	0.948252	Pass	0.00765685
S15-A69	uRNA Monkey 12.5ng/ul	Unknown	1	IGF1	Test	9.44644	0.980604	Pass	0.0092343
S15-A70	uRNA Monkey 12.5ng/ul	Unknown	1	NOTCH1	Test	12.6557	0.910121	Pass	0.00653702
S15-A71	uRNA Monkey 12.5ng/ul	Unknown	1	RGS5	Test	8.09481	0.847178	Pass	0.00692758
S15-A72	uRNA Monkey 12.5ng/ul	Unknown	1	VPS33B	Test	11.8063	1	Pass	0.00677634
S15-A73	uRNA Monkey 12.5ng/ul	Unknown	1	ATP5C1	Test	5.86346	1	Pass	0.00451758
S15-A74	uRNA Monkey 12.5ng/ul	Unknown	1	CXCL1	Test	6.30122	0.863116	Pass	0.00469009
S15-A75	uRNA Monkey 12.5ng/ul	Unknown	1	HDC	Test	12.9034	0.801477	Pass	0.00650823
S15-A76	uRNA Monkey 12.5ng/ul	Unknown	1	MKI67	Test	10.0126	0.870817	Pass	0.00514824
S15-A77	uRNA Monkey 12.5ng/ul	Unknown	1	PLG	Test	4.5218	0.740577	Pass	0.0120113
S15-A78	uRNA Monkey 12.5ng/ul	Unknown	1	TFF3	Test	7.35434	0.876206	Pass	0.00925214
S15-A79	uRNA Monkey 12.5ng/ul	Unknown	1	CD68	Test	9.56723	0.899635	Pass	0.00662379
S15-A80	uRNA Monkey 12.5ng/ul	Unknown	1	FABP4	Test	9.58085	0.977479	Pass	0.00459842
S15-A81	uRNA Monkey 12.5ng/ul	Unknown	1	IGFBP2	Test	7.2686	0.78909	Pass	0.00576202
S15-A82	uRNA Monkey 12.5ng/ul	Unknown	1	NOTCH4	Test	11.1372	0.849562	Pass	0.00666463
S15-A83	uRNA Monkey 12.5ng/ul	Unknown	1	SELE	Test	14.5097	0.923757	Pass	0.00805984
S15-A84	uRNA Monkey 12.5ng/ul	Unknown	1	VWF	Test	9.74575	1	Pass	0.0116885
S15-A85	uRNA Monkey 12.5ng/ul	Unknown	1	BNIP3	Test	7.48865	0.905253	Pass	0.00885411
S15-A86	uRNA Monkey 12.5ng/ul	Unknown	1	CXCL12	Test	9.29771	0.858938	Pass	0.00819458
S15-A87	uRNA Monkey 12.5ng/ul	Unknown	1	HEY1	Test	10.6793	0.945944	Pass	0.00533608
S15-A88	uRNA Monkey 12.5ng/ul	Unknown	1	MMP2	Test	10.7943	1	Pass	0.0105973
S15-A89	uRNA Monkey 12.5ng/ul	Unknown	1	PODXL	Test	9.55961	0.81889	Pass	0.00356137
S15-A90	uRNA Monkey 12.5ng/ul	Unknown	1	TGFB1	Test	10.9486	0.982117	Pass	0.00586355
S15-A91	uRNA Monkey 12.5ng/ul	Unknown	1	CDC42	Test	13.2625	0.835616	Pass	0.00535802
S15-A92	uRNA Monkey 12.5ng/ul	Unknown	1	FGF2	Test	11.5463	0.878089	Pass	0.00553175
S15-A93	uRNA Monkey 12.5ng/ul	Unknown	1	IL16	Test	10.7896	0.715173	Pass	0.00547201
S15-A94	uRNA Monkey 12.5ng/ul	Unknown	1	NRARP	Test	15.5631	0.582579	Fail	0.00729953
S15-A95	uRNA Monkey 12.5ng/ul	Unknown	1	SERPINA7	Test	6.7582	1	Pass	0.00878005
S15-A96	uRNA Monkey 12.5ng/ul	Unknown	1	WNT4	Test	16.7586	0.901109	Pass	0.00962257
S16-A01	uRNA Human 12.5ng/ul	Unknown	1	ADIPOQ	Test	11.7332	0.887963	Pass	0.00438241
S16-A02	uRNA Human 12.5ng/ul	Unknown	1	CDH5	Test	8.17023	1	Pass	0.0136876
S16-A03	uRNA Human 12.5ng/ul	Unknown	1	FGFR3	Test	9.37242	0.752034	Pass	0.00675375
S16-A04	uRNA Human 12.5ng/ul	Unknown	1	IL6	Test	10.6346	1	Pass	0.00918228
S16-A05	uRNA Human 12.5ng/ul	Unknown	1	NRP1	Test	8.85996	0.95605	Pass	0.0124145
S16-A06	uRNA Human 12.5ng/ul	Unknown	1	SERPINE1	Test	5.66459	0.998391	Pass	0.00817524
S16-A07	uRNA Human 12.5ng/ul	Unknown	1	CCL2	Test	9.49527	0.987128	Pass	0.00805724
S16-A08	uRNA Human 12.5ng/ul	Unknown	1	CXCL6	Test	14.3499	0.73169	Pass	0.00649691
S16-A09	uRNA Human 12.5ng/ul	Unknown	1	HEYL	Test	13.1739	0.737683	Pass	0.00528308
S16-A10	uRNA Human 12.5ng/ul	Unknown	1	MMP3	Test	999	0	Fail	0.00627843
S16-A11	uRNA Human 12.5ng/ul	Unknown	1	PPARA	Test	8.60783	0.978784	Pass	0.00862598
S16-A12	uRNA Human 12.5ng/ul	Unknown	1	TIMP1	Test	5.55239	0.979302	Pass	0.00614887
S16-A13	uRNA Human 12.5ng/ul	Unknown	1	ADIPOR2	Test	13.3704	0.642333	Fail	0.00351137
S16-A14	uRNA Human 12.5ng/ul	Unknown	1	CFH	Test	3.75018	0.583393	Fail	0.00436989
S16-A15	uRNA Human 12.5ng/ul	Unknown	1	FIGF	Test	9.36996	0.948238	Pass	0.00768122
S16-A16	uRNA Human 12.5ng/ul	Unknown	1	JAG1	Test	9.47179	0.878933	Pass	0.00542648
S16-A17	uRNA Human 12.5ng/ul	Unknown	1	PDGFB	Test	8.68718	0.865489	Pass	0.00592092
S16-A18	uRNA Human 12.5ng/ul	Unknown	1	SIRT1	Test	10.1956	0.922364	Pass	0.00841414
S16-A19	uRNA Human 12.5ng/ul	Unknown	1	CCND1	Test	9.34927	0.906821	Pass	0.00667709
S16-A20	uRNA Human 12.5ng/ul	Unknown	1	DLL4	Test	9.562	0.983248	Pass	0.00612561
S16-A21	uRNA Human 12.5ng/ul	Unknown	1	HGF	Test	10.0833	0.802083	Pass	0.00581217
S16-A22	uRNA Human 12.5ng/ul	Unknown	1	MMP9	Test	13.6528	0.937383	Pass	0.00836339
S16-A23	uRNA Human 12.5ng/ul	Unknown	1	PRDX1	Test	5.2849	0.982186	Pass	0.00742561
S16-A24	uRNA Human 12.5ng/ul	Unknown	1	TMEM55B	Test	12.2313	0.720225	Pass	0.00380815
S16-A25	uRNA Human 12.5ng/ul	Unknown	1	ANGPTL6	Test	16.8078	0.861904	Pass	0.00672886
S16-A26	uRNA Human 12.5ng/ul	Unknown	1	CLDN1	Test	6.81464	1	Pass	0.00792101
S16-A27	uRNA Human 12.5ng/ul	Unknown	1	GLS2	Test	9.48559	0.981172	Pass	0.0126277
S16-A28	uRNA Human 12.5ng/ul	Unknown	1	JUN	Test	9.13456	0.888527	Pass	0.00639222
S16-A29	uRNA Human 12.5ng/ul	Unknown	1	PDGFRA	Test	7.92964	1	Pass	0.00807693
S16-A30	uRNA Human 12.5ng/ul	Unknown	1	SOD2	Test	5.27417	0.894168	Pass	0.00632232
S16-A31	uRNA Human 12.5ng/ul	Unknown	1	CD163	Test	6.45406	1	Pass	0.00953112
S16-A32	uRNA Human 12.5ng/ul	Unknown	1	EFNB2	Test	10.5804	0.894617	Pass	0.00608919
S16-A33	uRNA Human 12.5ng/ul	Unknown	1	HIF1A	Test	11.6149	0.736106	Pass	0.00324915
S16-A34	uRNA Human 12.5ng/ul	Unknown	1	NDUFA10	Test	7.46896	0.984505	Pass	0.00882196
S16-A35	uRNA Human 12.5ng/ul	Unknown	1	PTGS2	Test	11.8311	1	Pass	0.00952966
S16-A36	uRNA Human 12.5ng/ul	Unknown	1	UPB1	Test	11.8349	0.972058	Pass	0.00791927
S16-A37	uRNA Human 12.5ng/ul	Unknown	1	ARF5	Test	11.0026	0.94707	Pass	0.00973848
S16-A38	uRNA Human 12.5ng/ul	Unknown	1	COL3A1	Test	5.47513	1	Pass	0.00877626
S16-A39	uRNA Human 12.5ng/ul	Unknown	1	GLUL	Test	4.30427	0.768091	Pass	0.00972631
S16-A40	uRNA Human 12.5ng/ul	Unknown	1	KDR	Test	7.84752	1	Pass	0.00870159
S16-A41	uRNA Human 12.5ng/ul	Unknown	1	PECAM1	Test	5.56343	0.960579	Pass	0.011009
S16-A42	uRNA Human 12.5ng/ul	Unknown	1	SP2	Test	9.1172	0.80624	Pass	0.00742495
S16-A43	uRNA Human 12.5ng/ul	Unknown	1	CD34	Test	10.4349	0.613514	Fail	0.00476905
S16-A44	uRNA Human 12.5ng/ul	Unknown	1	EGFL7	Test	16.4609	0.613115	Fail	0.00499394
S16-A45	uRNA Human 12.5ng/ul	Unknown	1	HRH1	Test	9.08362	1	Pass	0.00311356
S16-A46	uRNA Human 12.5ng/ul	Unknown	1	NOS2	Test	14.1113	0.764655	Pass	0.00749484
S16-A47	uRNA Human 12.5ng/ul	Unknown	1	RAC1	Test	5.5518	0.971904	Pass	0.00849836
S16-A48	uRNA Human 12.5ng/ul	Unknown	1	VEGFA	Test	8.31275	0.946906	Pass	0.00849434
S16-A49	uRNA Human 12.5ng/ul	Unknown	1	ARFGAP2	Test	9.94106	0.933877	Pass	0.00795493
S16-A50	uRNA Human 12.5ng/ul	Unknown	1	COX4I1	Test	9.94233	0.834381	Pass	0.00365671
S16-A51	uRNA Human 12.5ng/ul	Unknown	1	GPX1	Test	6.6214	0.889753	Pass	0.0125828
S16-A52	uRNA Human 12.5ng/ul	Unknown	1	LECT2	Test	7.10328	0.882469	Pass	0.00854084
S16-A53	uRNA Human 12.5ng/ul	Unknown	1	PGF	Test	8.22647	0.849423	Pass	0.00993726
S16-A54	uRNA Human 12.5ng/ul	Unknown	1	STAB2	Test	9.9618	0.994339	Pass	0.0112612
S16-A55	uRNA Human 12.5ng/ul	Unknown	1	CD36	Test	7.66128	0.918355	Pass	0.00691521
S16-A56	uRNA Human 12.5ng/ul	Unknown	1	EPHB4	Test	10.269	0.905374	Pass	0.00646659
S16-A57	uRNA Human 12.5ng/ul	Unknown	1	ICAM1	Test	10.8517	0.815447	Pass	0.00928335
S16-A58	uRNA Human 12.5ng/ul	Unknown	1	NOS3	Test	8.96821	0.938255	Pass	0.00702729
S16-A59	uRNA Human 12.5ng/ul	Unknown	1	RAF1	Test	8.26775	0.921843	Pass	0.0100828
S16-A60	uRNA Human 12.5ng/ul	Unknown	1	VIM	Test	4.7885	0.929502	Pass	0.0112636
S16-A61	uRNA Human 12.5ng/ul	Unknown	1	ARL1	Test	8.1033	0.646706	Fail	0.00884505
S16-A62	uRNA Human 12.5ng/ul	Unknown	1	CTNNB1	Test	6.80751	0.996476	Pass	0.00650546
S16-A63	uRNA Human 12.5ng/ul	Unknown	1	GUSB	Test	7.78937	0.869036	Pass	0.00518737
S16-A64	uRNA Human 12.5ng/ul	Unknown	1	LNFG	Test	11.0896	0.899365	Pass	0.00756874
S16-A65	uRNA Human 12.5ng/ul	Unknown	1	PLAU	Test	14.1286	0.877927	Pass	0.00786672
S16-A66	uRNA Human 12.5ng/ul	Unknown	1	STAT3	Test	7.83142	0.918403	Pass	0.00553155
S16-A67	uRNA Human 12.5ng/ul	Unknown	1	CD44	Test	6.56345	1	Pass	0.00884067
S16-A68	uRNA Human 12.5ng/ul	Unknown	1	ERG	Test	9.19777	0.869656	Pass	0.00765685
S16-A69	uRNA Human 12.5ng/ul	Unknown	1	IGF1	Test	10.2191	0.930544	Pass	0.0092343
S16-A70	uRNA Human 12.5ng/ul	Unknown	1	NOTCH1	Test	10.9014	0.945333	Pass	0.00653702
S16-A71	uRNA Human 12.5ng/ul	Unknown	1	RGS5	Test	8.98125	1	Pass	0.00692758
S16-A72	uRNA Human 12.5ng/ul	Unknown	1	VPS33B	Test	12.5032	1	Pass	0.00677634
S16-A73	uRNA Human 12.5ng/ul	Unknown	1	ATP5C1	Test	6.72242	0.949219	Pass	0.00451758
S16-A74	uRNA Human 12.5ng/ul	Unknown	1	CXCL1	Test	8.01625	0.813618	Pass	0.00469009
S16-A75	uRNA Human 12.5ng/ul	Unknown	1	HDC	Test	17.2255	0.7271	Pass	0.00650823
S16-A76	uRNA Human 12.5ng/ul	Unknown	1	MKI67	Test	12.2077	0.842505	Pass	0.00514824
S16-A77	uRNA Human 12.5ng/ul	Unknown	1	PLG	Test	4.34714	0.683699	Pass	0.0120113
S16-A78	uRNA Human 12.5ng/ul	Unknown	1	TFF3	Test	12.8224	0.836878	Pass	0.00925214
S16-A79	uRNA Human 12.5ng/ul	Unknown	1	CD68	Test	7.59958	0.951418	Pass	0.00662379
S16-A80	uRNA Human 12.5ng/ul	Unknown	1	FABP4	Test	9.904	0.941763	Pass	0.00459842
S16-A81	uRNA Human 12.5ng/ul	Unknown	1	IGFBP2	Test	6.47173	0.799299	Pass	0.00576202
S16-A82	uRNA Human 12.5ng/ul	Unknown	1	NOTCH4	Test	9.45667	0.867078	Pass	0.00666463
S16-A83	uRNA Human 12.5ng/ul	Unknown	1	SELE	Test	15.0475	0.850145	Pass	0.00805984
S16-A84	uRNA Human 12.5ng/ul	Unknown	1	VWF	Test	8.75054	0.991251	Pass	0.0116885
S16-A85	uRNA Human 12.5ng/ul	Unknown	1	BNIP3	Test	7.33544	0.884211	Pass	0.00885411
S16-A86	uRNA Human 12.5ng/ul	Unknown	1	CXCL12	Test	6.85705	0.943988	Pass	0.00819458
S16-A87	uRNA Human 12.5ng/ul	Unknown	1	HEY1	Test	9.74665	0.904666	Pass	0.00533608
S16-A88	uRNA Human 12.5ng/ul	Unknown	1	MMP2	Test	9.16819	0.912244	Pass	0.0105973
S16-A89	uRNA Human 12.5ng/ul	Unknown	1	PODXL	Test	9.90124	0.623448	Fail	0.00356137
S16-A90	uRNA Human 12.5ng/ul	Unknown	1	TGFB1	Test	9.34047	0.838207	Pass	0.00586355
S16-A91	uRNA Human 12.5ng/ul	Unknown	1	CDC42	Test	16.649	0.797226	Pass	0.00535802
S16-A92	uRNA Human 12.5ng/ul	Unknown	1	FGF2	Test	999	0	Fail	0.00553175
S16-A93	uRNA Human 12.5ng/ul	Unknown	1	IL16	Test	8.85726	0.902134	Pass	0.00547201
S16-A94	uRNA Human 12.5ng/ul	Unknown	1	NRARP	Test	11.9751	0.768147	Pass	0.00729953
S16-A95	uRNA Human 12.5ng/ul	Unknown	1	SERPINA7	Test	7.20892	0.852769	Pass	0.00878005
S16-A96	uRNA Human 12.5ng/ul	Unknown	1	WNT4	Test	15.6387	0.720432	Pass	0.00962257
S17-A01	uRNA Human 12.5ng/ul	Unknown	1	ADIPOQ	Test	10.9653	0.924629	Pass	0.00438241
S17-A02	uRNA Human 12.5ng/ul	Unknown	1	CDH5	Test	8.05312	0.988381	Pass	0.0136876
S17-A03	uRNA Human 12.5ng/ul	Unknown	1	FGFR3	Test	9.84286	0.832986	Pass	0.00675375
S17-A04	uRNA Human 12.5ng/ul	Unknown	1	IL6	Test	10.7141	1	Pass	0.00918228
S17-A05	uRNA Human 12.5ng/ul	Unknown	1	NRP1	Test	8.90756	0.994246	Pass	0.0124145
S17-A06	uRNA Human 12.5ng/ul	Unknown	1	SERPINE1	Test	5.77571	1	Pass	0.00817524
S17-A07	uRNA Human 12.5ng/ul	Unknown	1	CCL2	Test	9.33277	0.956118	Pass	0.00805724
S17-A08	uRNA Human 12.5ng/ul	Unknown	1	CXCL6	Test	13.8801	0.823058	Pass	0.00649691
S17-A09	uRNA Human 12.5ng/ul	Unknown	1	HEYL	Test	12.7988	0.692436	Pass	0.00528308
S17-A10	uRNA Human 12.5ng/ul	Unknown	1	MMP3	Test	999	0	Fail	0.00627843
S17-A11	uRNA Human 12.5ng/ul	Unknown	1	PPARA	Test	8.66705	1	Pass	0.00862598
S17-A12	uRNA Human 12.5ng/ul	Unknown	1	TIMP1	Test	5.39882	0.938708	Pass	0.00614887
S17-A13	uRNA Human 12.5ng/ul	Unknown	1	ADIPOR2	Test	13.4255	0.672658	Pass	0.00351137
S17-A14	uRNA Human 12.5ng/ul	Unknown	1	CFH	Test	3.86925	0.623083	Fail	0.00436989
S17-A15	uRNA Human 12.5ng/ul	Unknown	1	FIGF	Test	9.27374	0.938805	Pass	0.00768122
S17-A16	uRNA Human 12.5ng/ul	Unknown	1	JAG1	Test	9.17707	0.826398	Pass	0.00542648
S17-A17	uRNA Human 12.5ng/ul	Unknown	1	PDGFB	Test	9.35866	0.963984	Pass	0.00592092
S17-A18	uRNA Human 12.5ng/ul	Unknown	1	SIRT1	Test	10.1809	0.937959	Pass	0.00841414
S17-A19	uRNA Human 12.5ng/ul	Unknown	1	CCND1	Test	9.07429	0.860955	Pass	0.00667709
S17-A20	uRNA Human 12.5ng/ul	Unknown	1	DLL4	Test	9.44024	0.94013	Pass	0.00612561
S17-A21	uRNA Human 12.5ng/ul	Unknown	1	HGF	Test	10.3085	0.850746	Pass	0.00581217
S17-A22	uRNA Human 12.5ng/ul	Unknown	1	MMP9	Test	13.563	0.92258	Pass	0.00836339
S17-A23	uRNA Human 12.5ng/ul	Unknown	1	PRDX1	Test	5.29634	1	Pass	0.00742561
S17-A24	uRNA Human 12.5ng/ul	Unknown	1	TMEM55B	Test	11.7677	0.792491	Pass	0.00380815
S17-A25	uRNA Human 12.5ng/ul	Unknown	1	ANGPTL6	Test	16.685	0.820685	Pass	0.00672886
S17-A26	uRNA Human 12.5ng/ul	Unknown	1	CLDN1	Test	6.79667	1	Pass	0.00792101
S17-A27	uRNA Human 12.5ng/ul	Unknown	1	GLS2	Test	9.49563	0.997456	Pass	0.0126277
S17-A28	uRNA Human 12.5ng/ul	Unknown	1	JUN	Test	9.0746	0.875402	Pass	0.00639222
S17-A29	uRNA Human 12.5ng/ul	Unknown	1	PDGFRA	Test	7.80501	1	Pass	0.00807693
S17-A30	uRNA Human 12.5ng/ul	Unknown	1	SOD2	Test	4.96985	0.98995	Pass	0.00632232
S17-A31	uRNA Human 12.5ng/ul	Unknown	1	CD163	Test	6.39132	1	Pass	0.00953112
S17-A32	uRNA Human 12.5ng/ul	Unknown	1	EFNB2	Test	10.3472	0.871437	Pass	0.00608919
S17-A33	uRNA Human 12.5ng/ul	Unknown	1	HIF1A	Test	10.7133	0.682841	Pass	0.00324915
S17-A34	uRNA Human 12.5ng/ul	Unknown	1	NDUFA10	Test	7.52488	1	Pass	0.00882196
S17-A35	uRNA Human 12.5ng/ul	Unknown	1	PTGS2	Test	11.8951	1	Pass	0.00952966
S17-A36	uRNA Human 12.5ng/ul	Unknown	1	UPB1	Test	11.6813	0.93441	Pass	0.00791927
S17-A37	uRNA Human 12.5ng/ul	Unknown	1	ARF5	Test	10.9839	1	Pass	0.00973848
S17-A38	uRNA Human 12.5ng/ul	Unknown	1	COL3A1	Test	5.24711	0.955736	Pass	0.00877626
S17-A39	uRNA Human 12.5ng/ul	Unknown	1	GLUL	Test	4.24368	0.747892	Pass	0.00972631
S17-A40	uRNA Human 12.5ng/ul	Unknown	1	KDR	Test	7.64411	1	Pass	0.00870159
S17-A41	uRNA Human 12.5ng/ul	Unknown	1	PECAM1	Test	5.52516	0.95806	Pass	0.011009
S17-A42	uRNA Human 12.5ng/ul	Unknown	1	SP2	Test	9.03276	0.784106	Pass	0.00742495
S17-A43	uRNA Human 12.5ng/ul	Unknown	1	CD34	Test	10.9647	0.649914	Fail	0.00476905
S17-A44	uRNA Human 12.5ng/ul	Unknown	1	EGFL7	Test	16.7607	0.629675	Fail	0.00499394
S17-A45	uRNA Human 12.5ng/ul	Unknown	1	HRH1	Test	9.27956	1	Pass	0.00311356
S17-A46	uRNA Human 12.5ng/ul	Unknown	1	NOS2	Test	14.4166	0.807148	Pass	0.00749484
S17-A47	uRNA Human 12.5ng/ul	Unknown	1	RAC1	Test	5.47934	0.955114	Pass	0.00849836
S17-A48	uRNA Human 12.5ng/ul	Unknown	1	VEGFA	Test	8.26261	0.943338	Pass	0.00849434
S17-A49	uRNA Human 12.5ng/ul	Unknown	1	ARFGAP2	Test	9.94659	0.920188	Pass	0.00795493
S17-A50	uRNA Human 12.5ng/ul	Unknown	1	COX4I1	Test	9.86513	0.850761	Pass	0.00365671
S17-A51	uRNA Human 12.5ng/ul	Unknown	1	GPX1	Test	6.62954	0.905929	Pass	0.0125828
S17-A52	uRNA Human 12.5ng/ul	Unknown	1	LECT2	Test	7.01319	0.87701	Pass	0.00854084
S17-A53	uRNA Human 12.5ng/ul	Unknown	1	PGF	Test	8.29416	0.867029	Pass	0.00993726
S17-A54	uRNA Human 12.5ng/ul	Unknown	1	STAB2	Test	9.9658	1	Pass	0.0112612
S17-A55	uRNA Human 12.5ng/ul	Unknown	1	CD36	Test	7.46149	0.895343	Pass	0.00691521
S17-A56	uRNA Human 12.5ng/ul	Unknown	1	EPHB4	Test	10.3421	0.925304	Pass	0.00646659
S17-A57	uRNA Human 12.5ng/ul	Unknown	1	ICAM1	Test	10.7209	0.805097	Pass	0.00928335
S17-A58	uRNA Human 12.5ng/ul	Unknown	1	NOS3	Test	8.89655	0.941032	Pass	0.00702729
S17-A59	uRNA Human 12.5ng/ul	Unknown	1	RAF1	Test	8.22225	0.915954	Pass	0.0100828
S17-A60	uRNA Human 12.5ng/ul	Unknown	1	VIM	Test	4.61875	0.872917	Pass	0.0112636
S17-A61	uRNA Human 12.5ng/ul	Unknown	1	ARL1	Test	7.92758	0.803116	Pass	0.00884505
S17-A62	uRNA Human 12.5ng/ul	Unknown	1	CTNNB1	Test	6.80684	0.994613	Pass	0.00650546
S17-A63	uRNA Human 12.5ng/ul	Unknown	1	GUSB	Test	8.19596	0.831058	Pass	0.00518737
S17-A64	uRNA Human 12.5ng/ul	Unknown	1	LNFG	Test	11.0783	0.904414	Pass	0.00756874
S17-A65	uRNA Human 12.5ng/ul	Unknown	1	PLAU	Test	14.2283	0.901056	Pass	0.00786672
S17-A66	uRNA Human 12.5ng/ul	Unknown	1	STAT3	Test	7.73836	0.928553	Pass	0.00553155
S17-A67	uRNA Human 12.5ng/ul	Unknown	1	CD44	Test	6.52423	1	Pass	0.00884067
S17-A68	uRNA Human 12.5ng/ul	Unknown	1	ERG	Test	9.19105	0.886743	Pass	0.00765685
S17-A69	uRNA Human 12.5ng/ul	Unknown	1	IGF1	Test	10.1108	0.908732	Pass	0.0092343
S17-A70	uRNA Human 12.5ng/ul	Unknown	1	NOTCH1	Test	10.4697	0.877677	Pass	0.00653702
S17-A71	uRNA Human 12.5ng/ul	Unknown	1	RGS5	Test	8.91072	1	Pass	0.00692758
S17-A72	uRNA Human 12.5ng/ul	Unknown	1	VPS33B	Test	12.5209	1	Pass	0.00677634
S17-A73	uRNA Human 12.5ng/ul	Unknown	1	ATP5C1	Test	6.74235	0.984686	Pass	0.00451758
S17-A74	uRNA Human 12.5ng/ul	Unknown	1	CXCL1	Test	7.7314	0.93937	Pass	0.00469009
S17-A75	uRNA Human 12.5ng/ul	Unknown	1	HDC	Test	17.1293	0.690003	Pass	0.00650823
S17-A76	uRNA Human 12.5ng/ul	Unknown	1	MKI67	Test	12.3089	0.888011	Pass	0.00514824
S17-A77	uRNA Human 12.5ng/ul	Unknown	1	PLG	Test	4.39995	0.708708	Pass	0.0120113
S17-A78	uRNA Human 12.5ng/ul	Unknown	1	TFF3	Test	12.5734	0.804466	Pass	0.00925214
S17-A79	uRNA Human 12.5ng/ul	Unknown	1	CD68	Test	7.68284	1	Pass	0.00662379
S17-A80	uRNA Human 12.5ng/ul	Unknown	1	FABP4	Test	9.84294	0.975861	Pass	0.00459842
S17-A81	uRNA Human 12.5ng/ul	Unknown	1	IGFBP2	Test	6.83132	0.885137	Pass	0.00576202
S17-A82	uRNA Human 12.5ng/ul	Unknown	1	NOTCH4	Test	9.67829	0.955453	Pass	0.00666463
S17-A83	uRNA Human 12.5ng/ul	Unknown	1	SELE	Test	15.12	0.864074	Pass	0.00805984
S17-A84	uRNA Human 12.5ng/ul	Unknown	1	VWF	Test	8.60597	0.96526	Pass	0.0116885
S17-A85	uRNA Human 12.5ng/ul	Unknown	1	BNIP3	Test	7.8411	1	Pass	0.00885411
S17-A86	uRNA Human 12.5ng/ul	Unknown	1	CXCL12	Test	7.06254	0.833073	Pass	0.00819458
S17-A87	uRNA Human 12.5ng/ul	Unknown	1	HEY1	Test	9.86019	0.996603	Pass	0.00533608
S17-A88	uRNA Human 12.5ng/ul	Unknown	1	MMP2	Test	9.10227	0.930578	Pass	0.0105973
S17-A89	uRNA Human 12.5ng/ul	Unknown	1	PODXL	Test	9.64105	0.7473	Pass	0.00356137
S17-A90	uRNA Human 12.5ng/ul	Unknown	1	TGFB1	Test	9.13127	0.799685	Pass	0.00586355
S17-A91	uRNA Human 12.5ng/ul	Unknown	1	CDC42	Test	16.6762	0.910867	Pass	0.00535802
S17-A92	uRNA Human 12.5ng/ul	Unknown	1	FGF2	Test	999	0	Fail	0.00553175
S17-A93	uRNA Human 12.5ng/ul	Unknown	1	IL16	Test	8.92256	0.94072	Pass	0.00547201
S17-A94	uRNA Human 12.5ng/ul	Unknown	1	NRARP	Test	11.1201	0.778733	Pass	0.00729953
S17-A95	uRNA Human 12.5ng/ul	Unknown	1	SERPINA7	Test	6.81482	0.967128	Pass	0.00878005
S17-A96	uRNA Human 12.5ng/ul	Unknown	1	WNT4	Test	16.4478	0.734856	Pass	0.00962257
S18-A01	uRNA Human 12.5ng/ul	Unknown	1	ADIPOQ	Test	11.0666	0.765544	Pass	0.00438241
S18-A02	uRNA Human 12.5ng/ul	Unknown	1	CDH5	Test	7.97514	1	Pass	0.0136876
S18-A03	uRNA Human 12.5ng/ul	Unknown	1	FGFR3	Test	9.43611	0.753659	Pass	0.00675375
S18-A04	uRNA Human 12.5ng/ul	Unknown	1	IL6	Test	10.6898	1	Pass	0.00918228
S18-A05	uRNA Human 12.5ng/ul	Unknown	1	NRP1	Test	8.95482	1	Pass	0.0124145
S18-A06	uRNA Human 12.5ng/ul	Unknown	1	SERPINE1	Test	5.80782	1	Pass	0.00817524
S18-A07	uRNA Human 12.5ng/ul	Unknown	1	CCL2	Test	9.34195	0.965584	Pass	0.00805724
S18-A08	uRNA Human 12.5ng/ul	Unknown	1	CXCL6	Test	13.9564	0.827976	Pass	0.00649691
S18-A09	uRNA Human 12.5ng/ul	Unknown	1	HEYL	Test	12.7716	0.741754	Pass	0.00528308
S18-A10	uRNA Human 12.5ng/ul	Unknown	1	MMP3	Test	999	0	Fail	0.00627843
S18-A11	uRNA Human 12.5ng/ul	Unknown	1	PPARA	Test	8.7228	1	Pass	0.00862598
S18-A12	uRNA Human 12.5ng/ul	Unknown	1	TIMP1	Test	5.59018	0.980454	Pass	0.00614887
S18-A13	uRNA Human 12.5ng/ul	Unknown	1	ADIPOR2	Test	12.8834	0.744339	Pass	0.00351137
S18-A14	uRNA Human 12.5ng/ul	Unknown	1	CFH	Test	3.74109	0.580363	Fail	0.00436989
S18-A15	uRNA Human 12.5ng/ul	Unknown	1	FIGF	Test	9.3628	0.950855	Pass	0.00768122
S18-A16	uRNA Human 12.5ng/ul	Unknown	1	JAG1	Test	9.20192	0.835923	Pass	0.00542648
S18-A17	uRNA Human 12.5ng/ul	Unknown	1	PDGFB	Test	9.42157	0.961188	Pass	0.00592092
S18-A18	uRNA Human 12.5ng/ul	Unknown	1	SIRT1	Test	10.1382	0.927881	Pass	0.00841414
S18-A19	uRNA Human 12.5ng/ul	Unknown	1	CCND1	Test	9.28413	0.909255	Pass	0.00667709
S18-A20	uRNA Human 12.5ng/ul	Unknown	1	DLL4	Test	9.58004	0.987049	Pass	0.00612561
S18-A21	uRNA Human 12.5ng/ul	Unknown	1	HGF	Test	10.0452	0.812201	Pass	0.00581217
S18-A22	uRNA Human 12.5ng/ul	Unknown	1	MMP9	Test	13.4793	0.894223	Pass	0.00836339
S18-A23	uRNA Human 12.5ng/ul	Unknown	1	PRDX1	Test	5.15822	0.967271	Pass	0.00742561
S18-A24	uRNA Human 12.5ng/ul	Unknown	1	TMEM55B	Test	12.0097	0.725952	Pass	0.00380815
S18-A25	uRNA Human 12.5ng/ul	Unknown	1	ANGPTL6	Test	17.073	0.790715	Pass	0.00672886
S18-A26	uRNA Human 12.5ng/ul	Unknown	1	CLDN1	Test	6.72785	1	Pass	0.00792101
S18-A27	uRNA Human 12.5ng/ul	Unknown	1	GLS2	Test	9.54007	1	Pass	0.0126277
S18-A28	uRNA Human 12.5ng/ul	Unknown	1	JUN	Test	9.02385	0.879579	Pass	0.00639222
S18-A29	uRNA Human 12.5ng/ul	Unknown	1	PDGFRA	Test	7.90127	1	Pass	0.00807693
S18-A30	uRNA Human 12.5ng/ul	Unknown	1	SOD2	Test	5.10348	0.88041	Pass	0.00632232
S18-A31	uRNA Human 12.5ng/ul	Unknown	1	CD163	Test	6.37315	0.995515	Pass	0.00953112
S18-A32	uRNA Human 12.5ng/ul	Unknown	1	EFNB2	Test	10.2033	0.81051	Pass	0.00608919
S18-A33	uRNA Human 12.5ng/ul	Unknown	1	HIF1A	Test	10.8105	0.650215	Pass	0.00324915
S18-A34	uRNA Human 12.5ng/ul	Unknown	1	NDUFA10	Test	7.59858	1	Pass	0.00882196
S18-A35	uRNA Human 12.5ng/ul	Unknown	1	PTGS2	Test	11.9483	1	Pass	0.00952966
S18-A36	uRNA Human 12.5ng/ul	Unknown	1	UPB1	Test	11.852	0.973852	Pass	0.00791927
S18-A37	uRNA Human 12.5ng/ul	Unknown	1	ARF5	Test	10.9949	1	Pass	0.00973848
S18-A38	uRNA Human 12.5ng/ul	Unknown	1	COL3A1	Test	5.37123	0.986243	Pass	0.00877626
S18-A39	uRNA Human 12.5ng/ul	Unknown	1	GLUL	Test	4.33339	0.777798	Pass	0.00972631
S18-A40	uRNA Human 12.5ng/ul	Unknown	1	KDR	Test	7.74676	1	Pass	0.00870159
S18-A41	uRNA Human 12.5ng/ul	Unknown	1	PECAM1	Test	5.67745	1	Pass	0.011009
S18-A42	uRNA Human 12.5ng/ul	Unknown	1	SP2	Test	9.18386	0.816091	Pass	0.00742495
S18-A43	uRNA Human 12.5ng/ul	Unknown	1	CD34	Test	10.1666	0.604235	Fail	0.00476905
S18-A44	uRNA Human 12.5ng/ul	Unknown	1	EGFL7	Test	17.3841	0.680492	Pass	0.00499394
S18-A45	uRNA Human 12.5ng/ul	Unknown	1	HRH1	Test	9.41943	1	Pass	0.00311356
S18-A46	uRNA Human 12.5ng/ul	Unknown	1	NOS2	Test	14.3446	0.797009	Pass	0.00749484
S18-A47	uRNA Human 12.5ng/ul	Unknown	1	RAC1	Test	5.59581	0.982605	Pass	0.00849836
S18-A48	uRNA Human 12.5ng/ul	Unknown	1	VEGFA	Test	8.30401	0.951504	Pass	0.00849434
S18-A49	uRNA Human 12.5ng/ul	Unknown	1	ARFGAP2	Test	10.0043	0.837426	Pass	0.00795493
S18-A50	uRNA Human 12.5ng/ul	Unknown	1	COX4I1	Test	9.67643	0.857557	Pass	0.00365671
S18-A51	uRNA Human 12.5ng/ul	Unknown	1	GPX1	Test	6.5781	0.880946	Pass	0.0125828
S18-A52	uRNA Human 12.5ng/ul	Unknown	1	LECT2	Test	7.11027	0.889334	Pass	0.00854084
S18-A53	uRNA Human 12.5ng/ul	Unknown	1	PGF	Test	8.17494	0.844954	Pass	0.00993726
S18-A54	uRNA Human 12.5ng/ul	Unknown	1	STAB2	Test	9.91812	0.996294	Pass	0.0112612
S18-A55	uRNA Human 12.5ng/ul	Unknown	1	CD36	Test	7.62842	0.961821	Pass	0.00691521
S18-A56	uRNA Human 12.5ng/ul	Unknown	1	EPHB4	Test	10.1485	0.855351	Pass	0.00646659
S18-A57	uRNA Human 12.5ng/ul	Unknown	1	ICAM1	Test	10.818	0.809699	Pass	0.00928335
S18-A58	uRNA Human 12.5ng/ul	Unknown	1	NOS3	Test	8.83981	0.912026	Pass	0.00702729
S18-A59	uRNA Human 12.5ng/ul	Unknown	1	RAF1	Test	8.23812	0.921915	Pass	0.0100828
S18-A60	uRNA Human 12.5ng/ul	Unknown	1	VIM	Test	4.50436	0.826731	Pass	0.0112636
S18-A61	uRNA Human 12.5ng/ul	Unknown	1	ARL1	Test	7.92065	0.802077	Pass	0.00884505
S18-A62	uRNA Human 12.5ng/ul	Unknown	1	CTNNB1	Test	6.71642	1	Pass	0.00650546
S18-A63	uRNA Human 12.5ng/ul	Unknown	1	GUSB	Test	8.10864	0.790423	Pass	0.00518737
S18-A64	uRNA Human 12.5ng/ul	Unknown	1	LNFG	Test	11.2932	0.946457	Pass	0.00756874
S18-A65	uRNA Human 12.5ng/ul	Unknown	1	PLAU	Test	14.0243	0.86273	Pass	0.00786672
S18-A66	uRNA Human 12.5ng/ul	Unknown	1	STAT3	Test	7.86161	0.955357	Pass	0.00553155
S18-A67	uRNA Human 12.5ng/ul	Unknown	1	CD44	Test	6.61342	1	Pass	0.00884067
S18-A68	uRNA Human 12.5ng/ul	Unknown	1	ERG	Test	9.33911	0.892338	Pass	0.00765685
S18-A69	uRNA Human 12.5ng/ul	Unknown	1	IGF1	Test	10.2119	0.927561	Pass	0.0092343
S18-A70	uRNA Human 12.5ng/ul	Unknown	1	NOTCH1	Test	10.7047	0.941259	Pass	0.00653702
S18-A71	uRNA Human 12.5ng/ul	Unknown	1	RGS5	Test	8.71495	0.949331	Pass	0.00692758
S18-A72	uRNA Human 12.5ng/ul	Unknown	1	VPS33B	Test	12.4694	1	Pass	0.00677634
S18-A73	uRNA Human 12.5ng/ul	Unknown	1	ATP5C1	Test	6.3575	0.872247	Pass	0.00451758
S18-A74	uRNA Human 12.5ng/ul	Unknown	1	CXCL1	Test	7.88884	0.971816	Pass	0.00469009
S18-A75	uRNA Human 12.5ng/ul	Unknown	1	HDC	Test	17.1906	0.716632	Pass	0.00650823
S18-A76	uRNA Human 12.5ng/ul	Unknown	1	MKI67	Test	12.3963	0.919013	Pass	0.00514824
S18-A77	uRNA Human 12.5ng/ul	Unknown	1	PLG	Test	4.31069	0.66249	Pass	0.0120113
S18-A78	uRNA Human 12.5ng/ul	Unknown	1	TFF3	Test	12.6596	0.828664	Pass	0.00925214
S18-A79	uRNA Human 12.5ng/ul	Unknown	1	CD68	Test	7.63934	0.947108	Pass	0.00662379
S18-A80	uRNA Human 12.5ng/ul	Unknown	1	FABP4	Test	10.1949	0.864855	Pass	0.00459842
S18-A81	uRNA Human 12.5ng/ul	Unknown	1	IGFBP2	Test	6.88411	0.900182	Pass	0.00576202
S18-A82	uRNA Human 12.5ng/ul	Unknown	1	NOTCH4	Test	9.58768	0.910517	Pass	0.00666463
S18-A83	uRNA Human 12.5ng/ul	Unknown	1	SELE	Test	15.3204	0.90406	Pass	0.00805984
S18-A84	uRNA Human 12.5ng/ul	Unknown	1	VWF	Test	8.64828	0.960691	Pass	0.0116885
S18-A85	uRNA Human 12.5ng/ul	Unknown	1	BNIP3	Test	7.49241	0.891072	Pass	0.00885411
S18-A86	uRNA Human 12.5ng/ul	Unknown	1	CXCL12	Test	7.17065	0.858668	Pass	0.00819458
S18-A87	uRNA Human 12.5ng/ul	Unknown	1	HEY1	Test	9.78837	0.928787	Pass	0.00533608
S18-A88	uRNA Human 12.5ng/ul	Unknown	1	MMP2	Test	9.07154	0.930881	Pass	0.0105973
S18-A89	uRNA Human 12.5ng/ul	Unknown	1	PODXL	Test	10.012	0.729593	Pass	0.00356137
S18-A90	uRNA Human 12.5ng/ul	Unknown	1	TGFB1	Test	9.14295	0.719002	Pass	0.00586355
S18-A91	uRNA Human 12.5ng/ul	Unknown	1	CDC42	Test	16.2518	0.688305	Pass	0.00535802
S18-A92	uRNA Human 12.5ng/ul	Unknown	1	FGF2	Test	999	0	Fail	0.00553175
S18-A93	uRNA Human 12.5ng/ul	Unknown	1	IL16	Test	9.24641	0.864774	Pass	0.00547201
S18-A94	uRNA Human 12.5ng/ul	Unknown	1	NRARP	Test	11.6419	0.81292	Pass	0.00729953
S18-A95	uRNA Human 12.5ng/ul	Unknown	1	SERPINA7	Test	7.1774	0.823396	Pass	0.00878005
S18-A96	uRNA Human 12.5ng/ul	Unknown	1	WNT4	Test	16.2386	0.72665	Pass	0.00962257
S19-A01	uRNA Monkey 6.25ng/ul	Unknown	1	ADIPOQ	Test	9.54536	0.972602	Pass	0.00438241
S19-A02	uRNA Monkey 6.25ng/ul	Unknown	1	CDH5	Test	10.1146	0.981996	Pass	0.0136876
S19-A03	uRNA Monkey 6.25ng/ul	Unknown	1	FGFR3	Test	10.4947	0.770264	Pass	0.00675375
S19-A04	uRNA Monkey 6.25ng/ul	Unknown	1	IL6	Test	15.8012	1	Pass	0.00918228
S19-A05	uRNA Monkey 6.25ng/ul	Unknown	1	NRP1	Test	10.9796	0.963709	Pass	0.0124145
S19-A06	uRNA Monkey 6.25ng/ul	Unknown	1	SERPINE1	Test	13.4976	0.960899	Pass	0.00817524
S19-A07	uRNA Monkey 6.25ng/ul	Unknown	1	CCL2	Test	12.2111	0.899497	Pass	0.00805724
S19-A08	uRNA Monkey 6.25ng/ul	Unknown	1	CXCL6	Test	13.831	1	Pass	0.00649691
S19-A09	uRNA Monkey 6.25ng/ul	Unknown	1	HEYL	Test	13.6985	0.862926	Pass	0.00528308
S19-A10	uRNA Monkey 6.25ng/ul	Unknown	1	MMP3	Test	14.523	0.836187	Pass	0.00627843
S19-A11	uRNA Monkey 6.25ng/ul	Unknown	1	PPARA	Test	8.6618	1	Pass	0.00862598
S19-A12	uRNA Monkey 6.25ng/ul	Unknown	1	TIMP1	Test	9.94855	1	Pass	0.00614887
S19-A13	uRNA Monkey 6.25ng/ul	Unknown	1	ADIPOR2	Test	12.9564	0.72179	Pass	0.00351137
S19-A14	uRNA Monkey 6.25ng/ul	Unknown	1	CFH	Test	4.73116	0.910385	Pass	0.00436989
S19-A15	uRNA Monkey 6.25ng/ul	Unknown	1	FIGF	Test	12.7484	0.959509	Pass	0.00768122
S19-A16	uRNA Monkey 6.25ng/ul	Unknown	1	JAG1	Test	10.3487	0.854562	Pass	0.00542648
S19-A17	uRNA Monkey 6.25ng/ul	Unknown	1	PDGFB	Test	13.3533	0.839318	Pass	0.00592092
S19-A18	uRNA Monkey 6.25ng/ul	Unknown	1	SIRT1	Test	11.4728	0.976645	Pass	0.00841414
S19-A19	uRNA Monkey 6.25ng/ul	Unknown	1	CCND1	Test	10.843	0.948177	Pass	0.00667709
S19-A20	uRNA Monkey 6.25ng/ul	Unknown	1	DLL4	Test	11.6737	0.966268	Pass	0.00612561
S19-A21	uRNA Monkey 6.25ng/ul	Unknown	1	HGF	Test	13.0333	0.769394	Pass	0.00581217
S19-A22	uRNA Monkey 6.25ng/ul	Unknown	1	MMP9	Test	12.733	0.950589	Pass	0.00836339
S19-A23	uRNA Monkey 6.25ng/ul	Unknown	1	PRDX1	Test	7.59845	1	Pass	0.00742561
S19-A24	uRNA Monkey 6.25ng/ul	Unknown	1	TMEM55B	Test	12.7532	0.753218	Pass	0.00380815
S19-A25	uRNA Monkey 6.25ng/ul	Unknown	1	ANGPTL6	Test	16.0689	0.790899	Pass	0.00672886
S19-A26	uRNA Monkey 6.25ng/ul	Unknown	1	CLDN1	Test	10.0641	0.908793	Pass	0.00792101
S19-A27	uRNA Monkey 6.25ng/ul	Unknown	1	GLS2	Test	10.6419	0.994442	Pass	0.0126277
S19-A28	uRNA Monkey 6.25ng/ul	Unknown	1	JUN	Test	11.1806	0.890244	Pass	0.00639222
S19-A29	uRNA Monkey 6.25ng/ul	Unknown	1	PDGFRA	Test	10.3948	0.964811	Pass	0.00807693
S19-A30	uRNA Monkey 6.25ng/ul	Unknown	1	SOD2	Test	6.814	0.970277	Pass	0.00632232
S19-A31	uRNA Monkey 6.25ng/ul	Unknown	1	CD163	Test	9.81431	1	Pass	0.00953112
S19-A32	uRNA Monkey 6.25ng/ul	Unknown	1	EFNB2	Test	11.4006	0.887328	Pass	0.00608919
S19-A33	uRNA Monkey 6.25ng/ul	Unknown	1	HIF1A	Test	13.0972	0.584792	Fail	0.00324915
S19-A34	uRNA Monkey 6.25ng/ul	Unknown	1	NDUFA10	Test	9.14802	0.932812	Pass	0.00882196
S19-A35	uRNA Monkey 6.25ng/ul	Unknown	1	PTGS2	Test	12.7624	1	Pass	0.00952966
S19-A36	uRNA Monkey 6.25ng/ul	Unknown	1	UPB1	Test	11.7196	0.947392	Pass	0.00791927
S19-A37	uRNA Monkey 6.25ng/ul	Unknown	1	ARF5	Test	11.3944	1	Pass	0.00973848
S19-A38	uRNA Monkey 6.25ng/ul	Unknown	1	COL3A1	Test	7.524	0.992719	Pass	0.00877626
S19-A39	uRNA Monkey 6.25ng/ul	Unknown	1	GLUL	Test	5.78766	1	Pass	0.00972631
S19-A40	uRNA Monkey 6.25ng/ul	Unknown	1	KDR	Test	9.50825	1	Pass	0.00870159
S19-A41	uRNA Monkey 6.25ng/ul	Unknown	1	PECAM1	Test	8.22746	0.879284	Pass	0.011009
S19-A42	uRNA Monkey 6.25ng/ul	Unknown	1	SP2	Test	10.2107	0.832226	Pass	0.00742495
S19-A43	uRNA Monkey 6.25ng/ul	Unknown	1	CD34	Test	12.6281	0.682916	Pass	0.00476905
S19-A44	uRNA Monkey 6.25ng/ul	Unknown	1	EGFL7	Test	16.0499	0.641589	Fail	0.00499394
S19-A45	uRNA Monkey 6.25ng/ul	Unknown	1	HRH1	Test	13.6606	0.636525	Fail	0.00311356
S19-A46	uRNA Monkey 6.25ng/ul	Unknown	1	NOS2	Test	14.1443	0.779381	Pass	0.00749484
S19-A47	uRNA Monkey 6.25ng/ul	Unknown	1	RAC1	Test	6.87814	0.998689	Pass	0.00849836
S19-A48	uRNA Monkey 6.25ng/ul	Unknown	1	VEGFA	Test	9.18508	0.907011	Pass	0.00849434
S19-A49	uRNA Monkey 6.25ng/ul	Unknown	1	ARFGAP2	Test	10.407	0.918596	Pass	0.00795493
S19-A50	uRNA Monkey 6.25ng/ul	Unknown	1	COX4I1	Test	11.0084	0.820467	Pass	0.00365671
S19-A51	uRNA Monkey 6.25ng/ul	Unknown	1	GPX1	Test	6.32682	0.841532	Pass	0.0125828
S19-A52	uRNA Monkey 6.25ng/ul	Unknown	1	LECT2	Test	8.8752	1	Pass	0.00854084
S19-A53	uRNA Monkey 6.25ng/ul	Unknown	1	PGF	Test	13.1021	0.798482	Pass	0.00993726
S19-A54	uRNA Monkey 6.25ng/ul	Unknown	1	STAB2	Test	9.54786	0.941921	Pass	0.0112612
S19-A55	uRNA Monkey 6.25ng/ul	Unknown	1	CD36	Test	7.08941	0.853442	Pass	0.00691521
S19-A56	uRNA Monkey 6.25ng/ul	Unknown	1	EPHB4	Test	10.9417	1	Pass	0.00646659
S19-A57	uRNA Monkey 6.25ng/ul	Unknown	1	ICAM1	Test	11.4126	0.825812	Pass	0.00928335
S19-A58	uRNA Monkey 6.25ng/ul	Unknown	1	NOS3	Test	13.2553	0.824385	Pass	0.00702729
S19-A59	uRNA Monkey 6.25ng/ul	Unknown	1	RAF1	Test	9.37681	0.924222	Pass	0.0100828
S19-A60	uRNA Monkey 6.25ng/ul	Unknown	1	VIM	Test	7.49532	1	Pass	0.0112636
S19-A61	uRNA Monkey 6.25ng/ul	Unknown	1	ARL1	Test	9.1438	0.660377	Pass	0.00884505
S19-A62	uRNA Monkey 6.25ng/ul	Unknown	1	CTNNB1	Test	8.53601	0.965831	Pass	0.00650546
S19-A63	uRNA Monkey 6.25ng/ul	Unknown	1	GUSB	Test	999	0	Fail	0.00518737
S19-A64	uRNA Monkey 6.25ng/ul	Unknown	1	LNFG	Test	10.2592	0.938519	Pass	0.00756874
S19-A65	uRNA Monkey 6.25ng/ul	Unknown	1	PLAU	Test	13.6717	0.925668	Pass	0.00786672
S19-A66	uRNA Monkey 6.25ng/ul	Unknown	1	STAT3	Test	8.72224	0.930848	Pass	0.00553155
S19-A67	uRNA Monkey 6.25ng/ul	Unknown	1	CD44	Test	8.60734	1	Pass	0.00884067
S19-A68	uRNA Monkey 6.25ng/ul	Unknown	1	ERG	Test	11.6232	0.947889	Pass	0.00765685
S19-A69	uRNA Monkey 6.25ng/ul	Unknown	1	IGF1	Test	10.3171	0.953669	Pass	0.0092343
S19-A70	uRNA Monkey 6.25ng/ul	Unknown	1	NOTCH1	Test	13.5432	0.886163	Pass	0.00653702
S19-A71	uRNA Monkey 6.25ng/ul	Unknown	1	RGS5	Test	9.00429	0.844699	Pass	0.00692758
S19-A72	uRNA Monkey 6.25ng/ul	Unknown	1	VPS33B	Test	12.7317	1	Pass	0.00677634
S19-A73	uRNA Monkey 6.25ng/ul	Unknown	1	ATP5C1	Test	6.87601	1	Pass	0.00451758
S19-A74	uRNA Monkey 6.25ng/ul	Unknown	1	CXCL1	Test	7.35155	0.899077	Pass	0.00469009
S19-A75	uRNA Monkey 6.25ng/ul	Unknown	1	HDC	Test	14.3813	0.771352	Pass	0.00650823
S19-A76	uRNA Monkey 6.25ng/ul	Unknown	1	MKI67	Test	10.8878	0.989098	Pass	0.00514824
S19-A77	uRNA Monkey 6.25ng/ul	Unknown	1	PLG	Test	5.15077	0.80646	Pass	0.0120113
S19-A78	uRNA Monkey 6.25ng/ul	Unknown	1	TFF3	Test	8.38196	0.87647	Pass	0.00925214
S19-A79	uRNA Monkey 6.25ng/ul	Unknown	1	CD68	Test	10.6961	0.927886	Pass	0.00662379
S19-A80	uRNA Monkey 6.25ng/ul	Unknown	1	FABP4	Test	10.65	0.985175	Pass	0.00459842
S19-A81	uRNA Monkey 6.25ng/ul	Unknown	1	IGFBP2	Test	8.11078	0.767861	Pass	0.00576202
S19-A82	uRNA Monkey 6.25ng/ul	Unknown	1	NOTCH4	Test	12.021	0.846636	Pass	0.00666463
S19-A83	uRNA Monkey 6.25ng/ul	Unknown	1	SELE	Test	15.1686	0.85288	Pass	0.00805984
S19-A84	uRNA Monkey 6.25ng/ul	Unknown	1	VWF	Test	10.6286	0.97029	Pass	0.0116885
S19-A85	uRNA Monkey 6.25ng/ul	Unknown	1	BNIP3	Test	8.51995	0.939684	Pass	0.00885411
S19-A86	uRNA Monkey 6.25ng/ul	Unknown	1	CXCL12	Test	10.1793	0.854117	Pass	0.00819458
S19-A87	uRNA Monkey 6.25ng/ul	Unknown	1	HEY1	Test	11.5011	0.922332	Pass	0.00533608
S19-A88	uRNA Monkey 6.25ng/ul	Unknown	1	MMP2	Test	11.7435	1	Pass	0.0105973
S19-A89	uRNA Monkey 6.25ng/ul	Unknown	1	PODXL	Test	10.639	0.855002	Pass	0.00356137
S19-A90	uRNA Monkey 6.25ng/ul	Unknown	1	TGFB1	Test	11.8521	0.942166	Pass	0.00586355
S19-A91	uRNA Monkey 6.25ng/ul	Unknown	1	CDC42	Test	13.9347	0.905829	Pass	0.00535802
S19-A92	uRNA Monkey 6.25ng/ul	Unknown	1	FGF2	Test	12.691	0.905444	Pass	0.00553175
S19-A93	uRNA Monkey 6.25ng/ul	Unknown	1	IL16	Test	11.5896	0.839132	Pass	0.00547201
S19-A94	uRNA Monkey 6.25ng/ul	Unknown	1	NRARP	Test	16.9246	0.646798	Fail	0.00729953
S19-A95	uRNA Monkey 6.25ng/ul	Unknown	1	SERPINA7	Test	7.53886	0.929204	Pass	0.00878005
S19-A96	uRNA Monkey 6.25ng/ul	Unknown	1	WNT4	Test	18.2356	0.711108	Pass	0.00962257
S20-A01	uRNA Monkey 6.25ng/ul	Unknown	1	ADIPOQ	Test	9.54753	0.955905	Pass	0.00438241
S20-A02	uRNA Monkey 6.25ng/ul	Unknown	1	CDH5	Test	10.0237	0.97292	Pass	0.0136876
S20-A03	uRNA Monkey 6.25ng/ul	Unknown	1	FGFR3	Test	10.6199	0.79327	Pass	0.00675375
S20-A04	uRNA Monkey 6.25ng/ul	Unknown	1	IL6	Test	15.6149	0.995433	Pass	0.00918228
S20-A05	uRNA Monkey 6.25ng/ul	Unknown	1	NRP1	Test	10.9682	0.985896	Pass	0.0124145
S20-A06	uRNA Monkey 6.25ng/ul	Unknown	1	SERPINE1	Test	13.3117	0.928954	Pass	0.00817524
S20-A07	uRNA Monkey 6.25ng/ul	Unknown	1	CCL2	Test	12.2555	0.90639	Pass	0.00805724
S20-A08	uRNA Monkey 6.25ng/ul	Unknown	1	CXCL6	Test	13.4501	0.954796	Pass	0.00649691
S20-A09	uRNA Monkey 6.25ng/ul	Unknown	1	HEYL	Test	13.8606	0.86909	Pass	0.00528308
S20-A10	uRNA Monkey 6.25ng/ul	Unknown	1	MMP3	Test	14.8007	0.889671	Pass	0.00627843
S20-A11	uRNA Monkey 6.25ng/ul	Unknown	1	PPARA	Test	8.67554	1	Pass	0.00862598
S20-A12	uRNA Monkey 6.25ng/ul	Unknown	1	TIMP1	Test	9.62479	0.921982	Pass	0.00614887
S20-A13	uRNA Monkey 6.25ng/ul	Unknown	1	ADIPOR2	Test	12.9417	0.720049	Pass	0.00351137
S20-A14	uRNA Monkey 6.25ng/ul	Unknown	1	CFH	Test	4.49126	0.830419	Pass	0.00436989
S20-A15	uRNA Monkey 6.25ng/ul	Unknown	1	FIGF	Test	12.6236	0.94425	Pass	0.00768122
S20-A16	uRNA Monkey 6.25ng/ul	Unknown	1	JAG1	Test	10.0668	0.806205	Pass	0.00542648
S20-A17	uRNA Monkey 6.25ng/ul	Unknown	1	PDGFB	Test	13.0754	0.788852	Pass	0.00592092
S20-A18	uRNA Monkey 6.25ng/ul	Unknown	1	SIRT1	Test	11.3761	0.956844	Pass	0.00841414
S20-A19	uRNA Monkey 6.25ng/ul	Unknown	1	CCND1	Test	10.8688	0.970817	Pass	0.00667709
S20-A20	uRNA Monkey 6.25ng/ul	Unknown	1	DLL4	Test	11.7153	0.983359	Pass	0.00612561
S20-A21	uRNA Monkey 6.25ng/ul	Unknown	1	HGF	Test	13.0882	0.808182	Pass	0.00581217
S20-A22	uRNA Monkey 6.25ng/ul	Unknown	1	MMP9	Test	12.7382	0.942079	Pass	0.00836339
S20-A23	uRNA Monkey 6.25ng/ul	Unknown	1	PRDX1	Test	7.58227	1	Pass	0.00742561
S20-A24	uRNA Monkey 6.25ng/ul	Unknown	1	TMEM55B	Test	12.7899	0.814545	Pass	0.00380815
S20-A25	uRNA Monkey 6.25ng/ul	Unknown	1	ANGPTL6	Test	15.8503	0.828892	Pass	0.00672886
S20-A26	uRNA Monkey 6.25ng/ul	Unknown	1	CLDN1	Test	9.87352	1	Pass	0.00792101
S20-A27	uRNA Monkey 6.25ng/ul	Unknown	1	GLS2	Test	10.5227	0.969584	Pass	0.0126277
S20-A28	uRNA Monkey 6.25ng/ul	Unknown	1	JUN	Test	10.9922	1	Pass	0.00639222
S20-A29	uRNA Monkey 6.25ng/ul	Unknown	1	PDGFRA	Test	10.0503	0.906741	Pass	0.00807693
S20-A30	uRNA Monkey 6.25ng/ul	Unknown	1	SOD2	Test	6.68255	0.967041	Pass	0.00632232
S20-A31	uRNA Monkey 6.25ng/ul	Unknown	1	CD163	Test	9.66649	1	Pass	0.00953112
S20-A32	uRNA Monkey 6.25ng/ul	Unknown	1	EFNB2	Test	11.1502	0.826779	Pass	0.00608919
S20-A33	uRNA Monkey 6.25ng/ul	Unknown	1	HIF1A	Test	12.2534	0.681093	Pass	0.00324915
S20-A34	uRNA Monkey 6.25ng/ul	Unknown	1	NDUFA10	Test	9.0483	0.917413	Pass	0.00882196
S20-A35	uRNA Monkey 6.25ng/ul	Unknown	1	PTGS2	Test	12.8304	1	Pass	0.00952966
S20-A36	uRNA Monkey 6.25ng/ul	Unknown	1	UPB1	Test	11.7124	0.950445	Pass	0.00791927
S20-A37	uRNA Monkey 6.25ng/ul	Unknown	1	ARF5	Test	11.3301	0.998657	Pass	0.00973848
S20-A38	uRNA Monkey 6.25ng/ul	Unknown	1	COL3A1	Test	7.42992	0.972572	Pass	0.00877626
S20-A39	uRNA Monkey 6.25ng/ul	Unknown	1	GLUL	Test	5.80278	1	Pass	0.00972631
S20-A40	uRNA Monkey 6.25ng/ul	Unknown	1	KDR	Test	9.50794	1	Pass	0.00870159
S20-A41	uRNA Monkey 6.25ng/ul	Unknown	1	PECAM1	Test	8.27648	0.900723	Pass	0.011009
S20-A42	uRNA Monkey 6.25ng/ul	Unknown	1	SP2	Test	10.2255	0.841973	Pass	0.00742495
S20-A43	uRNA Monkey 6.25ng/ul	Unknown	1	CD34	Test	12.497	0.68187	Pass	0.00476905
S20-A44	uRNA Monkey 6.25ng/ul	Unknown	1	EGFL7	Test	15.7145	0.651715	Pass	0.00499394
S20-A45	uRNA Monkey 6.25ng/ul	Unknown	1	HRH1	Test	13.7414	0.682225	Pass	0.00311356
S20-A46	uRNA Monkey 6.25ng/ul	Unknown	1	NOS2	Test	14.0338	0.77406	Pass	0.00749484
S20-A47	uRNA Monkey 6.25ng/ul	Unknown	1	RAC1	Test	6.87176	1	Pass	0.00849836
S20-A48	uRNA Monkey 6.25ng/ul	Unknown	1	VEGFA	Test	9.01481	0.885387	Pass	0.00849434
S20-A49	uRNA Monkey 6.25ng/ul	Unknown	1	ARFGAP2	Test	10.4129	0.894295	Pass	0.00795493
S20-A50	uRNA Monkey 6.25ng/ul	Unknown	1	COX4I1	Test	11.4907	0.931897	Pass	0.00365671
S20-A51	uRNA Monkey 6.25ng/ul	Unknown	1	GPX1	Test	6.22146	0.825374	Pass	0.0125828
S20-A52	uRNA Monkey 6.25ng/ul	Unknown	1	LECT2	Test	8.77578	1	Pass	0.00854084
S20-A53	uRNA Monkey 6.25ng/ul	Unknown	1	PGF	Test	13.0734	0.794084	Pass	0.00993726
S20-A54	uRNA Monkey 6.25ng/ul	Unknown	1	STAB2	Test	9.63602	0.970924	Pass	0.0112612
S20-A55	uRNA Monkey 6.25ng/ul	Unknown	1	CD36	Test	7.2887	0.903305	Pass	0.00691521
S20-A56	uRNA Monkey 6.25ng/ul	Unknown	1	EPHB4	Test	10.9008	1	Pass	0.00646659
S20-A57	uRNA Monkey 6.25ng/ul	Unknown	1	ICAM1	Test	11.3392	0.811667	Pass	0.00928335
S20-A58	uRNA Monkey 6.25ng/ul	Unknown	1	NOS3	Test	13.2093	0.828801	Pass	0.00702729
S20-A59	uRNA Monkey 6.25ng/ul	Unknown	1	RAF1	Test	9.41591	0.949468	Pass	0.0100828
S20-A60	uRNA Monkey 6.25ng/ul	Unknown	1	VIM	Test	7.33208	0.9612	Pass	0.0112636
S20-A61	uRNA Monkey 6.25ng/ul	Unknown	1	ARL1	Test	9.10571	0.664456	Pass	0.00884505
S20-A62	uRNA Monkey 6.25ng/ul	Unknown	1	CTNNB1	Test	8.52927	0.958441	Pass	0.00650546
S20-A63	uRNA Monkey 6.25ng/ul	Unknown	1	GUSB	Test	999	0	Fail	0.00518737
S20-A64	uRNA Monkey 6.25ng/ul	Unknown	1	LNFG	Test	10.0814	0.906644	Pass	0.00756874
S20-A65	uRNA Monkey 6.25ng/ul	Unknown	1	PLAU	Test	13.7743	0.973954	Pass	0.00786672
S20-A66	uRNA Monkey 6.25ng/ul	Unknown	1	STAT3	Test	8.67391	0.898571	Pass	0.00553155
S20-A67	uRNA Monkey 6.25ng/ul	Unknown	1	CD44	Test	8.44742	0.985253	Pass	0.00884067
S20-A68	uRNA Monkey 6.25ng/ul	Unknown	1	ERG	Test	11.624	0.958368	Pass	0.00765685
S20-A69	uRNA Monkey 6.25ng/ul	Unknown	1	IGF1	Test	10.2783	0.947351	Pass	0.0092343
S20-A70	uRNA Monkey 6.25ng/ul	Unknown	1	NOTCH1	Test	13.49	0.888775	Pass	0.00653702
S20-A71	uRNA Monkey 6.25ng/ul	Unknown	1	RGS5	Test	8.99423	1	Pass	0.00692758
S20-A72	uRNA Monkey 6.25ng/ul	Unknown	1	VPS33B	Test	12.68	1	Pass	0.00677634
S20-A73	uRNA Monkey 6.25ng/ul	Unknown	1	ATP5C1	Test	6.72408	0.963916	Pass	0.00451758
S20-A74	uRNA Monkey 6.25ng/ul	Unknown	1	CXCL1	Test	7.62201	0.940424	Pass	0.00469009
S20-A75	uRNA Monkey 6.25ng/ul	Unknown	1	HDC	Test	14.0554	0.750328	Pass	0.00650823
S20-A76	uRNA Monkey 6.25ng/ul	Unknown	1	MKI67	Test	10.8138	0.973203	Pass	0.00514824
S20-A77	uRNA Monkey 6.25ng/ul	Unknown	1	PLG	Test	5.21967	0.83049	Pass	0.0120113
S20-A78	uRNA Monkey 6.25ng/ul	Unknown	1	TFF3	Test	8.29338	0.859596	Pass	0.00925214
S20-A79	uRNA Monkey 6.25ng/ul	Unknown	1	CD68	Test	10.2169	0.83176	Pass	0.00662379
S20-A80	uRNA Monkey 6.25ng/ul	Unknown	1	FABP4	Test	10.3579	0.91154	Pass	0.00459842
S20-A81	uRNA Monkey 6.25ng/ul	Unknown	1	IGFBP2	Test	7.94825	0.924077	Pass	0.00576202
S20-A82	uRNA Monkey 6.25ng/ul	Unknown	1	NOTCH4	Test	12.0987	0.853124	Pass	0.00666463
S20-A83	uRNA Monkey 6.25ng/ul	Unknown	1	SELE	Test	15.3899	0.915731	Pass	0.00805984
S20-A84	uRNA Monkey 6.25ng/ul	Unknown	1	VWF	Test	10.5742	0.956227	Pass	0.0116885
S20-A85	uRNA Monkey 6.25ng/ul	Unknown	1	BNIP3	Test	8.49918	0.915624	Pass	0.00885411
S20-A86	uRNA Monkey 6.25ng/ul	Unknown	1	CXCL12	Test	10.2014	0.862861	Pass	0.00819458
S20-A87	uRNA Monkey 6.25ng/ul	Unknown	1	HEY1	Test	11.3488	0.870712	Pass	0.00533608
S20-A88	uRNA Monkey 6.25ng/ul	Unknown	1	MMP2	Test	11.6462	1	Pass	0.0105973
S20-A89	uRNA Monkey 6.25ng/ul	Unknown	1	PODXL	Test	10.4197	0.791381	Pass	0.00356137
S20-A90	uRNA Monkey 6.25ng/ul	Unknown	1	TGFB1	Test	11.9015	1	Pass	0.00586355
S20-A91	uRNA Monkey 6.25ng/ul	Unknown	1	CDC42	Test	14.0937	0.789692	Pass	0.00535802
S20-A92	uRNA Monkey 6.25ng/ul	Unknown	1	FGF2	Test	12.8662	0.952445	Pass	0.00553175
S20-A93	uRNA Monkey 6.25ng/ul	Unknown	1	IL16	Test	10.5494	0.808942	Pass	0.00547201
S20-A94	uRNA Monkey 6.25ng/ul	Unknown	1	NRARP	Test	16.7873	0.694574	Pass	0.00729953
S20-A95	uRNA Monkey 6.25ng/ul	Unknown	1	SERPINA7	Test	6.30058	0.811143	Pass	0.00878005
S20-A96	uRNA Monkey 6.25ng/ul	Unknown	1	WNT4	Test	17.8582	0.757937	Pass	0.00962257
S21-A01	uRNA Monkey 6.25ng/ul	Unknown	1	ADIPOQ	Test	8.9804	0.933218	Pass	0.00438241
S21-A02	uRNA Monkey 6.25ng/ul	Unknown	1	CDH5	Test	10.0086	0.970152	Pass	0.0136876
S21-A03	uRNA Monkey 6.25ng/ul	Unknown	1	FGFR3	Test	10.8312	0.827414	Pass	0.00675375
S21-A04	uRNA Monkey 6.25ng/ul	Unknown	1	IL6	Test	15.629	0.957622	Pass	0.00918228
S21-A05	uRNA Monkey 6.25ng/ul	Unknown	1	NRP1	Test	10.9893	0.950833	Pass	0.0124145
S21-A06	uRNA Monkey 6.25ng/ul	Unknown	1	SERPINE1	Test	12.875	0.906497	Pass	0.00817524
S21-A07	uRNA Monkey 6.25ng/ul	Unknown	1	CCL2	Test	12.1298	0.891312	Pass	0.00805724
S21-A08	uRNA Monkey 6.25ng/ul	Unknown	1	CXCL6	Test	13.6056	0.982236	Pass	0.00649691
S21-A09	uRNA Monkey 6.25ng/ul	Unknown	1	HEYL	Test	13.7629	0.806658	Pass	0.00528308
S21-A10	uRNA Monkey 6.25ng/ul	Unknown	1	MMP3	Test	14.7791	0.872132	Pass	0.00627843
S21-A11	uRNA Monkey 6.25ng/ul	Unknown	1	PPARA	Test	8.72319	1	Pass	0.00862598
S21-A12	uRNA Monkey 6.25ng/ul	Unknown	1	TIMP1	Test	9.82715	0.969356	Pass	0.00614887
S21-A13	uRNA Monkey 6.25ng/ul	Unknown	1	ADIPOR2	Test	13.061	0.673299	Pass	0.00351137
S21-A14	uRNA Monkey 6.25ng/ul	Unknown	1	CFH	Test	4.33364	0.777511	Pass	0.00436989
S21-A15	uRNA Monkey 6.25ng/ul	Unknown	1	FIGF	Test	12.6564	0.957411	Pass	0.00768122
S21-A16	uRNA Monkey 6.25ng/ul	Unknown	1	JAG1	Test	10.2773	0.839724	Pass	0.00542648
S21-A17	uRNA Monkey 6.25ng/ul	Unknown	1	PDGFB	Test	13.3347	0.830418	Pass	0.00592092
S21-A18	uRNA Monkey 6.25ng/ul	Unknown	1	SIRT1	Test	11.4219	0.963897	Pass	0.00841414
S21-A19	uRNA Monkey 6.25ng/ul	Unknown	1	CCND1	Test	10.8098	0.942057	Pass	0.00667709
S21-A20	uRNA Monkey 6.25ng/ul	Unknown	1	DLL4	Test	11.8081	1	Pass	0.00612561
S21-A21	uRNA Monkey 6.25ng/ul	Unknown	1	HGF	Test	13.3374	0.827695	Pass	0.00581217
S21-A22	uRNA Monkey 6.25ng/ul	Unknown	1	MMP9	Test	12.7151	0.929445	Pass	0.00836339
S21-A23	uRNA Monkey 6.25ng/ul	Unknown	1	PRDX1	Test	7.63795	1	Pass	0.00742561
S21-A24	uRNA Monkey 6.25ng/ul	Unknown	1	TMEM55B	Test	13.1611	0.742504	Pass	0.00380815
S21-A25	uRNA Monkey 6.25ng/ul	Unknown	1	ANGPTL6	Test	16.0735	0.76525	Pass	0.00672886
S21-A26	uRNA Monkey 6.25ng/ul	Unknown	1	CLDN1	Test	9.93648	1	Pass	0.00792101
S21-A27	uRNA Monkey 6.25ng/ul	Unknown	1	GLS2	Test	10.6249	0.99472	Pass	0.0126277
S21-A28	uRNA Monkey 6.25ng/ul	Unknown	1	JUN	Test	11.1479	0.890212	Pass	0.00639222
S21-A29	uRNA Monkey 6.25ng/ul	Unknown	1	PDGFRA	Test	10.2281	0.932691	Pass	0.00807693
S21-A30	uRNA Monkey 6.25ng/ul	Unknown	1	SOD2	Test	6.8161	0.976328	Pass	0.00632232
S21-A31	uRNA Monkey 6.25ng/ul	Unknown	1	CD163	Test	9.78611	1	Pass	0.00953112
S21-A32	uRNA Monkey 6.25ng/ul	Unknown	1	EFNB2	Test	11.1657	0.807215	Pass	0.00608919
S21-A33	uRNA Monkey 6.25ng/ul	Unknown	1	HIF1A	Test	12.8458	0.539226	Fail	0.00324915
S21-A34	uRNA Monkey 6.25ng/ul	Unknown	1	NDUFA10	Test	9.0033	0.905068	Pass	0.00882196
S21-A35	uRNA Monkey 6.25ng/ul	Unknown	1	PTGS2	Test	12.9486	1	Pass	0.00952966
S21-A36	uRNA Monkey 6.25ng/ul	Unknown	1	UPB1	Test	11.8348	0.970608	Pass	0.00791927
S21-A37	uRNA Monkey 6.25ng/ul	Unknown	1	ARF5	Test	11.2634	0.972435	Pass	0.00973848
S21-A38	uRNA Monkey 6.25ng/ul	Unknown	1	COL3A1	Test	7.49548	0.981149	Pass	0.00877626
S21-A39	uRNA Monkey 6.25ng/ul	Unknown	1	GLUL	Test	5.81821	1	Pass	0.00972631
S21-A40	uRNA Monkey 6.25ng/ul	Unknown	1	KDR	Test	9.5806	1	Pass	0.00870159
S21-A41	uRNA Monkey 6.25ng/ul	Unknown	1	PECAM1	Test	8.16486	0.862846	Pass	0.011009
S21-A42	uRNA Monkey 6.25ng/ul	Unknown	1	SP2	Test	10.2331	0.831027	Pass	0.00742495
S21-A43	uRNA Monkey 6.25ng/ul	Unknown	1	CD34	Test	12.8121	0.692721	Pass	0.00476905
S21-A44	uRNA Monkey 6.25ng/ul	Unknown	1	EGFL7	Test	15.9946	0.753932	Pass	0.00499394
S21-A45	uRNA Monkey 6.25ng/ul	Unknown	1	HRH1	Test	14.6128	0.579956	Fail	0.00311356
S21-A46	uRNA Monkey 6.25ng/ul	Unknown	1	NOS2	Test	14.0685	0.78218	Pass	0.00749484
S21-A47	uRNA Monkey 6.25ng/ul	Unknown	1	RAC1	Test	6.83785	0.993337	Pass	0.00849836
S21-A48	uRNA Monkey 6.25ng/ul	Unknown	1	VEGFA	Test	9.1281	0.898593	Pass	0.00849434
S21-A49	uRNA Monkey 6.25ng/ul	Unknown	1	ARFGAP2	Test	10.3699	0.886368	Pass	0.00795493
S21-A50	uRNA Monkey 6.25ng/ul	Unknown	1	COX4I1	Test	10.9546	0.895338	Pass	0.00365671
S21-A51	uRNA Monkey 6.25ng/ul	Unknown	1	GPX1	Test	6.1955	0.811013	Pass	0.0125828
S21-A52	uRNA Monkey 6.25ng/ul	Unknown	1	LECT2	Test	8.76195	0.992225	Pass	0.00854084
S21-A53	uRNA Monkey 6.25ng/ul	Unknown	1	PGF	Test	13.0785	0.784892	Pass	0.00993726
S21-A54	uRNA Monkey 6.25ng/ul	Unknown	1	STAB2	Test	9.57754	0.951873	Pass	0.0112612
S21-A55	uRNA Monkey 6.25ng/ul	Unknown	1	CD36	Test	7.35436	0.902894	Pass	0.00691521
S21-A56	uRNA Monkey 6.25ng/ul	Unknown	1	EPHB4	Test	10.9069	1	Pass	0.00646659
S21-A57	uRNA Monkey 6.25ng/ul	Unknown	1	ICAM1	Test	11.3506	0.82304	Pass	0.00928335
S21-A58	uRNA Monkey 6.25ng/ul	Unknown	1	NOS3	Test	13.1409	0.809423	Pass	0.00702729
S21-A59	uRNA Monkey 6.25ng/ul	Unknown	1	RAF1	Test	9.4497	0.94804	Pass	0.0100828
S21-A60	uRNA Monkey 6.25ng/ul	Unknown	1	VIM	Test	7.50258	1	Pass	0.0112636
S21-A61	uRNA Monkey 6.25ng/ul	Unknown	1	ARL1	Test	9.27075	0.689412	Pass	0.00884505
S21-A62	uRNA Monkey 6.25ng/ul	Unknown	1	CTNNB1	Test	8.5099	0.954619	Pass	0.00650546
S21-A63	uRNA Monkey 6.25ng/ul	Unknown	1	GUSB	Test	999	0	Fail	0.00518737
S21-A64	uRNA Monkey 6.25ng/ul	Unknown	1	LNFG	Test	10.268	0.937944	Pass	0.00756874
S21-A65	uRNA Monkey 6.25ng/ul	Unknown	1	PLAU	Test	13.7383	0.948185	Pass	0.00786672
S21-A66	uRNA Monkey 6.25ng/ul	Unknown	1	STAT3	Test	8.60779	0.902458	Pass	0.00553155
S21-A67	uRNA Monkey 6.25ng/ul	Unknown	1	CD44	Test	8.51641	0.99765	Pass	0.00884067
S21-A68	uRNA Monkey 6.25ng/ul	Unknown	1	ERG	Test	11.5556	0.943277	Pass	0.00765685
S21-A69	uRNA Monkey 6.25ng/ul	Unknown	1	IGF1	Test	10.2841	0.946455	Pass	0.0092343
S21-A70	uRNA Monkey 6.25ng/ul	Unknown	1	NOTCH1	Test	13.1342	0.817032	Pass	0.00653702
[truncated: 7,226 more rows]
