# Supplementary material for: Interrogation of transcriptomic changes associated with drug-induced hepatic sinusoidal dilatation in colorectal cancer
Source: PLoS One. 2018 Jun 7;13(6):e0198099. doi: 10.1371/journal.pone.0198099 (PMC5991753; doi:10.1371/journal.pone.0198099)
Supplement: S3 File — (ZIP) [file pone.0198099.s008.zip › SupportingInfo_RawFluidigmFiles/1362021031_OX_Bev_Human_Whole_Liver_chip1.xlsx]

## Sheet: 1362021031_chip1_heatmap
Chip Run Info	C:\Users\Raf\Dropbox\eSeM\eM work\1362021031_DLL4_chip1_160201\ChipRun.bml	1362021031	96.96 (136x)	GE 96x96 Standard v2	ROX	FAM-MGB	2016-02-02 01:24:37	01:31:09	SHORTY004
Application Version	4.0.1
Application Build	20130423.0820
Export Type	Heatmap Results : Inlet-based View
Quality Threshold	0.65
Baseline Correction Method	Linear (Derivative)
Ct Threshold Method	Auto (Detectors)
FAM-MGB Ct
		1	2	3	4	5	6	7	8	9	10	11	12	13	14	15	16	17	18	19	20	21	22	23	24	25	26	27	28	29	30	31	32	33	34	35	36	37	38	39	40	41	42	43	44	45	46	47	48
		ActinB	CCL2	FLT1_VEGFR1-960	ICAM1-932	MKI67-443	NOTCH3-547	TGFB1	blank	blank	blank	blank	blank	ARF5	CDH5-463	FLT1_VEGFR1-961	IL16-606	MMP2	NOTCH4	TIMP1_9139	blank	blank	blank	blank	blank	B2M	CDH5-465	HES1-878	IL16-645	MMP9	PODXL-639	VEGFA	blank	blank	blank	blank	blank	GAPDH	EFNB2-627	HES1-947	IL6-639	NOTCH1-014	PODXL-644	VEGFR2-700	blank	blank	blank	blank	blank
1	1	21.7078	33.3086	29.3953	999	999	33.3326	16.5026	999	999	999	999	999	28.3882	999	36.3823	27.7272	22.0959	26.8749	21.1076	999	999	999	999	999	17.4178	25.1801	29.1766	28.2236	29.0534	29.9251	13.3293	999	999	999	999	999	15.607	999	28.2652	31.1729	35.2156	33.5988	27.124	999	999	999	999	24.3182
2	1	21.1147	33.2932	999	999	999	33.0813	16.5763	999	999	999	999	29.1684	28.3453	999	37.0629	27.5777	22.0759	26.28	21.7963	999	999	999	999	999	17.3862	26.0575	28.9811	27.9594	28.9313	29.7927	13.4124	999	999	999	999	999	15.4085	999	28.6237	31.4406	36.4413	34.1885	27.6644	999	999	999	999	16.3177
3	1	21.0732	33.1515	28.6693	999	999	32.9592	16.4154	999	999	999	999	33.8747	28.6522	999	36.8733	27.4876	21.9236	26.1534	21.3718	999	999	999	999	999	17.4424	26.8184	29.0895	27.6748	28.247	30.0406	13.4042	999	999	999	999	999	15.4188	999	28.7133	31.5434	36.3179	34.6042	27.2067	999	999	999	999	24.2426
4	10	12.8204	22.8816	22.4679	33.4762	32.4865	23.7007	13.9164	999	999	999	999	38.1821	24.0771	29.4933	25.9038	22.7311	16.3088	20.2371	16.6231	999	999	999	999	999	13.2396	21.0808	22.6873	21.4141	21.4978	21.6311	11.2541	999	999	999	999	33.3822	10.7526	999	22.4859	24.5747	28.2596	27.136	21.4096	999	999	999	999	20.9768
5	10	12.6419	22.8907	22.1771	32.1668	32.6168	23.4565	13.7847	999	999	999	999	25.6636	23.9728	29.6989	25.7803	22.6317	16.2393	20.2321	16.5891	999	999	999	999	999	13.2349	20.9913	22.5599	21.1323	21.1664	21.4553	11.493	999	999	999	999	999	10.7204	999	22.4169	24.6107	28.6212	26.9495	21.2337	999	999	999	999	16.6147
6	10	12.9093	23.5185	23.1259	32.9679	33.1123	23.9813	13.9926	999	999	999	999	999	24.0006	30.5378	25.9189	22.809	16.232	20.1822	16.474	999	999	999	999	999	13.2524	20.8753	23.2123	21.0276	21.1956	21.6682	11.4759	999	999	999	999	14.9844	10.6894	999	22.3188	24.6709	28.5956	27.3115	21.5481	999	999	999	999	16.4292
7	18	10.2024	19.2099	19.1985	26.7724	29.9471	22.1868	13.1502	31.9808	999	999	999	23.4032	21.6808	27.4327	21.7576	21.9946	17.4691	19.3331	11.9373	999	999	999	999	999	11.7703	19.2267	20.6184	19.9661	18.9179	20.6571	9.5269	999	999	999	999	29.3388	9.38518	999	20.5889	22.3007	25.4635	24.383	18.8189	34.4835	999	35.9532	31.1222	26.3422
8	18	10.2575	18.8595	18.9889	26.1631	29.5943	21.7471	13.3393	999	999	999	999	24.4621	21.4974	26.6125	21.1251	21.3279	16.9294	18.8279	12.3254	999	999	999	999	35.5275	11.9428	18.6846	19.8962	19.4597	18.369	20.3013	9.98751	31.7088	38.8777	999	38.2342	27.7251	9.92422	999	20.1331	21.9791	25.0794	24.0629	18.9606	999	999	999	33.9971	17.1435
9	18	9.79965	18.2904	18.5331	26.3136	29.521	21.5119	13.253	999	999	999	999	24.0846	21.3224	27.1341	21.1358	21.4738	16.9173	18.7267	12.2715	30.3143	999	999	999	32.5936	11.7825	18.5921	20.1169	19.1439	18.4093	20.0622	9.83655	999	999	999	999	26.3708	9.77377	999	19.9141	21.6458	25.1553	23.8534	18.7418	999	32.6824	999	34.5148	24.2544
10	uRNA 100ng	5.59982	12.4873	7.38201	15.018	15.7074	11.2381	8.7276	5.99317	4.06623	8.16015	8.05688	7.00739	15.9155	13.6097	8.13689	13.3919	7.36023	11.8132	8.0241	7.35362	4.40503	9.01901	3.81847	6.99162	7.93922	10.9535	12.4212	8.86522	15.2164	11.3861	9.47114	8.00697	7.77489	9.42804	6.51028	4.41214	4.81689	13.997	12.0023	14.4994	13.3618	12.0855	8.63423	6.39699	8.56467	6.90801	5.45301	6.98135
11	uRNA 100ng	5.67765	12.5494	6.94465	15.1214	15.6272	11.3615	8.867	7.85752	7.99999	5.25185	6.57031	5.24178	15.9462	13.3601	7.62908	13.3798	7.74812	11.7539	8.63414	7.35383	7.39294	9.44754	6.89622	6.04992	7.97537	11.0083	12.3597	8.3219	15.2823	11.3868	9.41843	4.6445	6.43371	5.8055	6.45665	6.5906	4.55972	13.9785	11.9353	14.436	13.4686	12.096	8.88034	3.92169	7.41888	7.95447	7.49456	6.4195
12	uRNA 100ng	5.57757	11.9641	7.01092	14.9602	15.6481	11.4244	8.69856	8.43017	7.72913	7.73305	7.78457	7.85568	15.8921	13.5327	7.87871	13.6498	7.71092	11.7597	8.43564	7.6635	7.93105	8.38154	7.89783	7.74375	7.84341	10.7692	11.6841	9.02343	15.1108	11.2132	9.42323	6.00876	5.76725	7.6202	8.29248	5.48182	4.70661	13.9263	11.9529	14.5252	13.338	12.055	9.02286	7.04787	7.50705	8.30183	7.25867	7.09917
13	2	23.4767	31.1343	30.2782	999	999	33.0063	15.9572	999	999	999	999	999	28.3439	999	37.3217	28.8333	22.7773	28.3402	20.17	999	999	999	999	999	17.4179	25.4009	29.9212	30.7708	28.3775	28.9698	13.1454	999	999	999	999	999	14.5608	999	30.0884	28.7444	37.3534	33.5685	29.7003	999	999	999	999	20.6917
14	2	22.81	30.8828	29.1924	999	999	33.1469	16.1081	999	999	999	999	999	28.2991	999	37.4641	28.9515	23.3478	28.1635	20.2731	999	999	999	999	999	17.1727	26.1243	30.1388	30.322	28.1598	29.1366	13.2744	999	999	999	999	999	14.4229	999	29.6646	28.6735	36.4719	32.918	29.7251	999	999	999	999	22.4414
15	2	22.9293	30.6809	29.4289	999	999	32.8139	16.5619	999	999	999	999	999	28.4155	999	37.4254	29.2803	23.1765	28.4398	20.3519	999	999	999	999	26.8454	17.5536	26.9026	29.9978	29.7582	28.3264	29.1707	13.1759	999	999	999	999	999	14.3315	999	30.6195	28.7085	36.5907	34.155	30.0046	999	999	999	999	19.4806
16	11	10.8211	25.3015	23.7978	35.6034	32.1723	24.0269	11.9457	999	999	999	999	30.5409	22.8964	30.2386	26.0483	20.6825	17.2135	20.4182	12.826	999	999	999	999	999	10.9893	20.2436	22.3105	18.2387	17.432	22.8945	11.6171	999	999	999	999	29.4806	11.6331	999	23.4076	26.681	28.3168	27.8121	21.651	999	999	999	999	25.0326
17	11	10.8136	25.1653	23.8842	35.3981	32.1251	24.1656	11.7216	999	999	999	999	25.5164	23.1983	31.2289	26.1861	20.6928	17.2519	20.3779	12.6783	999	999	999	999	999	11.0573	20.4182	22.4756	18.5353	17.5595	22.993	11.3734	999	999	999	999	26.7124	11.6602	999	23.5804	26.5558	28.4564	28.0085	22.1632	999	999	999	999	16.8915
18	11	10.6353	24.9182	23.6268	34.4625	31.9932	24.0916	11.9239	999	999	999	999	27.5564	23.181	30.3759	25.9998	20.7843	17.352	20.3884	12.8145	999	999	999	999	999	10.9105	20.132	22.6187	18.4261	17.6839	22.9985	11.4927	999	999	999	999	27.3339	11.5917	999	23.3112	26.189	28.1694	27.6278	22.2309	999	999	999	999	29.4572
19	19	13.0377	22.9004	21.8667	32.8206	36.4258	26.0034	14.3066	999	999	999	999	37.6203	23.9304	32.5592	26.8498	23.9894	19.7149	21.866	13.9309	999	999	999	999	999	12.8511	21.6799	23.2643	23.5745	21.5647	23.1486	9.80133	999	999	999	999	999	10.6073	999	22.1935	25.3023	30.0327	28.6543	21.2832	999	999	999	999	24.3545
20	19	12.8115	22.7041	22.0016	33.3763	34.0665	25.5854	14.4823	999	999	999	999	999	23.7423	31.5908	26.4505	23.7316	19.2865	21.4098	14.1826	999	999	999	999	999	13.0471	21.6044	22.6736	23.104	21.0928	22.9824	10.4692	999	999	999	999	32.7541	11.0796	999	21.6598	24.9874	29.8399	28.2967	20.9398	999	999	999	999	37.5906
21	19	12.844	22.9266	22.2017	33.2091	34.6928	25.754	14.5193	999	999	999	999	38.8693	23.8381	31.6265	26.6893	23.5251	19.4267	21.4372	14.1582	999	999	999	999	999	12.9025	21.5579	22.9439	23.2233	21.0334	22.8742	10.5088	999	999	999	999	999	10.8798	999	21.8075	25.1159	30.1143	28.9579	21.3106	38.6544	999	999	999	16.6095
22	uRNA 50ng	6.76244	14.1638	8.591	16.4623	17.2595	12.7802	9.73823	8.69967	9.48811	8.02211	10.1413	9.16878	16.7206	14.6976	8.731	14.5471	8.99027	12.9542	9.57026	8.62823	7.7064	9.85229	9.56304	7.6942	9.16872	11.8714	13.4558	10.3092	16.0586	12.5355	10.5691	8.36202	4.73657	6.80337	6.19534	7.7304	5.61434	15.131	13.3231	15.7361	14.4073	13.5699	9.83748	9.9908	10.1882	9.95922	8.76641	7.86836
23	uRNA 50ng	6.90064	14.0989	8.43406	16.2392	17.4464	12.7714	10.0578	6.73006	9.9833	6.02029	7.00229	5.8573	16.6817	15.1512	8.66726	14.8213	8.96627	12.9697	9.56298	10.1585	8.88159	10.6477	7.44557	9.41409	8.84822	11.8521	13.6432	10.2194	16.2785	12.6837	10.4843	10.0231	9.56994	8.27479	9.94361	8.56357	5.78999	14.9945	13.2309	15.6875	14.4163	13.4224	10.1178	8.92413	10.5311	9.64094	6.2034	8.1118
24	uRNA 50ng	6.8041	13.6635	8.09156	16.2145	17.2957	12.8116	10.1001	9.8652	9.42713	9.42223	9.32777	9.12078	16.7811	14.7114	8.63689	14.4177	8.96462	12.9778	9.43217	8.78987	9.27682	7.76819	8.71706	8.36735	9.01426	11.8436	13.7168	10.2897	16.13	12.4801	10.3703	8.39932	8.6002	10.238	7.44439	6.67721	5.79005	15.054	13.3662	15.7126	14.4303	13.4705	10.2488	5.56854	7.41954	7.03943	8.4548	6.99354
25	3	19.1102	30.9371	29.8191	999	999	34.2273	15.1058	999	999	999	999	999	27.7391	999	36.7564	28.428	23.8909	27.2508	20.9959	999	999	999	999	999	17.1878	26.2497	29.9304	29.1998	27.7781	28.8103	13.7182	999	999	999	999	999	15.3863	999	29.2594	31.753	35.78	32.7062	29.7368	999	999	999	999	24.5968
26	3	19.0012	30.8457	999	999	999	33.8359	15.2345	999	999	999	999	28.8653	27.8168	999	36.6419	28.2524	24.316	27.239	20.8499	999	999	999	999	38.8347	17.0029	26.1752	29.7678	28.9109	27.6422	28.753	13.492	999	999	999	999	999	15.2468	999	29.0641	31.6384	36.1599	32.6535	29.3846	999	999	999	999	23.1287
27	3	18.7849	30.7725	29.2872	999	999	34.4279	15.4118	999	999	999	999	999	28.3803	999	36.8066	28.4296	24.7728	27.3297	21.0035	999	999	999	999	999	16.8432	26.6571	30.3406	29.4508	27.3936	29.5641	13.5447	999	999	999	999	999	15.3044	999	29.3117	31.8087	35.5363	33.9608	29.8225	999	999	999	999	20.1607
28	12	29.3433	35.4725	999	999	999	37.8678	19.453	999	999	999	999	999	31.866	999	999	31.5453	27.8201	30.9073	24.1429	999	999	999	999	999	19.796	31.223	36.1181	33.2808	31.5101	32.7374	16.5013	999	999	999	999	999	17.9482	999	35.7275	31.1698	999	37.8699	33.434	999	999	999	999	23.2303
29	12	28.8687	35.3875	999	999	999	38.3441	19.6376	999	999	999	999	38.1983	31.8084	999	999	31.7639	26.0787	31.1343	24.2061	999	999	999	999	999	19.7455	31.0111	36.4419	33.1464	32.1582	33.3756	16.2359	999	999	999	999	999	18.1534	999	36.4239	31.3118	999	999	33.9447	999	999	999	999	25.3424
30	12	29.0389	35.8581	999	999	999	999	19.5247	999	999	999	999	32.6388	31.1375	999	999	32.245	27.1245	31.3476	24.208	38.9349	999	999	999	999	19.5952	31.119	36.9308	32.9613	31.9274	33.0595	17.0749	999	999	999	999	23.8992	18.3105	999	36.0495	32.0671	999	999	34.0438	999	999	999	999	24.2471
31	20	17.6362	30.0769	29.3439	999	999	32.3911	16.7186	999	999	999	999	28.091	28.0305	999	34.5734	26.9078	24.0358	24.5576	19.4193	999	999	999	999	999	17.5238	26.8315	30.3401	27.8174	27.1252	28.3393	13.5688	999	999	999	999	999	14.9887	999	32.6129	32.7171	36.7179	32.9501	29.3777	999	999	999	999	19.2688
32	20	18.038	30.1657	999	999	999	32.9119	16.7574	999	999	999	999	999	28.7863	999	35.8659	27.6579	25.2722	24.943	20.0274	999	999	999	999	999	17.812	27.6461	30.9187	28.0407	27.5796	28.5717	13.8209	999	999	999	999	999	15.0713	999	33.5488	34.2292	37.4039	34.0687	30.5651	999	999	999	999	18.1782
33	20	17.6838	30.0583	30.1807	999	999	32.8219	16.6914	999	999	999	999	31.9966	28.5568	999	35.199	27.3336	24.9498	24.8198	19.6299	999	999	999	999	999	17.5465	27.4615	30.431	28.3725	27.4168	28.2502	13.708	999	999	999	999	29.8799	15.0736	999	33.1092	33.5034	36.9606	33.3991	29.873	999	999	999	999	19.6862
34	uRNA 25ng	8.58982	16.4307	9.84809	18.6843	18.6149	14.4952	11.556	12.3423	14.349	14.112	13.8833	13.7334	18.2671	17.0054	10.7224	15.9441	10.6235	14.6269	11.0148	13.2481	12.4507	13.3363	14.7508	11.2343	10.7136	13.3533	15.938	12.2846	17.5234	14.3817	11.8699	13.2459	11.9185	13.1838	13.8224	10.8407	7.33213	17.1086	14.9336	17.6257	16.1856	15.5749	12.0714	10.8055	13.899	13.4003	12.7852	11.8164
35	uRNA 25ng	8.54507	16.2078	9.7842	18.3954	18.5546	14.3987	11.3361	13.0006	11.7012	13.2275	11.2622	12.1094	18.2273	17.1468	10.7641	15.883	10.6611	14.63	11.1442	13.4393	12.8609	12.7977	13.262	12.3512	10.6172	13.3253	15.7339	12.2751	17.5392	14.4605	11.8851	13.3075	11.6382	13.7259	12.858	10.143	7.1151	16.9198	14.9438	17.7147	16.0917	15.2312	12.0725	13.5194	13.3299	13.0873	11.4753	12.6394
36	uRNA 25ng	8.54107	16.6458	9.85169	18.4658	18.8706	14.4632	11.4194	13.4202	12.697	14.5004	12.7566	11.9506	18.2069	17.1696	10.64	15.4128	10.6156	14.6155	10.8324	14.3913	14.1188	10.2443	14.315	12.6033	10.6003	13.3729	15.8612	12.2449	17.4317	14.3666	11.8023	13.4823	15.0179	15.3852	11.7584	11.2134	7.46116	17.1838	14.9936	17.6442	16.3387	15.6954	12.1055	12.0743	13.0173	14.6919	13.097	10.8033
37	4	19.8345	32.2874	29.8076	999	999	32.5341	16.3807	999	999	999	999	999	26.7212	999	34.2785	27.2238	23.117	24.371	19.5913	999	999	999	999	999	16.813	23.8163	26.9622	27.7642	27.8845	29.0669	14.256	999	999	999	999	29.4897	14.4817	999	28.8283	31.8652	33.8451	33.1487	27.7433	999	999	999	999	21.8461
38	4	19.6279	31.9078	29.9348	999	999	32.6082	16.447	999	999	999	999	27.4018	26.8149	999	34.8322	27.1194	23.6691	24.6106	19.7343	999	999	999	999	999	16.7079	24.457	27.1455	27.8219	28.0379	29.3446	14.289	999	999	999	999	999	14.5198	999	28.9942	32.4722	34.6474	33.5541	28.0743	999	999	999	999	20.6075
39	4	18.9078	31.8188	29.104	999	999	32.615	16.6339	999	999	999	999	999	26.9048	38.9931	34.9253	26.8936	24.3895	24.1914	19.9846	999	999	999	999	999	16.3359	26.1709	27.909	26.7232	27.4197	29.0635	14.1265	999	999	999	999	999	14.1083	999	28.9101	31.9011	34.8453	33.9406	27.6371	999	999	999	999	18.355
40	13	18.0868	31.3811	999	999	999	30.9564	16.3158	999	999	999	999	28.3741	26.0501	999	35.4018	26.9763	21.7217	25.6824	19.1919	999	999	999	999	999	16.6314	24.9414	27.7567	27.5554	27.598	27.919	13.3604	999	999	999	999	999	13.6593	999	29.4629	33.5868	34.6416	31.6717	27.66	999	999	999	999	999
41	13	17.5561	30.6733	999	999	999	30.8391	16.5654	999	999	999	999	999	26.2635	999	34.2848	26.3931	21.5986	25.4025	19.2958	999	999	999	999	999	16.1324	24.855	27.7643	26.9362	27.6745	27.4556	13.6067	999	999	999	999	999	13.5206	999	29.1584	33.7981	35.0579	31.4323	27.5538	999	999	999	999	19.4795
42	13	17.6418	30.8328	999	999	999	30.8681	16.4458	999	999	999	999	29.2572	26.3367	999	34.5923	26.8754	21.5888	25.649	19.393	999	999	999	999	999	16.6015	24.1376	28.1902	27.4996	28.0427	27.708	13.4523	999	999	999	999	999	13.5596	999	29.6008	33.2846	35.2641	31.7411	27.94	999	999	999	999	20.2274
43	21	14.1694	24.2497	24.0352	999	38.0259	25.691	13.9306	999	999	999	999	999	24.3553	32.7186	28.1455	24.3795	17.9884	20.7648	16.8179	999	999	999	999	999	14.7429	23.0674	25.8602	22.784	21.5778	23.7139	12.266	999	999	999	999	999	12.7092	999	26.5525	27.7226	30.8183	28.9596	21.78	999	999	999	999	999
44	21	13.8572	23.6364	23.184	999	37.3501	25.2442	13.7019	999	999	999	999	28.8172	23.9953	31.7022	27.3642	23.4825	17.4986	20.1541	15.8782	999	999	999	999	999	13.6589	21.3517	25.1427	21.5108	20.9522	22.3329	11.4551	999	999	999	999	999	11.8473	999	24.9982	26.2308	29.5307	27.2348	20.6479	999	999	999	999	19.8495
45	21	13.8653	23.9579	23.5148	999	38.1199	25.9311	13.8929	999	999	999	999	27.5752	24.8026	32.8766	28.6462	23.9342	17.9779	20.6582	16.3097	999	999	999	999	999	14.1504	22.7714	26.1871	22.7503	21.6532	23.4944	11.6295	999	999	999	999	24.5159	12.1288	999	26.5354	27.4701	31.1793	29.2776	21.9711	999	999	999	999	18.8266
46	uRNA 12.5ng	11.9198	20.6448	11.846	23.0743	22.8582	18.0755	13.4301	21.9755	23.525	24.2261	22.113	20.5149	21.3185	20.825	13.5797	18.7123	13.1572	17.3985	13.4121	23.0358	20.7825	26.4999	24.4153	17.6485	12.8667	15.941	19.6067	15.4971	19.4168	17.7382	13.7594	20.4616	26.0741	23.5332	21.5453	16.0872	9.62479	20.8476	18.1887	21.1732	20.0174	19.1111	15.3449	17.5215	23.1856	25.3263	20.7959	17.2375
47	uRNA 12.5ng	11.8842	20.4148	11.6256	23.1457	22.8694	17.8677	13.3705	20.2051	22.3722	25.5685	24.5739	19.6826	21.1419	20.7058	13.3782	18.4428	13.0412	17.3696	13.3595	24.1529	23.444	23.3913	21.826	16.4955	12.7639	15.94	19.3514	15.3656	19.3516	17.4666	13.6287	22.3822	20.9504	24.6974	23.4362	17.086	9.48551	20.7751	18.0846	20.829	20.0835	18.9913	15.2759	24.0075	27.0243	24.0441	20.8372	17.4985
48	uRNA 12.5ng	11.8026	20.3737	11.7369	22.977	22.6843	17.9418	13.3573	20.6062	25.209	22.5465	22.3763	20.2257	21.08	20.4425	13.4153	18.6515	13.0814	17.2992	13.0812	25.1474	20.3815	23.4624	23.6621	18.2225	12.7693	15.9537	19.2051	15.3709	19.6963	17.5438	13.7128	21.1837	23.6376	23.6587	22.6795	17.9197	9.50907	20.6631	18.0173	20.9518	19.9144	18.7425	15.3481	21.3805	25.5788	25.3183	25.0637	16.9681
49	5	19.0018	29.9475	29.1214	999	999	34.6263	17.906	999	999	999	999	999	27.2149	999	34.9948	29.1693	23.4766	27.645	20.2003	999	999	999	999	999	17.3425	24.9231	26.7182	32.178	28.4168	29.6154	13.696	999	999	999	999	999	15.6102	999	29.5675	29.4316	36.7311	33.2319	30.997	999	999	999	999	22.2796
50	5	19.1383	29.9173	999	999	999	34.8089	18.3054	999	999	999	999	999	28.1944	999	36.4121	29.8099	25.3922	27.9695	20.7891	999	999	999	999	999	17.5621	26.3133	28.3524	32.1607	28.3361	30.4897	13.7572	999	999	999	999	999	15.6242	999	30.3075	30.216	38.4796	33.9818	31.5818	999	999	999	999	23.4545
51	5	18.8378	29.4268	28.7511	999	999	34.4994	18.1516	999	999	999	999	29.1324	28.0956	999	36.7466	29.927	24.2741	27.8212	20.9627	999	999	999	999	999	17.2115	27.0208	28.3999	32.417	28.0378	30.4856	13.7453	999	999	999	999	999	15.8022	999	30.7467	29.929	38.7995	34.5729	31.9122	999	999	999	999	26.5981
52	14	25.719	32.9473	32.0917	999	999	36.7967	19.3264	999	999	999	999	28.8622	31.5702	999	999	32.7713	27.7021	30.6279	24.8872	999	999	999	999	999	19.774	31.0878	35.3681	32.805	30.6182	33.3476	15.244	999	999	999	999	20.437	16.3348	999	34.4015	34.1363	999	38.1885	31.5919	999	999	999	999	21.1229
53	14	22.2682	30.878	30.6114	999	999	35.426	18.8079	999	999	999	999	38.3777	31.0711	999	999	31.7806	26.456	29.09	25.0209	999	999	999	999	999	19.069	31.0135	34.2706	32.4258	29.0726	33.0538	15.2626	999	999	999	999	22.728	15.9201	999	33.3859	32.6856	999	36.0803	30.3297	999	999	999	999	20.5159
54	14	25.8352	32.7639	999	999	999	37.2932	19.3138	999	999	999	999	26.0798	33.1886	999	999	33.0394	29.1862	30.6237	26.96	999	999	999	999	999	20.0316	33.5467	35.7786	33.133	30.4874	33.7609	15.7987	999	999	999	999	22.0976	16.7517	999	34.7293	34.8635	999	37.8607	32.7777	999	999	999	999	19.7683
55	22	11.884	21.6933	20.5124	30.8064	31.6749	22.2871	12.6727	999	999	999	999	999	999	29.8664	24.9691	21.7329	14.7899	19.4373	14.8252	999	999	999	999	28.8153	13.0114	19.6734	19.9311	19.0698	20.1764	20.5849	10.1424	999	999	999	999	999	11.0445	999	19.9926	25.4253	26.9231	26.3363	18.5356	999	999	999	38.9007	33.8786
56	22	11.837	21.1397	19.9814	30.4393	31.2974	21.8207	12.6599	38.3017	38.9772	999	999	26.2755	22.4372	28.2201	23.6126	21.3253	14.4254	18.8786	14.4241	999	999	999	999	35.6752	12.6724	19.5047	20.36	18.9308	19.9027	20.3438	9.7618	999	999	38.4547	999	36.1308	10.9413	999	19.7678	24.4843	26.4259	25.0955	17.8032	30.233	999	999	999	16.2921
57	22	12.382	22.1975	20.8676	30.871	31.7009	22.5193	12.7642	28.9192	38.6719	999	999	26.5519	22.7862	28.5806	24.1986	21.5388	14.8057	19.2949	14.7007	38.7026	999	999	999	999	12.8417	19.9378	20.5696	19.276	20.1677	20.9495	9.59949	999	999	999	999	36.6609	10.956	999	20.1089	24.5555	27.6126	26.5015	18.4123	999	999	999	999	19.4715
58	uRNA 6.25ng	17.2592	25.3973	15.1899	31.4597	30.0631	23.9627	16.1053	999	999	999	999	29.9417	25.9159	28.4952	18.1325	23.2914	16.9374	22.3089	17.2283	999	999	999	999	999	16.5331	20.8513	26.0094	20.9416	24.0089	22.2542	17.2385	999	999	999	999	38.3576	12.5349	999	23.6587	26.3008	26.2983	24.9064	20.0849	999	999	999	999	22.4045
59	uRNA 6.25ng	18.066	26.4551	15.3721	32.9148	30.9443	24.9102	16.4648	999	999	999	999	38.8754	26.4955	29.7404	18.6006	23.9937	17.4358	22.9749	17.5192	999	999	999	999	999	16.8419	21.443	27.1534	22.0133	24.0867	23.3592	17.3374	38.7939	999	999	999	35.9566	12.7397	999	24.4863	26.4273	27.6703	25.5301	20.8122	999	999	999	999	38.048
60	uRNA 6.25ng	18.2943	26.561	15.728	33.4202	31.0538	25.1876	16.5281	999	999	999	999	30.8709	27.0651	29.6426	18.8124	23.5168	17.5577	22.9901	17.4438	999	999	999	38.6667	999	16.886	21.5143	27.1897	21.8436	24.4059	23.0866	17.4919	999	999	999	999	999	12.8823	999	24.6645	26.7194	27.1907	25.665	20.9391	999	999	999	999	21.7811
61	6	16.0466	26.647	25.4443	999	999	27.8684	14.8717	999	999	999	999	999	25.4191	38.313	30.4502	23.9353	19.5751	23.6151	19.1156	999	999	999	999	28.547	14.7416	23.3554	26.3853	23.5657	25.5081	25.0958	11.2791	999	999	999	999	999	13.1153	999	26.164	26.7614	31.199	29.389	24.0539	999	999	999	999	22.2757
62	6	15.2679	26.2719	25.4067	999	999	27.9312	14.897	999	999	999	999	999	25.743	36.9339	30.5516	24.7942	19.3259	23.6588	18.9662	999	999	999	999	999	14.3686	23.8982	27.25	23.6269	25.3817	25.509	10.9852	999	999	999	999	18.7153	13.0697	999	26.7748	27.1326	31.6729	29.3822	24.1958	999	999	999	999	24.3881
63	6	15.524	26.9026	25.4585	999	999	28.7721	15.0235	999	38.8779	999	999	33.0378	26.8406	37.654	32.201	25.117	20.002	24.3183	19.3158	999	999	999	999	999	14.7196	24.3127	28.6007	23.9956	25.6401	25.9901	11.3021	999	999	999	999	999	13.0963	999	26.8656	27.264	32.5767	29.946	24.6588	999	999	999	999	19.4576
64	15	22.6725	33.711	999	999	999	34.5945	18.1953	22.7775	999	999	999	999	30.2668	999	999	30.035	23.88	28.599	23.5275	999	999	999	999	999	19.7769	28.436	33.8237	30.7425	27.2097	31.1787	14.2408	999	999	999	999	999	14.338	999	31.9376	31.0575	999	36.456	30.44	999	999	999	999	18.158
65	15	24.0261	34.3629	999	999	999	35.4625	18.5089	22.9205	999	999	999	999	31.25	999	999	30.4777	24.3264	29.21	23.4641	999	999	999	999	999	20.2167	29.5197	34.6824	30.8043	27.616	32.1891	14.5133	999	999	999	999	999	14.5536	999	32.7136	31.9633	999	36.5564	31.2643	999	999	999	999	19.8405
66	15	23.4555	33.7607	999	999	999	35.2963	18.4981	999	999	999	999	26.9809	31.9478	999	999	30.36	25.8584	28.95	24.6355	999	999	999	999	999	19.9478	32.2878	34.0172	30.7714	27.4542	32.0615	15.1386	999	999	999	999	999	14.941	999	33.6992	32.7267	999	37.1549	31.3855	999	999	999	999	20.4646
67	23	19.9834	32.7036	30.8957	999	999	34.4123	17.0413	999	999	999	999	38.0347	30.0391	999	38.4698	28.5389	24.1304	27.1343	21.667	999	999	999	999	38.5594	17.7876	29.3922	32.3544	29.1263	26.7059	30.137	15.4874	999	999	999	999	999	16.0614	999	31.9347	34.9545	37.9786	35.415	28.3764	999	999	999	999	23.9742
68	23	20.1344	32.5674	29.7927	999	999	35.2263	17.4078	999	999	999	999	999	30.7234	999	999	28.6463	24.7284	27.398	21.6563	999	999	999	999	999	17.9685	30.0273	33.5227	28.9474	26.7564	30.4244	15.2266	999	999	999	999	999	15.9434	999	32.2783	34.2762	38.1912	35.4455	28.4798	999	999	999	999	20.32
69	23	21.6495	34.2407	999	999	999	36.5059	17.8082	999	999	999	999	999	31.6899	999	999	30.5116	25.615	28.6323	22.7713	999	999	999	999	999	18.5689	31.2196	34.6151	29.9053	28.0554	31.2696	15.7802	999	999	999	999	13.8761	16.4981	999	33.5703	35.7437	999	36.9821	30.0185	999	999	999	999	20.954
70	uRNA 3.1ng	26.5752	32.9599	20.8806	999	36.7625	32.3373	20.2116	999	999	999	999	999	32.0681	38.7888	26.9301	29.5505	23.133	28.478	22.6559	999	999	999	999	999	22.0129	28.0604	34.3557	29.3801	31.6128	28.8809	21.9349	999	999	999	999	999	17.9504	999	31.5816	31.3495	34.7913	31.0107	27.5119	999	999	999	999	999
71	uRNA 3.1ng	26.6982	33.231	21.5405	999	37.9397	32.5895	20.3159	999	999	999	999	999	32.422	38.6763	27.1905	30.2774	23.4871	28.83	22.896	999	999	999	999	999	22.0943	28.2653	34.2062	29.8205	31.653	29.246	22.2612	999	999	999	999	999	17.9393	999	32.1774	31.4125	34.7964	32.0139	27.6245	999	999	999	999	24.8758
72	uRNA 3.1ng	26.8905	33.4545	21.1963	999	38.2425	32.6415	20.3942	999	999	999	999	38.3609	32.7769	999	27.1532	29.6673	23.2886	28.7683	23.2776	999	999	999	999	999	22.108	28.255	34.5058	30.0314	31.4882	29.5357	22.4457	999	999	999	999	999	17.9266	999	32.0726	31.6443	35.6882	31.4603	28.2609	999	999	999	999	27.6711
73	8	26.4486	33.2785	38.487	999	999	33.6794	17.2013	999	999	999	999	999	29.1522	999	999	30.6722	22.1979	28.5492	19.8022	999	999	999	999	999	18.3408	25.8798	35.394	31.5096	30.6333	30.4802	13.6867	999	999	999	999	999	15.7719	999	35.1463	34.8626	36.7853	36.2959	28.0835	999	999	999	999	999
74	8	25.8723	32.5945	29.455	999	999	32.8012	16.8439	999	999	999	999	999	28.8749	999	38.314	29.6391	21.9553	28.0203	19.2897	999	999	999	999	999	18.1085	26.1821	34.9401	30.519	29.5684	29.7578	13.4869	999	999	999	999	999	15.3969	999	34.3623	33.734	37.3411	35.4762	28.0025	999	999	999	999	25.7622
75	8	26.6927	33.0815	999	999	999	33.6019	17.1387	999	999	999	999	28.048	29.0505	999	999	30.5174	22.1003	28.8952	19.6401	999	999	999	999	999	18.0663	26.2052	35.7407	31.0202	30.1149	30.1984	13.5819	999	999	999	999	25.5891	15.8465	999	34.5529	34.0145	37.6911	35.0256	28.4864	999	999	999	999	19.6628
76	16	13.1267	23.5427	25.9163	999	999	26.7829	14.117	999	999	999	999	999	25.1373	35.6245	29.3617	24.2571	18.2095	22.7121	14.8537	999	999	999	999	999	14.4002	22.107	26.5127	24.374	19.9322	25.6523	13.3185	999	999	999	999	999	11.9928	999	28.119	28.1595	30.7157	29.5901	26.0115	999	999	999	999	15.6644
77	16	13.5403	24.109	26.5437	999	999	27.0363	14.3711	999	999	999	999	21.0652	25.5563	36.2104	29.2556	24.7173	18.4297	23.0382	14.464	999	999	999	999	999	14.6173	22.0471	26.8523	24.4783	20.0984	25.7624	13.5005	999	999	999	999	14.8439	12.3155	999	28.7448	27.9778	31.3527	29.5854	26.2288	999	999	999	999	19.9262
78	16	13.7774	24.3083	27.2264	999	999	27.7928	14.714	999	999	999	999	999	26.0363	35.9574	30.7331	24.5016	19.1954	23.1783	15.8979	999	999	999	999	20.5282	15.2658	24.0773	27.0246	24.9766	20.4699	26.4176	13.9945	999	999	999	999	20.58	12.5775	999	29.0133	28.5989	33.5759	30.3004	27.4505	38.4981	999	999	999	18.1161
79	24	12.3919	23.7679	23.4738	34.0008	36.5783	22.8935	13.1532	999	999	999	999	38.3746	24.2993	32.4926	27.5606	23.8253	16.6509	20.9614	12.6419	999	999	999	999	999	13.9894	21.8	24.8082	22.9128	21.4334	21.5309	11.8333	999	999	999	999	25.7852	12.0396	999	26.1684	26.7392	29.0087	26.7907	22.8989	999	999	999	999	17.7598
80	24	12.5766	23.9569	23.6043	36.6112	36.4023	23.0101	13.3463	999	999	999	999	38.1197	24.4788	33.4958	27.5966	23.9093	16.7687	21.0327	13.0072	999	999	999	999	999	13.9565	21.7816	25.2485	23.1154	21.317	21.5277	12.0254	999	999	999	999	999	11.9966	999	26.1979	26.4976	29.1792	26.6338	23.0558	38.7548	999	999	999	18.4502
81	24	12.6433	24.0636	23.886	34.7555	36.7713	23.3178	13.3738	999	999	999	999	30.8117	24.5813	32.0557	27.9704	24.2323	16.7746	21.4205	13.0721	999	999	999	999	999	14.1802	22.0955	25.5198	22.9638	21.3393	21.7383	11.9525	999	999	999	999	999	11.9326	999	26.3475	26.7093	29.8828	26.8887	23.3891	999	999	999	999	19.6672
82	uRNA 1.5ng	35.3228	38.3238	25.4222	999	999	37.5584	23.6887	999	999	999	999	38.7192	37.7965	999	33.9268	32.9422	27.7536	33.3665	26.7005	999	999	999	999	999	26.5247	33.169	38.4289	34.3707	999	33.3409	25.9283	999	999	999	999	999	22.9978	999	36.9134	34.7492	999	35.1261	31.7186	999	999	999	999	999
83	uRNA 1.5ng	33.6014	999	25.4453	999	999	37.6719	23.7641	999	999	999	999	999	38.1888	999	34.164	34.0708	27.7687	33.2381	27.026	999	999	999	999	38.8826	26.7195	33.7966	38.4643	34.3885	999	33.3339	26.03	999	999	999	999	28.8777	23.2951	999	37.3043	35.1588	999	35.7337	32.0665	999	999	999	999	24.8311
84	uRNA 1.5ng	33.2774	37.6465	25.2785	999	999	38.1415	23.6395	999	999	999	999	999	37.8748	999	34.4284	33.4055	27.8353	33.9141	27.3097	999	999	999	999	999	26.446	33.1962	38.3394	34.5594	999	33.7156	25.9855	999	999	999	999	27.9569	23.6164	999	37.5948	35.1443	999	35.9624	32.2482	999	999	999	999	28.0424
85	9	26.9803	999	33.7223	999	999	37.2044	18.1851	999	999	999	999	999	30.316	999	999	31.6984	26.2278	30.5781	24.4156	999	999	999	999	999	19.6205	27.6201	35.4997	31.9549	31.6693	32.593	16.9386	999	999	999	999	999	18.8534	999	36.6977	36.5535	37.936	35.7678	32.7729	999	999	999	999	23.6489
86	9	26.3795	35.6333	999	999	999	36.6556	18.4977	999	999	999	999	999	30.2308	999	999	31.4527	27.183	30.5171	24.4847	999	999	999	999	999	19.6576	28.4149	35.8852	32.056	31.1893	32.2685	16.9575	999	999	999	999	999	18.6265	999	36.7884	37.5588	38.5523	36.1721	32.6188	999	999	999	999	21.2299
87	9	26.4081	37.7969	999	999	999	37.5447	18.9055	999	999	999	999	26.9752	30.4252	999	999	31.2584	26.4207	30.9909	25.4656	999	999	999	999	999	19.926	28.7374	36.3495	31.8238	30.9673	32.1392	16.9305	999	999	999	999	23.0234	18.8931	999	37.0371	36.6828	999	36.5572	33.9509	999	999	999	999	24.4387
88	17	11.7738	28.9881	28.5086	999	999	31.3716	15.6283	999	999	999	999	22.5487	25.5591	999	29.2737	26.359	23.4153	23.6903	17.6129	999	999	999	999	18.641	15.6174	23.3405	26.9752	27.4284	23.3711	28.809	14.0455	999	999	999	999	999	14.4341	999	30.8275	29.9786	34.6688	29.8727	29.4973	999	999	999	999	20.4037
89	17	11.8479	28.407	28.8724	999	999	31.6391	15.6255	999	999	999	999	999	25.7033	999	30.062	26.449	23.3499	23.8187	17.888	999	999	999	999	999	15.7628	23.2821	26.7348	27.3066	23.4146	28.7081	14.0937	999	999	999	999	999	14.4661	999	31.0338	29.9164	33.4123	29.7228	30.2049	999	999	999	999	17.5827
90	17	11.2954	27.6845	28.4814	999	999	31.1221	15.7583	999	999	999	999	26.2247	26.0741	38.581	31.6889	25.7986	23.9963	23.497	18.221	999	999	999	999	18.8963	15.8256	25.7128	27.1687	26.7479	22.8983	29.0031	14.6945	999	999	999	999	999	14.8122	999	31.5885	31.0619	34.4054	31.3112	29.9526	999	999	999	999	18.0866
91	25	26.0502	35.9157	999	999	999	38.1077	19.2164	999	999	999	999	999	34.3456	999	999	34.9865	29.3324	32.4444	22.4932	999	999	999	999	999	23.7143	34.8925	38.1496	35.2132	28.9786	33.3109	18.8964	999	999	999	999	28.875	24.1934	999	999	33.4745	999	999	38.4605	999	999	999	999	22.3206
92	25	26.0319	34.7597	999	999	999	37.293	18.9667	999	999	999	999	999	33.4652	999	999	32.4907	28.616	31.6105	21.7445	999	999	999	999	999	23.4616	37.4306	37.2584	33.5918	28.5898	32.303	18.427	999	999	999	999	31.1349	23.3098	999	999	33.5206	999	38.6947	999	999	999	999	999	21.5263
93	25	26.8644	36.3067	999	999	999	37.9474	19.211	999	999	999	999	999	34.3553	999	999	33.4164	29.0104	32.0365	21.6785	999	999	999	999	999	23.2487	35.0206	38.5145	33.9627	28.4509	33.6206	18.7834	999	999	999	999	999	24.3202	999	999	33.5579	999	999	38.7676	999	999	999	999	21.5506
94	NTC	999	999	999	999	999	999	999	999	999	999	999	999	999	999	999	999	999	999	999	999	999	999	999	999	999	999	999	999	999	999	999	999	999	999	999	999	999	999	999	999	999	999	999	999	999	999	999	999
95	tRNA 100ng	6.74489	15.824	11.9106	17.5666	18.1436	15.2573	10.6244	12.2591	11.2392	9.96681	12.8651	10.257	16.1599	16.2691	12.697	14.5941	12.2218	13.7496	10.7467	9.20131	9.9017	11.6923	11.7313	9.49146	8.25382	12.9002	14.6543	10.1819	18.0868	14.6582	9.4852	10.4448	12.1975	11.3237	9.10168	9.44548	5.41081	15.8941	14.0799	25.0416	14.6388	15.821	9.53986	12.1621	11.9244	11.8235	10.4856	10.4244
96	tRNA 100ng	6.78215	15.8544	11.8748	17.5268	18.3359	15.24	10.6258	8.25432	13.4595	12.5417	12.6511	11.6654	16.286	16.404	12.3449	14.7925	12.3634	13.6633	10.7587	11.2326	11.7555	8.69803	11.01	9.87841	8.23093	12.8465	14.1541	10.0565	18.3854	14.6226	9.56656	10.6991	11.163	12.2799	9.94658	9.71821	5.56346	15.9351	14.0705	26.6598	14.804	15.8068	9.81929	9.12852	12.2517	12.5812	10.2719	10.2521
Quality Results
		1	2	3	4	5	6	7	8	9	10	11	12	13	14	15	16	17	18	19	20	21	22	23	24	25	26	27	28	29	30	31	32	33	34	35	36	37	38	39	40	41	42	43	44	45	46	47	48
		ActinB	CCL2	FLT1_VEGFR1-960	ICAM1-932	MKI67-443	NOTCH3-547	TGFB1	blank	blank	blank	blank	blank	ARF5	CDH5-463	FLT1_VEGFR1-961	IL16-606	MMP2	NOTCH4	TIMP1_9139	blank	blank	blank	blank	blank	B2M	CDH5-465	HES1-878	IL16-645	MMP9	PODXL-639	VEGFA	blank	blank	blank	blank	blank	GAPDH	EFNB2-627	HES1-947	IL6-639	NOTCH1-014	PODXL-644	VEGFR2-700	blank	blank	blank	blank	blank
1	1	Pass	Pass	Fail	Fail	Fail	Pass	Pass	No Call	No Call	No Call	No Call	No Call	Pass	Fail	Pass	Pass	Pass	Pass	Pass	No Call	No Call	No Call	No Call	No Call	Pass	Pass	Pass	Pass	Pass	Pass	Pass	No Call	No Call	No Call	No Call	No Call	Pass	Fail	Pass	Pass	Pass	Pass	Pass	No Call	No Call	No Call	No Call	No Call
2	1	Pass	Fail	Fail	Fail	Fail	Pass	Pass	No Call	No Call	No Call	No Call	No Call	Pass	Fail	Pass	Pass	Pass	Pass	Pass	No Call	No Call	No Call	No Call	No Call	Pass	Pass	Pass	Pass	Pass	Pass	Pass	No Call	No Call	No Call	No Call	No Call	Pass	Fail	Pass	Pass	Pass	Pass	Pass	No Call	No Call	No Call	No Call	No Call
3	1	Pass	Fail	Pass	Fail	Fail	Pass	Pass	No Call	No Call	No Call	No Call	No Call	Pass	Fail	Pass	Pass	Pass	Pass	Pass	No Call	No Call	No Call	No Call	No Call	Pass	Pass	Pass	Pass	Pass	Pass	Pass	No Call	No Call	No Call	No Call	No Call	Pass	Fail	Pass	Pass	Pass	Pass	Pass	No Call	No Call	No Call	No Call	No Call
4	10	Pass	Pass	Pass	Pass	Pass	Pass	Pass	No Call	No Call	No Call	No Call	No Call	Pass	Pass	Pass	Pass	Pass	Pass	Pass	No Call	No Call	No Call	No Call	No Call	Pass	Pass	Pass	Pass	Pass	Pass	Pass	No Call	No Call	No Call	No Call	No Call	Pass	Fail	Pass	Pass	Pass	Pass	Pass	No Call	No Call	No Call	No Call	No Call
5	10	Pass	Pass	Pass	Pass	Pass	Pass	Pass	No Call	No Call	No Call	No Call	No Call	Pass	Pass	Pass	Pass	Pass	Pass	Pass	No Call	No Call	No Call	No Call	No Call	Pass	Pass	Pass	Pass	Pass	Pass	Pass	No Call	No Call	No Call	No Call	No Call	Pass	Fail	Pass	Pass	Pass	Pass	Pass	No Call	No Call	No Call	No Call	No Call
6	10	Pass	Pass	Pass	Pass	Pass	Pass	Pass	No Call	No Call	No Call	No Call	No Call	Pass	Pass	Pass	Pass	Pass	Pass	Pass	No Call	No Call	No Call	No Call	No Call	Pass	Pass	Pass	Pass	Pass	Pass	Pass	No Call	No Call	No Call	No Call	No Call	Pass	Fail	Pass	Pass	Pass	Pass	Pass	No Call	No Call	No Call	No Call	No Call
7	18	Pass	Pass	Pass	Pass	Pass	Pass	Pass	No Call	No Call	No Call	No Call	No Call	Pass	Pass	Pass	Pass	Pass	Pass	Pass	No Call	No Call	No Call	No Call	No Call	Pass	Pass	Pass	Pass	Pass	Pass	Pass	No Call	No Call	No Call	No Call	No Call	Pass	Fail	Pass	Pass	Pass	Pass	Pass	No Call	No Call	No Call	No Call	No Call
8	18	Pass	Pass	Pass	Pass	Pass	Pass	Pass	No Call	No Call	No Call	No Call	No Call	Pass	Pass	Pass	Pass	Pass	Pass	Pass	No Call	No Call	No Call	No Call	No Call	Pass	Pass	Pass	Pass	Pass	Pass	Pass	No Call	No Call	No Call	No Call	No Call	Pass	Fail	Pass	Pass	Pass	Pass	Pass	No Call	No Call	No Call	No Call	No Call
9	18	Pass	Pass	Pass	Pass	Pass	Pass	Pass	No Call	No Call	No Call	No Call	No Call	Pass	Pass	Pass	Pass	Pass	Pass	Pass	No Call	No Call	No Call	No Call	No Call	Pass	Pass	Pass	Pass	Pass	Pass	Pass	No Call	No Call	No Call	No Call	No Call	Pass	Fail	Pass	Pass	Pass	Pass	Pass	No Call	No Call	No Call	No Call	No Call
10	uRNA 100ng	Pass	Pass	Pass	Pass	Pass	Pass	Pass	No Call	No Call	No Call	No Call	No Call	Pass	Pass	Pass	Pass	Pass	Pass	Pass	No Call	No Call	No Call	No Call	No Call	Pass	Pass	Pass	Pass	Pass	Pass	Pass	No Call	No Call	No Call	No Call	No Call	Pass	Pass	Pass	Pass	Pass	Pass	Pass	No Call	No Call	No Call	No Call	No Call
11	uRNA 100ng	Pass	Pass	Pass	Pass	Pass	Pass	Pass	No Call	No Call	No Call	No Call	No Call	Pass	Pass	Pass	Pass	Pass	Pass	Pass	No Call	No Call	No Call	No Call	No Call	Pass	Pass	Pass	Pass	Pass	Pass	Pass	No Call	No Call	No Call	No Call	No Call	Pass	Pass	Pass	Pass	Pass	Pass	Pass	No Call	No Call	No Call	No Call	No Call
12	uRNA 100ng	Pass	Pass	Pass	Pass	Pass	Pass	Pass	No Call	No Call	No Call	No Call	No Call	Pass	Pass	Pass	Pass	Pass	Pass	Pass	No Call	No Call	No Call	No Call	No Call	Pass	Pass	Pass	Pass	Pass	Pass	Pass	No Call	No Call	No Call	No Call	No Call	Pass	Pass	Pass	Pass	Pass	Pass	Pass	No Call	No Call	No Call	No Call	No Call
13	2	Pass	Pass	Fail	Fail	Fail	Pass	Pass	No Call	No Call	No Call	No Call	No Call	Pass	Fail	Pass	Pass	Pass	Pass	Pass	No Call	No Call	No Call	No Call	No Call	Pass	Pass	Pass	Pass	Pass	Pass	Pass	No Call	No Call	No Call	No Call	No Call	Pass	Fail	Pass	Pass	Pass	Pass	Pass	No Call	No Call	No Call	No Call	No Call
14	2	Pass	Pass	Pass	Fail	Fail	Pass	Pass	No Call	No Call	No Call	No Call	No Call	Pass	Fail	Pass	Pass	Pass	Pass	Pass	No Call	No Call	No Call	No Call	No Call	Pass	Pass	Pass	Pass	Pass	Pass	Pass	No Call	No Call	No Call	No Call	No Call	Pass	Fail	Pass	Pass	Pass	Pass	Pass	No Call	No Call	No Call	No Call	No Call
15	2	Pass	Pass	Pass	Fail	Fail	Pass	Pass	No Call	No Call	No Call	No Call	No Call	Pass	Fail	Pass	Pass	Pass	Pass	Pass	No Call	No Call	No Call	No Call	No Call	Pass	Pass	Pass	Pass	Pass	Pass	Pass	No Call	No Call	No Call	No Call	No Call	Pass	Fail	Pass	Pass	Pass	Pass	Pass	No Call	No Call	No Call	No Call	No Call
16	11	Pass	Pass	Pass	Fail	Pass	Pass	Pass	No Call	No Call	No Call	No Call	No Call	Pass	Pass	Pass	Pass	Pass	Pass	Pass	No Call	No Call	No Call	No Call	No Call	Pass	Pass	Pass	Pass	Pass	Pass	Pass	No Call	No Call	No Call	No Call	No Call	Pass	Fail	Pass	Pass	Pass	Pass	Pass	No Call	No Call	No Call	No Call	No Call
17	11	Pass	Pass	Pass	Fail	Pass	Pass	Pass	No Call	No Call	No Call	No Call	No Call	Pass	Pass	Pass	Pass	Pass	Pass	Pass	No Call	No Call	No Call	No Call	No Call	Pass	Pass	Pass	Pass	Pass	Pass	Pass	No Call	No Call	No Call	No Call	No Call	Pass	Fail	Pass	Pass	Pass	Pass	Pass	No Call	No Call	No Call	No Call	No Call
18	11	Pass	Pass	Pass	Fail	Pass	Pass	Pass	No Call	No Call	No Call	No Call	No Call	Pass	Pass	Pass	Pass	Pass	Pass	Pass	No Call	No Call	No Call	No Call	No Call	Pass	Pass	Pass	Pass	Pass	Pass	Pass	No Call	No Call	No Call	No Call	No Call	Pass	Fail	Pass	Pass	Pass	Pass	Pass	No Call	No Call	No Call	No Call	No Call
19	19	Pass	Pass	Pass	Pass	Pass	Pass	Pass	No Call	No Call	No Call	No Call	No Call	Pass	Pass	Pass	Pass	Pass	Pass	Pass	No Call	No Call	No Call	No Call	No Call	Pass	Pass	Pass	Pass	Pass	Pass	Pass	No Call	No Call	No Call	No Call	No Call	Pass	Fail	Pass	Pass	Pass	Pass	Pass	No Call	No Call	No Call	No Call	No Call
20	19	Pass	Pass	Pass	Fail	Pass	Pass	Pass	No Call	No Call	No Call	No Call	No Call	Pass	Pass	Pass	Pass	Pass	Pass	Pass	No Call	No Call	No Call	No Call	No Call	Pass	Pass	Pass	Pass	Pass	Pass	Pass	No Call	No Call	No Call	No Call	No Call	Pass	Fail	Pass	Pass	Pass	Pass	Pass	No Call	No Call	No Call	No Call	No Call
21	19	Pass	Pass	Pass	Fail	Pass	Pass	Pass	No Call	No Call	No Call	No Call	No Call	Pass	Pass	Pass	Pass	Pass	Pass	Pass	No Call	No Call	No Call	No Call	No Call	Pass	Pass	Pass	Pass	Pass	Pass	Pass	No Call	No Call	No Call	No Call	No Call	Pass	Fail	Pass	Pass	Pass	Pass	Pass	No Call	No Call	No Call	No Call	No Call
22	uRNA 50ng	Pass	Pass	Pass	Pass	Pass	Pass	Pass	No Call	No Call	No Call	No Call	No Call	Pass	Pass	Pass	Pass	Pass	Pass	Pass	No Call	No Call	No Call	No Call	No Call	Pass	Pass	Pass	Pass	Pass	Pass	Pass	No Call	No Call	No Call	No Call	No Call	Pass	Pass	Pass	Pass	Pass	Pass	Pass	No Call	No Call	No Call	No Call	No Call
23	uRNA 50ng	Pass	Pass	Pass	Pass	Pass	Pass	Pass	No Call	No Call	No Call	No Call	No Call	Pass	Pass	Pass	Pass	Pass	Pass	Pass	No Call	No Call	No Call	No Call	No Call	Pass	Pass	Pass	Pass	Pass	Pass	Pass	No Call	No Call	No Call	No Call	No Call	Pass	Pass	Pass	Pass	Pass	Pass	Pass	No Call	No Call	No Call	No Call	No Call
24	uRNA 50ng	Pass	Pass	Pass	Pass	Pass	Pass	Pass	No Call	No Call	No Call	No Call	No Call	Pass	Pass	Pass	Pass	Pass	Pass	Pass	No Call	No Call	No Call	No Call	No Call	Pass	Pass	Pass	Pass	Pass	Pass	Pass	No Call	No Call	No Call	No Call	No Call	Pass	Pass	Pass	Pass	Pass	Pass	Pass	No Call	No Call	No Call	No Call	No Call
25	3	Pass	Pass	Pass	Fail	Fail	Pass	Pass	No Call	No Call	No Call	No Call	No Call	Pass	Fail	Pass	Pass	Pass	Pass	Pass	No Call	No Call	No Call	No Call	No Call	Pass	Pass	Pass	Pass	Pass	Pass	Pass	No Call	No Call	No Call	No Call	No Call	Pass	Fail	Pass	Pass	Pass	Pass	Pass	No Call	No Call	No Call	No Call	No Call
26	3	Pass	Pass	Fail	Fail	Fail	Pass	Pass	No Call	No Call	No Call	No Call	No Call	Pass	Fail	Pass	Pass	Pass	Pass	Pass	No Call	No Call	No Call	No Call	No Call	Pass	Pass	Pass	Pass	Pass	Pass	Pass	No Call	No Call	No Call	No Call	No Call	Pass	Fail	Pass	Pass	Pass	Pass	Pass	No Call	No Call	No Call	No Call	No Call
27	3	Pass	Pass	Pass	Fail	Fail	Pass	Pass	No Call	No Call	No Call	No Call	No Call	Pass	Fail	Pass	Pass	Pass	Pass	Pass	No Call	No Call	No Call	No Call	No Call	Pass	Pass	Pass	Pass	Pass	Pass	Pass	No Call	No Call	No Call	No Call	No Call	Pass	Fail	Pass	Pass	Pass	Pass	Pass	No Call	No Call	No Call	No Call	No Call
28	12	Fail	Pass	Fail	Fail	Fail	Pass	Pass	No Call	No Call	No Call	No Call	No Call	Pass	Fail	Fail	Pass	Pass	Pass	Pass	No Call	No Call	No Call	No Call	No Call	Pass	Pass	Pass	Fail	Pass	Pass	Pass	No Call	No Call	No Call	No Call	No Call	Pass	Fail	Pass	Pass	Fail	Pass	Pass	No Call	No Call	No Call	No Call	No Call
29	12	Fail	Pass	Fail	Fail	Fail	Fail	Pass	No Call	No Call	No Call	No Call	No Call	Pass	Fail	Fail	Pass	Pass	Pass	Pass	No Call	No Call	No Call	No Call	No Call	Pass	Pass	Pass	Fail	Pass	Pass	Pass	No Call	No Call	No Call	No Call	No Call	Pass	Fail	Pass	Pass	Fail	Fail	Pass	No Call	No Call	No Call	No Call	No Call
30	12	Fail	Pass	Fail	Fail	Fail	Fail	Pass	No Call	No Call	No Call	No Call	No Call	Pass	Fail	Fail	Pass	Pass	Pass	Pass	No Call	No Call	No Call	No Call	No Call	Pass	Pass	Pass	Pass	Pass	Pass	Pass	No Call	No Call	No Call	No Call	No Call	Pass	Fail	Pass	Pass	Fail	Fail	Pass	No Call	No Call	No Call	No Call	No Call
31	20	Pass	Pass	Pass	Fail	Fail	Pass	Pass	No Call	No Call	No Call	No Call	No Call	Pass	Fail	Pass	Pass	Pass	Pass	Pass	No Call	No Call	No Call	No Call	No Call	Pass	Pass	Pass	Pass	Pass	Pass	Pass	No Call	No Call	No Call	No Call	No Call	Pass	Fail	Pass	Pass	Pass	Pass	Fail	No Call	No Call	No Call	No Call	No Call
32	20	Pass	Pass	Fail	Fail	Fail	Pass	Pass	No Call	No Call	No Call	No Call	No Call	Pass	Fail	Pass	Pass	Pass	Pass	Pass	No Call	No Call	No Call	No Call	No Call	Pass	Pass	Pass	Pass	Pass	Pass	Pass	No Call	No Call	No Call	No Call	No Call	Pass	Fail	Pass	Pass	Pass	Pass	Pass	No Call	No Call	No Call	No Call	No Call
33	20	Pass	Pass	Pass	Fail	Fail	Pass	Pass	No Call	No Call	No Call	No Call	No Call	Pass	Fail	Pass	Pass	Pass	Pass	Pass	No Call	No Call	No Call	No Call	No Call	Pass	Pass	Pass	Pass	Pass	Pass	Pass	No Call	No Call	No Call	No Call	No Call	Pass	Fail	Pass	Pass	Pass	Pass	Pass	No Call	No Call	No Call	No Call	No Call
34	uRNA 25ng	Pass	Pass	Pass	Pass	Pass	Pass	Pass	No Call	No Call	No Call	No Call	No Call	Pass	Pass	Pass	Pass	Pass	Pass	Pass	No Call	No Call	No Call	No Call	No Call	Pass	Pass	Pass	Pass	Pass	Pass	Pass	No Call	No Call	No Call	No Call	No Call	Pass	Pass	Pass	Pass	Pass	Pass	Pass	No Call	No Call	No Call	No Call	No Call
35	uRNA 25ng	Pass	Pass	Pass	Pass	Pass	Pass	Pass	No Call	No Call	No Call	No Call	No Call	Pass	Pass	Pass	Pass	Pass	Pass	Pass	No Call	No Call	No Call	No Call	No Call	Pass	Pass	Pass	Pass	Pass	Pass	Pass	No Call	No Call	No Call	No Call	No Call	Pass	Pass	Pass	Pass	Pass	Pass	Pass	No Call	No Call	No Call	No Call	No Call
36	uRNA 25ng	Pass	Pass	Pass	Pass	Pass	Pass	Pass	No Call	No Call	No Call	No Call	No Call	Pass	Pass	Pass	Pass	Pass	Pass	Pass	No Call	No Call	No Call	No Call	No Call	Pass	Pass	Pass	Pass	Pass	Pass	Pass	No Call	No Call	No Call	No Call	No Call	Pass	Pass	Pass	Pass	Pass	Pass	Pass	No Call	No Call	No Call	No Call	No Call
37	4	Pass	Pass	Fail	Fail	Fail	Pass	Pass	No Call	No Call	No Call	No Call	No Call	Pass	Fail	Pass	Pass	Pass	Pass	Pass	No Call	No Call	No Call	No Call	No Call	Pass	Pass	Pass	Pass	Pass	Pass	Pass	No Call	No Call	No Call	No Call	No Call	Pass	Fail	Pass	Pass	Pass	Pass	Pass	No Call	No Call	No Call	No Call	No Call
38	4	Pass	Pass	Pass	Fail	Fail	Pass	Pass	No Call	No Call	No Call	No Call	No Call	Pass	Fail	Pass	Pass	Pass	Pass	Pass	No Call	No Call	No Call	No Call	No Call	Pass	Pass	Pass	Pass	Pass	Pass	Pass	No Call	No Call	No Call	No Call	No Call	Pass	Fail	Pass	Pass	Pass	Pass	Pass	No Call	No Call	No Call	No Call	No Call
39	4	Pass	Pass	Fail	Fail	Fail	Pass	Pass	No Call	No Call	No Call	No Call	No Call	Pass	Fail	Pass	Pass	Pass	Pass	Pass	No Call	No Call	No Call	No Call	No Call	Pass	Pass	Pass	Pass	Pass	Pass	Pass	No Call	No Call	No Call	No Call	No Call	Pass	Fail	Pass	Pass	Pass	Pass	Pass	No Call	No Call	No Call	No Call	No Call
40	13	Pass	Pass	Fail	Fail	Fail	Pass	Pass	No Call	No Call	No Call	No Call	No Call	Pass	Fail	Pass	Pass	Pass	Pass	Pass	No Call	No Call	No Call	No Call	No Call	Pass	Pass	Pass	Pass	Pass	Pass	Pass	No Call	No Call	No Call	No Call	No Call	Pass	Fail	Pass	Pass	Pass	Pass	Pass	No Call	No Call	No Call	No Call	No Call
41	13	Pass	Pass	Fail	Fail	Fail	Pass	Pass	No Call	No Call	No Call	No Call	No Call	Pass	Fail	Pass	Pass	Pass	Pass	Pass	No Call	No Call	No Call	No Call	No Call	Pass	Pass	Pass	Pass	Pass	Pass	Pass	No Call	No Call	No Call	No Call	No Call	Pass	Fail	Pass	Fail	Pass	Pass	Pass	No Call	No Call	No Call	No Call	No Call
42	13	Pass	Pass	Fail	Fail	Fail	Pass	Pass	No Call	No Call	No Call	No Call	No Call	Pass	Fail	Pass	Pass	Pass	Pass	Pass	No Call	No Call	No Call	No Call	No Call	Pass	Pass	Pass	Pass	Pass	Pass	Pass	No Call	No Call	No Call	No Call	No Call	Pass	Fail	Pass	Pass	Pass	Pass	Pass	No Call	No Call	No Call	No Call	No Call
43	21	Pass	Pass	Pass	Fail	Fail	Pass	Pass	No Call	No Call	No Call	No Call	No Call	Pass	Fail	Pass	Pass	Pass	Pass	Pass	No Call	No Call	No Call	No Call	No Call	Pass	Pass	Pass	Pass	Pass	Pass	Pass	No Call	No Call	No Call	No Call	No Call	Pass	Fail	Pass	Pass	Pass	Pass	Pass	No Call	No Call	No Call	No Call	No Call
44	21	Pass	Pass	Pass	Fail	Pass	Pass	Pass	No Call	No Call	No Call	No Call	No Call	Pass	Fail	Pass	Pass	Pass	Pass	Pass	No Call	No Call	No Call	No Call	No Call	Pass	Pass	Pass	Pass	Pass	Pass	Pass	No Call	No Call	No Call	No Call	No Call	Pass	Fail	Pass	Pass	Pass	Pass	Pass	No Call	No Call	No Call	No Call	No Call
45	21	Pass	Pass	Pass	Fail	Fail	Pass	Pass	No Call	No Call	No Call	No Call	No Call	Pass	Pass	Pass	Pass	Pass	Pass	Pass	No Call	No Call	No Call	No Call	No Call	Pass	Pass	Pass	Pass	Pass	Pass	Pass	No Call	No Call	No Call	No Call	No Call	Pass	Fail	Pass	Pass	Pass	Pass	Pass	No Call	No Call	No Call	No Call	No Call
46	uRNA 12.5ng	Pass	Pass	Pass	Pass	Pass	Pass	Pass	No Call	No Call	No Call	No Call	No Call	Pass	Pass	Pass	Pass	Pass	Pass	Pass	No Call	No Call	No Call	No Call	No Call	Pass	Pass	Pass	Pass	Pass	Pass	Pass	No Call	No Call	No Call	No Call	No Call	Pass	Pass	Pass	Pass	Pass	Pass	Pass	No Call	No Call	No Call	No Call	No Call
47	uRNA 12.5ng	Pass	Pass	Pass	Pass	Pass	Pass	Pass	No Call	No Call	No Call	No Call	No Call	Pass	Pass	Pass	Pass	Pass	Pass	Pass	No Call	No Call	No Call	No Call	No Call	Pass	Pass	Pass	Pass	Pass	Pass	Pass	No Call	No Call	No Call	No Call	No Call	Pass	Pass	Pass	Pass	Pass	Pass	Pass	No Call	No Call	No Call	No Call	No Call
48	uRNA 12.5ng	Pass	Pass	Pass	Pass	Pass	Pass	Pass	No Call	No Call	No Call	No Call	No Call	Pass	Pass	Pass	Pass	Pass	Pass	Pass	No Call	No Call	No Call	No Call	No Call	Pass	Pass	Pass	Pass	Pass	Pass	Pass	No Call	No Call	No Call	No Call	No Call	Pass	Pass	Pass	Pass	Pass	Pass	Pass	No Call	No Call	No Call	No Call	No Call
49	5	Pass	Pass	Pass	Fail	Fail	Pass	Pass	No Call	No Call	No Call	No Call	No Call	Pass	Fail	Pass	Pass	Pass	Pass	Pass	No Call	No Call	No Call	No Call	No Call	Pass	Pass	Pass	Fail	Pass	Pass	Pass	No Call	No Call	No Call	No Call	No Call	Pass	Fail	Pass	Pass	Pass	Pass	Pass	No Call	No Call	No Call	No Call	No Call
50	5	Pass	Pass	Fail	Fail	Fail	Pass	Pass	No Call	No Call	No Call	No Call	No Call	Pass	Fail	Pass	Pass	Pass	Pass	Pass	No Call	No Call	No Call	No Call	No Call	Pass	Pass	Pass	Fail	Pass	Pass	Pass	No Call	No Call	No Call	No Call	No Call	Pass	Fail	Pass	Pass	Fail	Pass	Pass	No Call	No Call	No Call	No Call	No Call
51	5	Pass	Pass	Pass	Fail	Fail	Pass	Pass	No Call	No Call	No Call	No Call	No Call	Pass	Fail	Pass	Pass	Pass	Pass	Pass	No Call	No Call	No Call	No Call	No Call	Pass	Pass	Pass	Pass	Pass	Pass	Pass	No Call	No Call	No Call	No Call	No Call	Pass	Fail	Pass	Pass	Fail	Pass	Pass	No Call	No Call	No Call	No Call	No Call
52	14	Fail	Pass	Pass	Fail	Fail	Pass	Pass	No Call	No Call	No Call	No Call	No Call	Pass	Fail	Fail	Pass	Pass	Pass	Pass	No Call	No Call	No Call	No Call	No Call	Pass	Pass	Pass	Pass	Pass	Pass	Pass	No Call	No Call	No Call	No Call	No Call	Pass	Fail	Pass	Pass	Fail	Fail	Pass	No Call	No Call	No Call	No Call	No Call
53	14	Pass	Pass	Fail	Fail	Fail	Pass	Pass	No Call	No Call	No Call	No Call	No Call	Pass	Fail	Fail	Pass	Pass	Pass	Pass	No Call	No Call	No Call	No Call	No Call	Pass	Pass	Pass	Fail	Pass	Pass	Pass	No Call	No Call	No Call	No Call	No Call	Pass	Fail	Pass	Pass	Fail	Pass	Pass	No Call	No Call	No Call	No Call	No Call
54	14	Fail	Pass	Fail	Fail	Fail	Pass	Pass	No Call	No Call	No Call	No Call	No Call	Pass	Fail	Fail	Fail	Pass	Pass	Pass	No Call	No Call	No Call	No Call	No Call	Pass	Pass	Pass	Fail	Pass	Pass	Pass	No Call	No Call	No Call	No Call	No Call	Pass	Fail	Pass	Pass	Fail	Pass	Pass	No Call	No Call	No Call	No Call	No Call
55	22	Pass	Pass	Pass	Pass	Pass	Pass	Pass	No Call	No Call	No Call	No Call	No Call	Fail	Pass	Pass	Pass	Pass	Pass	Pass	No Call	No Call	No Call	No Call	No Call	Pass	Pass	Pass	Pass	Pass	Pass	Pass	No Call	No Call	No Call	No Call	No Call	Pass	Fail	Pass	Pass	Pass	Pass	Pass	No Call	No Call	No Call	No Call	No Call
56	22	Pass	Pass	Pass	Pass	Pass	Pass	Pass	No Call	No Call	No Call	No Call	No Call	Pass	Pass	Pass	Pass	Pass	Pass	Pass	No Call	No Call	No Call	No Call	No Call	Pass	Pass	Pass	Pass	Pass	Pass	Pass	No Call	No Call	No Call	No Call	No Call	Pass	Fail	Pass	Pass	Pass	Pass	Pass	No Call	No Call	No Call	No Call	No Call
57	22	Pass	Pass	Pass	Pass	Pass	Pass	Pass	No Call	No Call	No Call	No Call	No Call	Pass	Pass	Pass	Pass	Pass	Pass	Pass	No Call	No Call	No Call	No Call	No Call	Pass	Pass	Pass	Pass	Pass	Pass	Pass	No Call	No Call	No Call	No Call	No Call	Pass	Fail	Pass	Pass	Pass	Pass	Pass	No Call	No Call	No Call	No Call	No Call
58	uRNA 6.25ng	Pass	Pass	Pass	Pass	Pass	Pass	Pass	No Call	No Call	No Call	No Call	No Call	Pass	Pass	Pass	Pass	Pass	Pass	Pass	No Call	No Call	No Call	No Call	No Call	Pass	Pass	Pass	Pass	Pass	Pass	Pass	No Call	No Call	No Call	No Call	No Call	Pass	Fail	Pass	Pass	Pass	Pass	Pass	No Call	No Call	No Call	No Call	No Call
59	uRNA 6.25ng	Pass	Pass	Pass	Pass	Pass	Pass	Pass	No Call	No Call	No Call	No Call	No Call	Pass	Pass	Pass	Pass	Pass	Pass	Pass	No Call	No Call	No Call	No Call	No Call	Pass	Pass	Pass	Pass	Pass	Pass	Pass	No Call	No Call	No Call	No Call	No Call	Pass	Fail	Pass	Pass	Pass	Pass	Pass	No Call	No Call	No Call	No Call	No Call
60	uRNA 6.25ng	Pass	Pass	Pass	Pass	Pass	Pass	Pass	No Call	No Call	No Call	No Call	No Call	Pass	Pass	Pass	Pass	Pass	Pass	Pass	No Call	No Call	No Call	No Call	No Call	Pass	Pass	Pass	Pass	Pass	Pass	Pass	No Call	No Call	No Call	No Call	No Call	Pass	Fail	Pass	Pass	Pass	Pass	Pass	No Call	No Call	No Call	No Call	No Call
61	6	Pass	Pass	Pass	Fail	Fail	Pass	Pass	No Call	No Call	No Call	No Call	No Call	Pass	Fail	Pass	Pass	Pass	Pass	Pass	No Call	No Call	No Call	No Call	No Call	Pass	Pass	Pass	Pass	Pass	Pass	Pass	No Call	No Call	No Call	No Call	No Call	Pass	Fail	Pass	Pass	Pass	Pass	Pass	No Call	No Call	No Call	No Call	No Call
62	6	Pass	Pass	Pass	Fail	Fail	Pass	Pass	No Call	No Call	No Call	No Call	No Call	Pass	Pass	Pass	Pass	Pass	Pass	Pass	No Call	No Call	No Call	No Call	No Call	Pass	Pass	Pass	Pass	Pass	Pass	Pass	No Call	No Call	No Call	No Call	No Call	Pass	Fail	Pass	Pass	Pass	Pass	Pass	No Call	No Call	No Call	No Call	No Call
63	6	Pass	Pass	Pass	Fail	Fail	Pass	Pass	No Call	No Call	No Call	No Call	No Call	Pass	Fail	Pass	Pass	Pass	Pass	Pass	No Call	No Call	No Call	No Call	No Call	Pass	Pass	Pass	Pass	Pass	Pass	Pass	No Call	No Call	No Call	No Call	No Call	Pass	Fail	Pass	Pass	Pass	Pass	Pass	No Call	No Call	No Call	No Call	No Call
64	15	Pass	Pass	Fail	Fail	Fail	Pass	Pass	No Call	No Call	No Call	No Call	No Call	Pass	Fail	Fail	Pass	Pass	Pass	Pass	No Call	No Call	No Call	No Call	No Call	Pass	Pass	Pass	Pass	Pass	Pass	Pass	No Call	No Call	No Call	No Call	No Call	Pass	Fail	Pass	Pass	Fail	Pass	Pass	No Call	No Call	No Call	No Call	No Call
65	15	Pass	Pass	Fail	Fail	Fail	Pass	Pass	No Call	No Call	No Call	No Call	No Call	Pass	Fail	Fail	Pass	Pass	Pass	Pass	No Call	No Call	No Call	No Call	No Call	Pass	Pass	Pass	Pass	Pass	Pass	Pass	No Call	No Call	No Call	No Call	No Call	Pass	Fail	Pass	Pass	Fail	Pass	Pass	No Call	No Call	No Call	No Call	No Call
66	15	Fail	Pass	Fail	Fail	Fail	Pass	Pass	No Call	No Call	No Call	No Call	No Call	Pass	Fail	Fail	Pass	Pass	Pass	Pass	No Call	No Call	No Call	No Call	No Call	Pass	Pass	Pass	Pass	Pass	Pass	Pass	No Call	No Call	No Call	No Call	No Call	Pass	Fail	Pass	Pass	Fail	Pass	Pass	No Call	No Call	No Call	No Call	No Call
67	23	Pass	Pass	Fail	Fail	Fail	Pass	Pass	No Call	No Call	No Call	No Call	No Call	Pass	Fail	Fail	Pass	Pass	Pass	Pass	No Call	No Call	No Call	No Call	No Call	Pass	Pass	Pass	Pass	Pass	Pass	Pass	No Call	No Call	No Call	No Call	No Call	Pass	Fail	Pass	Pass	Pass	Pass	Pass	No Call	No Call	No Call	No Call	No Call
68	23	Pass	Pass	Pass	Fail	Fail	Fail	Pass	No Call	No Call	No Call	No Call	No Call	Pass	Fail	Fail	Pass	Pass	Pass	Pass	No Call	No Call	No Call	No Call	No Call	Pass	Pass	Pass	Pass	Pass	Pass	Pass	No Call	No Call	No Call	No Call	No Call	Pass	Fail	Pass	Pass	Fail	Pass	Pass	No Call	No Call	No Call	No Call	No Call
69	23	Pass	Pass	Fail	Fail	Fail	Pass	Pass	No Call	No Call	No Call	No Call	No Call	Pass	Fail	Fail	Fail	Pass	Pass	Pass	No Call	No Call	No Call	No Call	No Call	Pass	Pass	Pass	Pass	Pass	Pass	Pass	No Call	No Call	No Call	No Call	No Call	Pass	Fail	Pass	Pass	Fail	Pass	Pass	No Call	No Call	No Call	No Call	No Call
70	uRNA 3.1ng	Pass	Pass	Pass	Fail	Pass	Pass	Pass	No Call	No Call	No Call	No Call	No Call	Pass	Fail	Pass	Pass	Pass	Pass	Pass	No Call	No Call	No Call	No Call	No Call	Pass	Pass	Pass	Pass	Pass	Pass	Pass	No Call	No Call	No Call	No Call	No Call	Pass	Fail	Pass	Pass	Pass	Pass	Pass	No Call	No Call	No Call	No Call	No Call
71	uRNA 3.1ng	Pass	Pass	Pass	Fail	Pass	Pass	Pass	No Call	No Call	No Call	No Call	No Call	Pass	Fail	Pass	Pass	Pass	Pass	Pass	No Call	No Call	No Call	No Call	No Call	Pass	Pass	Pass	Pass	Pass	Pass	Pass	No Call	No Call	No Call	No Call	No Call	Pass	Fail	Pass	Pass	Pass	Pass	Pass	No Call	No Call	No Call	No Call	No Call
72	uRNA 3.1ng	Pass	Pass	Pass	Fail	Fail	Pass	Pass	No Call	No Call	No Call	No Call	No Call	Pass	Fail	Pass	Pass	Pass	Pass	Pass	No Call	No Call	No Call	No Call	No Call	Pass	Pass	Pass	Pass	Pass	Pass	Pass	No Call	No Call	No Call	No Call	No Call	Pass	Fail	Pass	Pass	Pass	Pass	Pass	No Call	No Call	No Call	No Call	No Call
73	8	Fail	Pass	Fail	Fail	Fail	Pass	Pass	No Call	No Call	No Call	No Call	No Call	Pass	Fail	Fail	Pass	Pass	Pass	Pass	No Call	No Call	No Call	No Call	No Call	Pass	Pass	Pass	Pass	Pass	Pass	Pass	No Call	No Call	No Call	No Call	No Call	Pass	Fail	Pass	Pass	Pass	Pass	Pass	No Call	No Call	No Call	No Call	No Call
74	8	Fail	Pass	Pass	Fail	Fail	Pass	Pass	No Call	No Call	No Call	No Call	No Call	Pass	Fail	Fail	Pass	Pass	Pass	Pass	No Call	No Call	No Call	No Call	No Call	Pass	Pass	Pass	Pass	Pass	Pass	Pass	No Call	No Call	No Call	No Call	No Call	Pass	Fail	Pass	Pass	Pass	Pass	Pass	No Call	No Call	No Call	No Call	No Call
75	8	Fail	Pass	Fail	Fail	Fail	Pass	Pass	No Call	No Call	No Call	No Call	No Call	Pass	Fail	Fail	Pass	Pass	Pass	Pass	No Call	No Call	No Call	No Call	No Call	Pass	Pass	Pass	Pass	Pass	Pass	Pass	No Call	No Call	No Call	No Call	No Call	Pass	Fail	Pass	Pass	Pass	Pass	Pass	No Call	No Call	No Call	No Call	No Call
76	16	Pass	Pass	Pass	Fail	Fail	Pass	Pass	No Call	No Call	No Call	No Call	No Call	Pass	Fail	Pass	Pass	Pass	Pass	Pass	No Call	No Call	No Call	No Call	No Call	Pass	Pass	Pass	Pass	Pass	Pass	Pass	No Call	No Call	No Call	No Call	No Call	Pass	Fail	Pass	Pass	Pass	Pass	Pass	No Call	No Call	No Call	No Call	No Call
77	16	Pass	Pass	Pass	Fail	Fail	Pass	Pass	No Call	No Call	No Call	No Call	No Call	Pass	Pass	Pass	Pass	Pass	Pass	Pass	No Call	No Call	No Call	No Call	No Call	Pass	Pass	Pass	Pass	Pass	Pass	Pass	No Call	No Call	No Call	No Call	No Call	Pass	Fail	Pass	Pass	Pass	Pass	Pass	No Call	No Call	No Call	No Call	No Call
78	16	Pass	Pass	Fail	Fail	Fail	Pass	Pass	No Call	No Call	No Call	No Call	No Call	Pass	Pass	Pass	Pass	Pass	Pass	Pass	No Call	No Call	No Call	No Call	No Call	Pass	Pass	Pass	Pass	Pass	Pass	Pass	No Call	No Call	No Call	No Call	No Call	Pass	Fail	Pass	Pass	Pass	Pass	Pass	No Call	No Call	No Call	No Call	No Call
79	24	Pass	Pass	Pass	Fail	Fail	Pass	Pass	No Call	No Call	No Call	No Call	No Call	Pass	Pass	Pass	Pass	Pass	Pass	Pass	No Call	No Call	No Call	No Call	No Call	Pass	Pass	Pass	Pass	Pass	Pass	Pass	No Call	No Call	No Call	No Call	No Call	Pass	Fail	Pass	Pass	Pass	Pass	Pass	No Call	No Call	No Call	No Call	No Call
80	24	Pass	Pass	Pass	Fail	Pass	Pass	Pass	No Call	No Call	No Call	No Call	No Call	Pass	Fail	Pass	Pass	Pass	Pass	Pass	No Call	No Call	No Call	No Call	No Call	Pass	Pass	Pass	Pass	Pass	Pass	Pass	No Call	No Call	No Call	No Call	No Call	Pass	Fail	Pass	Pass	Pass	Pass	Pass	No Call	No Call	No Call	No Call	No Call
81	24	Pass	Pass	Pass	Pass	Pass	Pass	Pass	No Call	No Call	No Call	No Call	No Call	Pass	Fail	Pass	Pass	Pass	Pass	Pass	No Call	No Call	No Call	No Call	No Call	Pass	Pass	Pass	Pass	Pass	Pass	Pass	No Call	No Call	No Call	No Call	No Call	Pass	Fail	Pass	Pass	Pass	Pass	Pass	No Call	No Call	No Call	No Call	No Call
82	uRNA 1.5ng	Fail	Fail	Pass	Fail	Fail	Pass	Pass	No Call	No Call	No Call	No Call	No Call	Pass	Fail	Pass	Pass	Pass	Pass	Pass	No Call	No Call	No Call	No Call	No Call	Pass	Pass	Fail	Pass	Fail	Pass	Pass	No Call	No Call	No Call	No Call	No Call	Pass	Fail	Pass	Pass	Fail	Pass	Pass	No Call	No Call	No Call	No Call	No Call
83	uRNA 1.5ng	Pass	Fail	Pass	Fail	Fail	Pass	Pass	No Call	No Call	No Call	No Call	No Call	Fail	Fail	Pass	Fail	Pass	Pass	Pass	No Call	No Call	No Call	No Call	No Call	Pass	Pass	Fail	Pass	Fail	Pass	Pass	No Call	No Call	No Call	No Call	No Call	Pass	Fail	Pass	Pass	Fail	Pass	Pass	No Call	No Call	No Call	No Call	No Call
84	uRNA 1.5ng	Pass	Fail	Pass	Fail	Fail	Fail	Pass	No Call	No Call	No Call	No Call	No Call	Pass	Fail	Pass	Fail	Pass	Pass	Pass	No Call	No Call	No Call	No Call	No Call	Pass	Pass	Fail	Pass	Fail	Pass	Pass	No Call	No Call	No Call	No Call	No Call	Pass	Fail	Pass	Pass	Fail	Pass	Pass	No Call	No Call	No Call	No Call	No Call
85	9	Fail	Fail	Pass	Fail	Fail	Pass	Pass	No Call	No Call	No Call	No Call	No Call	Pass	Fail	Fail	Fail	Pass	Pass	Pass	No Call	No Call	No Call	No Call	No Call	Pass	Pass	Pass	Pass	Pass	Pass	Pass	No Call	No Call	No Call	No Call	No Call	Pass	Fail	Pass	Pass	Pass	Pass	Pass	No Call	No Call	No Call	No Call	No Call
86	9	Fail	Pass	Fail	Fail	Fail	Pass	Pass	No Call	No Call	No Call	No Call	No Call	Pass	Fail	Fail	Pass	Pass	Pass	Pass	No Call	No Call	No Call	No Call	No Call	Pass	Pass	Pass	Pass	Pass	Pass	Pass	No Call	No Call	No Call	No Call	No Call	Pass	Fail	Pass	Pass	Fail	Pass	Pass	No Call	No Call	No Call	No Call	No Call
87	9	Fail	Fail	Fail	Fail	Fail	Fail	Pass	No Call	No Call	No Call	No Call	No Call	Pass	Fail	Fail	Pass	Pass	Pass	Pass	No Call	No Call	No Call	No Call	No Call	Pass	Pass	Pass	Pass	Pass	Pass	Pass	No Call	No Call	No Call	No Call	No Call	Pass	Fail	Pass	Pass	Fail	Pass	Fail	No Call	No Call	No Call	No Call	No Call
88	17	Pass	Pass	Pass	Fail	Fail	Pass	Pass	No Call	No Call	No Call	No Call	No Call	Pass	Fail	Pass	Pass	Pass	Pass	Pass	No Call	No Call	No Call	No Call	No Call	Pass	Pass	Pass	Pass	Pass	Pass	Pass	No Call	No Call	No Call	No Call	No Call	Pass	Fail	Pass	Pass	Pass	Pass	Pass	No Call	No Call	No Call	No Call	No Call
89	17	Pass	Pass	Fail	Fail	Fail	Pass	Pass	No Call	No Call	No Call	No Call	No Call	Pass	Fail	Pass	Pass	Pass	Pass	Pass	No Call	No Call	No Call	No Call	No Call	Pass	Pass	Pass	Pass	Pass	Pass	Pass	No Call	No Call	No Call	No Call	No Call	Pass	Fail	Pass	Pass	Pass	Pass	Pass	No Call	No Call	No Call	No Call	No Call
90	17	Pass	Pass	Fail	Fail	Fail	Pass	Pass	No Call	No Call	No Call	No Call	No Call	Pass	Fail	Pass	Pass	Pass	Pass	Pass	No Call	No Call	No Call	No Call	No Call	Pass	Pass	Pass	Pass	Pass	Pass	Pass	No Call	No Call	No Call	No Call	No Call	Pass	Fail	Pass	Pass	Pass	Pass	Pass	No Call	No Call	No Call	No Call	No Call
91	25	Pass	Fail	Fail	Fail	Fail	Fail	Pass	No Call	No Call	No Call	No Call	No Call	Pass	Fail	Fail	Pass	Pass	Pass	Pass	No Call	No Call	No Call	No Call	No Call	Pass	Pass	Fail	Fail	Pass	Pass	Pass	No Call	No Call	No Call	No Call	No Call	Pass	Fail	Fail	Pass	Fail	Fail	Fail	No Call	No Call	No Call	No Call	No Call
92	25	Pass	Pass	Fail	Fail	Fail	Pass	Pass	No Call	No Call	No Call	No Call	No Call	Pass	Fail	Fail	Pass	Pass	Pass	Pass	No Call	No Call	No Call	No Call	No Call	Pass	Fail	Pass	Fail	Pass	Pass	Pass	No Call	No Call	No Call	No Call	No Call	Pass	Fail	Fail	Pass	Fail	Fail	Fail	No Call	No Call	No Call	No Call	No Call
93	25	Pass	Fail	Fail	Fail	Fail	Pass	Pass	No Call	No Call	No Call	No Call	No Call	Pass	Fail	Fail	Fail	Pass	Pass	Pass	No Call	No Call	No Call	No Call	No Call	Pass	Pass	Fail	Fail	Pass	Pass	Pass	No Call	No Call	No Call	No Call	No Call	Pass	Fail	Fail	Pass	Fail	Fail	Fail	No Call	No Call	No Call	No Call	No Call
94	NTC	Fail	Fail	Fail	Fail	Fail	Fail	Fail	No Call	No Call	No Call	No Call	No Call	Fail	Fail	Fail	Fail	Fail	Fail	Fail	No Call	No Call	No Call	No Call	No Call	Fail	Fail	Fail	Fail	Fail	Fail	Fail	No Call	No Call	No Call	No Call	No Call	Fail	Fail	Fail	Fail	Fail	Fail	Fail	No Call	No Call	No Call	No Call	No Call
95	tRNA 100ng	Pass	Pass	Pass	Pass	Pass	Pass	Pass	No Call	No Call	No Call	No Call	No Call	Pass	Pass	Pass	Pass	Pass	Pass	Pass	No Call	No Call	No Call	No Call	No Call	Pass	Pass	Pass	Pass	Pass	Pass	Pass	No Call	No Call	No Call	No Call	No Call	Pass	Pass	Pass	Pass	Pass	Pass	Pass	No Call	No Call	No Call	No Call	No Call
96	tRNA 100ng	Pass	Pass	Pass	Pass	Pass	Pass	Pass	No Call	No Call	No Call	No Call	No Call	Pass	Pass	Pass	Pass	Pass	Pass	Pass	No Call	No Call	No Call	No Call	No Call	Pass	Pass	Pass	Pass	Pass	Pass	Pass	No Call	No Call	No Call	No Call	No Call	Pass	Pass	Pass	Pass	Pass	Pass	Pass	No Call	No Call	No Call	No Call	No Call
[truncated: 48 more columns]
