# Supplementary material for: Interrogation of transcriptomic changes associated with drug-induced hepatic sinusoidal dilatation in colorectal cancer
Source: PLoS One. 2018 Jun 7;13(6):e0198099. doi: 10.1371/journal.pone.0198099 (PMC5991753; doi:10.1371/journal.pone.0198099)
Supplement: S3 File — (ZIP) [file pone.0198099.s008.zip › SupportingInfo_RawFluidigmFiles/1362021032_OX_Bev_Human_Whole_Liver_chip2.xlsx]

## Sheet: 1362021032_chip2_heatmap
Chip Run Info	C:\Users\Raf\Dropbox\eSeM\eM work\1362021032_DLL4_Chip2_160202\ChipRun.bml	1362021032	96.96 (136x)	GE 96x96 Standard v2	ROX	FAM-MGB	2016-02-02 19:16:05	01:31:28	SHORTY004
Application Version	4.0.1
Application Build	20130423.0820
Export Type	Heatmap Results : Inlet-based View
Quality Threshold	0.65
Baseline Correction Method	Linear (Derivative)
Ct Threshold Method	Auto (Detectors)
FAM-MGB Ct
		1	2	3	4	5	6	7	8	9	10	11	12	13	14	15	16	17	18	19	20	21	22	23	24	25	26	27	28	29	30	31	32	33	34	35	36	37	38	39	40	41	42	43	44	45	46	47	48
		ActinB	CCL2	FLT1_VEGFR1-960	ICAM1-932	MKI67-443	NOTCH3-547	TGFB1	blank	blank	blank	blank	blank	ARF5	CDH5-463	FLT1_VEGFR1-961	IL16-606	MMP2	NOTCH4	TIMP1_9139	blank	blank	blank	blank	blank	B2M	CDH5-465	HES1-878	IL16-645	MMP9	PODXL-639	VEGFA	blank	blank	blank	blank	blank	GAPDH	EFNB2-627	HES1-947	IL6-639	NOTCH1-014	PODXL-644	VEGFR2-700	blank	blank	blank	blank	blank
1	26	13.7525	28.4464	27.6	999	999	29.0484	15.5005	999	12.5543	31.3537	999	24.8076	25.8886	999	32.5064	25.6828	21.1005	23.1437	18.1274	999	999	999	999	999	14.3621	25.1245	28.2668	26.0354	24.0808	27.0212	12.4995	999	999	999	999	16.7878	13.8055	999	27.4442	31.2257	34.386	32.5059	28.8373	999	999	999	999	17.665
2	26	13.38	27.8219	27.0969	999	38.7181	28.2099	15.2154	999	999	999	15.9257	27.9188	26.5615	999	31.2112	25.4254	20.4384	22.6671	17.0911	999	999	999	999	16.5732	14.1591	24.183	27.7097	25.7668	23.9639	26.2706	12.3532	999	999	999	12.8813	4.71119	13.4809	999	27.9517	30.3065	33.3762	31.4469	28.1027	999	999	999	999	16.5718
3	26	13.227	27.6201	26.809	999	999	27.9175	15.3282	999	999	999	999	20.4968	26.4809	38.6077	30.7887	25.1238	20.4525	22.3697	17.5486	999	999	999	999	999	13.8212	24.3458	27.4175	25.0848	23.6742	26.3917	12.2454	999	999	999	999	25.6663	13.4647	999	27.5574	30.0413	32.9516	31.4392	28.0332	999	999	999	999	14.3005
4	34	9.26167	19.5787	19.9135	23.4248	26.6308	19.1419	11.6567	999	999	999	999	15.2973	20.1112	24.0746	20.2451	19.821	13.5197	16.9548	11.7286	999	999	999	999	33.5305	11.2812	17.1989	20.9688	16.8421	19.0596	19.3861	9.31701	999	999	999	14.5829	27.2906	9.08149	24.488	20.3567	23.9917	23.0401	22.9809	18.1624	999	999	999	999	15.6373
5	34	8.84383	19.0303	19.1016	22.0636	25.3955	18.6177	11.7644	21.1514	999	999	31.5974	21.7539	19.4737	22.8719	19.1316	18.8976	13.8079	16.3481	11.7584	25.8586	999	999	38.5333	32.4845	11.3046	16.7266	19.7196	16.1854	18.5899	18.8342	9.34399	34.4764	999	999	37.7092	27.5642	8.95836	23.2597	19.7251	23.6008	21.8902	22.2657	17.561	37.8307	37.6815	31.8099	999	14.8628
6	34	8.94234	19.3886	19.7464	23.217	26.7969	19.2172	12.1642	999	999	999	999	20.6187	19.7971	23.7054	19.5297	19.603	13.8123	16.5455	12.1385	999	36.2293	35.8965	999	36.0536	11.4698	16.8519	19.8655	16.1403	18.59	18.8323	9.66471	29.169	999	38.3887	999	18.1239	8.93568	23.439	19.5917	23.6047	21.8707	22.2097	17.4719	24.0996	37.3549	999	37.9588	15.555
7	42	26.5191	37.2673	999	999	999	999	20.4303	12.5	999	10.5	999	999	35.6558	999	999	36.0714	29.9416	33.549	25.2349	999	999	999	999	999	20.0141	36.6991	999	34.5361	31.3057	35.9947	17.7049	999	999	999	999	999	24.1441	999	999	33.9825	999	999	999	999	999	999	999	21.8693
8	42	25.1887	999	999	999	999	999	19.9586	999	999	32.2426	999	28.9228	35.3705	999	999	999	30.1918	32.847	24.5836	999	999	999	999	999	19.4965	35.8478	999	34.4549	30.6447	34.816	17.0726	999	13.7421	999	999	15.078	23.6894	999	999	34.7903	999	999	38.6868	999	999	999	999	18.0658
9	42	24.6623	36.7262	999	999	999	999	17.8669	999	999	999	999	999	35.0009	999	999	36.069	29.5225	32.5914	24.8829	999	999	999	999	999	19.3111	35.4739	999	34.9161	30.5844	35.0264	17.8027	999	999	22.3952	999	999	23.2229	999	34.3368	35.1527	999	999	38.5841	999	999	999	999	22.4986
10	uRNA 100ng	5.70379	13.5039	7.61853	14.5813	15.497	11.5289	8.9058	3.48818	7.16338	4.34807	8.0941	7.74977	15.9787	13.6811	7.4808	13.62	7.63055	11.9587	8.08732	3.85412	9.21108	7.89012	7.88265	6.7584	7.55563	10.7	12.907	8.97124	15.4845	11.6389	9.23244	4.91829	8.27447	7.17808	9.29979	6.37919	4.86249	12.6427	11.9779	14.8469	13.8145	12.4718	9.00304	7.40183	4.0632	4.02685	4.60104	4.91001
11	uRNA 100ng	5.83672	12.8096	7.58227	14.7777	15.3441	11.5383	8.49984	4.56567	8.2611	8.43476	5.8409	5.93011	15.9993	13.787	6.748	12.5816	7.54947	11.6913	8.26815	8.26439	8.46666	7.56503	5.34581	6.01324	7.87827	10.8047	13.0451	9.10848	15.5345	11.522	9.40648	7.42426	7.61061	7.59886	4.9915	6.85602	4.79034	13.4192	11.9759	14.7469	13.7288	12.6736	9.13292	6.98692	5.43513	7.07776	4.39016	5.05542
12	uRNA 100ng	5.63213	13.4021	7.58359	14.5795	15.4484	11.2795	8.92627	9.17685	6.45321	6.92823	3.75536	5.38956	15.8952	13.7648	7.71894	13.5321	7.59847	11.7467	8.45273	4.29167	6.22514	7.29437	4.31528	7.36418	7.82803	10.7981	12.275	8.94573	15.4892	11.5327	9.42889	6.88703	4.67886	4.12936	7.49931	7.42998	4.66491	13.4255	12.0018	14.8134	13.5921	12.5464	9.04102	6.30859	6.63819	3.99353	5.16114	6.51932
13	27	18.1924	28.7319	26.7688	999	999	30.812	16.65	999	999	15.6133	999	999	28.6378	999	34.9626	26.3827	21.3083	26.0588	20.7322	999	999	999	999	999	14.2501	27.4003	31.0836	25.5093	27.2449	27.3834	11.1975	999	999	999	999	15.2879	13.2911	999	26.6597	28.3981	34.0068	33.9687	26.5738	999	999	999	999	18.3406
14	27	17.7981	28.6908	26.6417	999	999	30.2338	16.4215	999	17.7736	999	999	32.9567	28.4299	999	34.5805	26.2463	20.9208	25.8383	20.346	999	999	999	999	23.7475	14.1638	26.4368	30.9528	25.6678	27.5121	27.2713	11.075	27.0749	27.1183	999	999	14.256	12.5844	999	26.4	27.9912	33.1119	33.7284	26.3371	999	999	999	999	22.1452
15	27	17.5873	28.3599	26.9358	30.1044	999	30.2411	16.3479	999	999	999	19.8711	999	28.2135	999	34.237	26.1976	20.8342	25.5978	20.1688	999	999	999	999	15.7295	13.8353	26.3603	30.6415	25.6219	27.1332	26.818	11.094	999	999	30.4373	999	14.0049	13.292	999	26.1376	27.7308	33.4827	33.3125	26.4176	999	999	999	999	17.9237
16	35	9.7209	25.3645	25.9214	999	31.6293	20.427	12.6992	999	36.3394	999	999	20.9096	22.935	33.7555	26.1655	22.3029	16.4855	20.8021	11.4432	999	999	999	999	999	12.655	21.5303	23.3193	20.3099	17.727	20.7015	11.2651	999	999	999	38.9696	37.4337	11.8005	999	22.952	28.2907	27.4482	25.2505	25.6785	999	999	999	999	22.7
17	35	9.48535	24.9886	25.5717	36.9327	31.7565	20.3595	12.7025	999	30.5821	999	19.4308	999	22.6678	32.077	25.9557	21.9877	16.6076	20.7905	11.4	999	999	999	999	999	12.5885	21.4961	23.1231	19.9904	17.3152	20.8828	11.1118	999	999	18.6691	35.788	32.2775	11.9802	999	22.8056	28.7346	27.8251	25.1796	25.4847	999	999	999	999	23.0652
18	35	9.31402	25.1293	25.7529	999	31.6188	20.4552	12.5931	999	33.1455	999	999	38.6841	22.9281	31.6965	26.1949	22.1665	16.6722	20.7533	11.2639	38.7173	999	999	999	999	12.5947	22.1078	23.0682	20.5132	17.8209	21.2185	11.3526	999	24.0154	999	999	22.1266	11.8186	999	23.0566	28.7127	27.6568	25.5549	25.9427	999	999	999	999	20.9613
19	43	10.8179	22.2105	21.0414	30.7117	33.0548	21.3911	12.5392	999	999	999	999	29.0897	23.3559	28.3377	23.6259	21.6043	14.4373	18.5043	14.513	999	999	999	999	999	11.5708	19.779	24.1239	18.3655	18.7508	20.324	10.3942	999	999	999	999	999	10.3888	999	21.3316	25.2028	26.4572	25.0781	18.7585	999	999	999	38.5464	16.456
20	43	10.8858	22.1602	20.6796	31.0348	32.2303	21.1817	12.4331	999	999	999	25.5852	999	23.1427	28.5541	23.5656	21.3708	14.1761	18.4852	14.1104	999	999	999	999	999	11.2716	19.5523	24.0897	18.268	18.8049	20.3061	10.1619	18.2533	999	999	33.6176	18.043	10.6147	999	21.1222	25.2369	26.3765	25.0412	18.6827	999	999	999	38.0495	16.3041
21	43	10.7063	22.0352	20.8087	30.6221	32.155	21.1623	12.372	27.138	999	999	999	18.592	23.0047	27.8426	23.3606	21.2134	14.1619	18.3438	14.0976	999	999	999	999	18.9852	11.2759	19.2173	23.7685	18.0098	18.8201	20.3716	10.2301	999	999	999	999	26.6983	10.2836	999	20.7965	24.861	26.3663	24.67	18.4701	27.6953	999	999	999	17.0501
22	uRNA 50ng	7.03549	15.2946	8.62332	16.4482	17.3268	12.7907	9.97238	5.38825	5.94825	9.05487	11.062	8.14783	17.0356	15.2792	8.60722	14.9184	8.64351	13.1616	8.93446	9.77246	9.48504	9.29258	6.98779	9.20181	8.78146	11.8356	14.4112	10.1003	16.9196	12.4587	10.117	8.88034	6.49547	8.43119	9.14747	5.79116	5.94624	14.4878	13.3496	16.248	14.9109	13.9035	10.4758	7.34027	7.11733	8.96102	7.47426	8.04814
23	uRNA 50ng	7.10221	15.2005	8.63357	16.1933	17.2213	12.7182	9.97425	8.00936	9.38621	9.78766	6.52692	4.60587	16.9042	15.3847	8.83479	15.0001	8.77573	13.196	8.86264	9.58833	8.72913	7.21652	9.49998	6.7308	8.77699	11.7755	14.3009	10.2197	16.8457	12.8745	10.5129	10.0374	10.3812	7.3542	9.28595	8.01705	5.95874	14.609	13.3711	16.1976	15.0786	13.8823	10.449	8.19004	9.60314	9.81965	10.1515	7.96969
24	uRNA 50ng	6.91087	14.8087	8.54393	16.2743	17.2358	12.813	9.94079	7.65129	5.97205	10.5343	8.66437	11.2379	16.9506	15.3639	8.71359	14.9419	8.7859	13.1246	8.98949	7.48327	9.92775	9.12757	8.7573	9.20816	8.70423	11.7104	14.4093	10.1815	16.538	12.8443	10.1552	6.75696	7.85834	8.97468	8.48794	7.6167	5.91346	14.5987	13.3658	16.2836	15.0931	14.0705	10.4078	9.89595	7.13805	7.70577	9.79235	8.19754
25	28	12.0324	21.3861	23.5723	31.5665	34.8728	19.8292	12.7879	999	999	999	999	21.3116	24.4665	31.9994	25.3602	22.8263	17.562	19.0914	13.292	999	999	999	999	999	13.3259	20.1943	23.8158	21.4747	19.7206	20.5789	9.65716	999	21.8778	999	999	27.7804	11.7873	999	23.3623	24.7304	27.7195	26.2937	22.1305	999	999	999	999	16.8716
26	28	11.7754	21.4185	23.4246	32.6519	34.4871	19.7531	12.6745	999	999	999	999	999	24.5138	30.8735	25.2416	22.9	17.4309	18.8997	13.0128	999	999	999	999	999	13.0447	19.6845	23.5677	21.4175	19.6863	20.2982	9.59264	999	999	999	23.2921	25.358	11.495	999	23.3504	24.598	27.5146	25.7975	21.7142	999	999	999	999	22.6155
27	28	11.5186	21.1598	23.3828	30.7379	34.6642	19.5487	12.4847	29.2025	999	999	999	32.4891	24.0968	30.6519	24.7251	22.5818	17.374	18.8504	12.8364	999	999	999	999	999	12.8774	19.5294	23.4429	21.1677	19.5209	20.2246	9.47608	999	38.6979	999	999	38.357	11.6172	999	22.9185	24.2757	26.8953	25.272	21.4316	999	999	999	999	16.3658
28	36	10.4412	20.6748	21.826	26.7826	28.6187	18.8497	12.5177	999	999	999	22.5642	27.6375	21.2058	27.4562	23.3626	20.679	12.3666	18.5772	13.0851	999	999	999	999	38.7783	12.3457	18.8572	19.2364	17.8417	21.4853	20.0114	9.10398	999	20.5183	11.8378	999	999	9.01594	999	17.6569	20.555	24.3552	24.3458	20.9677	999	999	999	999	13.8808
29	36	10.3157	20.6208	21.7385	27.2572	28.4441	18.6856	12.5971	37.8673	999	999	999	37.5178	21.0195	28.0841	22.9489	20.5713	12.417	18.5599	13.0133	999	999	999	999	35.5528	12.3806	18.6787	18.5231	18.0458	21.5573	19.9572	9.10005	999	999	999	999	18.3158	9.16851	999	17.7553	20.9683	24.4569	24.0932	21.0895	999	999	999	999	21.0649
30	36	10.1865	20.611	21.7938	26.9598	28.6652	18.7981	12.4214	38.91	999	999	999	38.8092	21.019	26.4347	22.9784	20.5949	12.2801	18.3515	12.9983	999	38.9078	999	999	35.6524	12.3368	19.22	19.5518	18.312	21.6349	19.8531	9.15567	13.6749	999	999	999	999	9.12214	24.6042	17.7394	20.9566	24.6653	24.6164	21.0641	29.119	999	999	999	16.7581
31	44	999	999	999	999	999	999	20.4285	999	999	999	999	999	38.4881	999	999	999	26.8657	32.7066	27.4365	999	999	999	999	999	19.9806	36.6849	999	36.0509	32.7454	35.4095	16.0989	999	999	999	999	999	20.3422	999	36.3006	35.0448	999	999	35.7498	999	999	999	999	19.878
32	44	999	999	32.8342	999	999	999	20.2239	999	999	999	999	999	37.6184	999	999	999	26.143	32.1971	26.7653	999	999	999	999	999	19.8159	36.3388	999	36.8659	32.754	34.8702	16.0721	999	999	999	999	999	19.9395	999	35.6812	34.3278	999	999	36.9377	999	999	999	999	24.5111
33	44	999	999	999	999	999	999	20.1832	999	999	999	999	999	37.2787	999	999	999	25.726	32.3136	27.4005	999	999	999	999	999	19.4097	35.6878	999	34.6155	32.3122	34.7765	16.0858	999	999	999	999	25.2542	19.8922	999	36.0505	35.3024	999	999	35.3176	999	999	999	999	19.4798
34	uRNA 25ng	8.70831	17.4545	10.3054	18.3217	18.6388	14.4456	11.5228	11.1705	9.89039	13.9813	12.0956	11.6287	18.3254	17.3237	10.4701	16.4347	10.2894	14.7571	10.5937	14.044	14.7529	12.6187	14.5138	12.4587	10.3563	13.299	16.6756	12.495	18.2145	14.7574	11.5662	12.6789	16.0669	12.1877	13.4604	9.18274	7.31383	16.5055	15.0086	17.9755	16.8729	16.2369	12.3508	12.9269	12.5919	14.7148	14.2446	12.516
35	uRNA 25ng	8.8306	17.7468	10.3901	18.288	18.2694	14.4845	11.5336	10.892	11.9847	11.3213	13.283	11.109	18.3578	16.5592	10.3717	16.2132	10.562	14.6892	10.8776	12.7254	13.1066	12.0437	12.1901	11.0315	10.4557	13.3223	16.6534	12.5085	17.9151	14.6103	11.7399	10.6878	13.2659	12.7436	14.3838	12.2644	7.25074	16.5498	14.9203	17.8152	16.6476	16.004	12.3634	11.5247	14.7769	14.3093	14.3159	11.2186
36	uRNA 25ng	8.69722	17.6709	10.2694	18.32	18.3953	14.4637	11.4768	12.7961	12.6403	12.3003	13.2138	12.6374	18.4769	17.0044	10.4665	16.2671	10.6401	14.695	10.6625	12.4818	11.9356	13.4825	12.3561	10.7981	10.4539	13.4595	16.4767	12.465	17.9847	14.6046	11.7928	13.2733	11.5375	11.5701	11.8492	10.3798	7.38219	16.6247	14.9376	17.9473	16.8031	16.0248	12.412	12.5872	15.0406	12.5963	14.7111	10.0962
37	29	15.01	24.8994	23.7352	999	37.0133	26.9753	13.7238	999	999	999	999	28.8703	27.3961	37.516	29.1372	25.0821	18.0581	21.8908	16.9637	999	999	999	999	999	14.0946	23.5739	29.617	23.4071	21.7797	23.6196	12.294	999	999	999	999	999	13.1523	999	25.2993	25.2038	30.3966	30.5229	21.6976	999	999	999	999	12.7659
38	29	14.7701	25.0235	23.751	999	37.4982	26.861	14.0386	999	999	999	999	999	27.2885	37.3139	29.1498	24.9796	18.0332	21.8406	16.7495	999	999	999	999	18.0978	14.1395	23.5033	29.2377	23.2942	21.5523	23.4569	12.2387	999	999	999	999	999	13.0824	999	25.2994	24.8132	30.7157	30.897	21.7475	999	999	999	999	17.357
39	29	14.5082	24.5699	23.3504	999	37.9229	26.5916	13.9862	999	999	999	999	38.0274	26.7973	37.7331	28.6138	24.7788	17.8339	21.5075	16.7156	999	999	999	999	999	14.0775	22.6742	28.3454	23.032	21.4645	22.9785	12.1916	999	999	999	999	999	13.0159	999	24.7045	25.1095	30.3008	30.7947	21.1574	999	999	999	999	18.2378
40	37	34.1893	33.5149	999	999	999	999	17.2585	999	999	999	999	999	32.9566	999	999	34.2302	22.8084	33.1612	20.314	999	999	999	999	999	19.3572	32.6356	999	32.9961	24.7824	31.6738	14.0738	999	999	999	999	21.1154	19.356	999	36.1701	30.14	999	999	32.4564	999	999	999	999	23.2025
41	37	36.4445	33.3006	999	999	999	38.7295	17.0521	999	999	999	999	999	34.1058	999	999	33.0386	22.9282	31.7392	20.3041	999	999	999	999	999	19.0046	33.6411	999	33.0789	24.4017	31.4524	14.0133	999	999	999	999	999	18.9898	999	36.4007	30.6744	999	38.4333	32.3292	999	999	999	999	18.4503
42	37	33.893	33.6309	999	999	999	999	17.0004	999	999	999	999	999	33.5142	999	999	32.2684	22.9944	32.5555	20.5064	999	999	999	999	999	19.1605	30.7774	999	33.4955	24.7082	31.9784	14.0143	999	999	999	999	20.7105	19.557	999	37.359	30.7953	999	999	32.6009	999	999	999	999	20.2121
43	45	13.916	30.3456	32.0664	999	999	31.5866	15.3371	999	999	31.4439	999	999	28.1626	999	30.7046	26.9259	21.8281	23.2764	16.9121	999	999	999	999	999	16.6298	25.0749	32.4113	26.9393	15.9861	27.1021	15.2332	999	999	999	999	999	13.7062	999	31.2806	28.5488	33.8931	34.9448	29.7083	999	999	999	999	999
44	45	13.871	30.4728	29.5484	999	999	30.8473	15.4893	999	999	999	999	999	27.9398	999	31.64	26.7887	21.9293	23.3694	16.7934	999	999	999	999	999	15.8461	24.5982	31.2247	26.7765	15.9643	26.8437	15.145	999	999	999	999	999	13.3352	999	30.6665	28.2189	34.1681	33.3674	28.9184	999	999	999	999	17.6292
45	45	13.8861	30.2128	29.6025	999	999	31.1735	15.4883	999	999	999	999	999	27.8846	38.6456	32.3945	26.8693	21.8618	23.377	16.441	999	999	999	999	999	16.1049	24.7709	31.8303	27.5761	16.2327	27.0226	14.871	999	11.5409	999	999	999	13.6058	999	31.225	29.1729	34.1618	34.2323	29.4184	999	999	999	999	18.4139
46	uRNA 12.5ng	12.1949	21.4407	12.6855	22.8998	22.4055	17.8982	13.6964	24.3692	26.3103	24.1646	25.9368	21.1218	21.339	21.1094	13.7022	19.1583	12.9409	17.3431	13.0911	22.735	22.8258	22.5018	22.6201	17.496	12.6464	16.1566	20.4691	15.8956	19.8365	17.8629	13.7638	23.2279	27.2694	26.1957	24.2945	18.2842	9.46781	19.7407	18.1139	20.9749	20.5309	19.507	15.5368	21.6263	26.3457	22.8031	26.6094	15.7358
47	uRNA 12.5ng	11.6076	21.2069	12.5379	22.7359	22.4077	17.8827	13.5068	24.1384	24.5595	20.9038	25.082	20.9834	21.3314	20.8393	13.5409	19.089	13.2587	17.2649	13.263	21.4129	27.4667	23.0604	26.1233	20.3293	12.756	16.1016	20.5899	15.8949	19.8138	17.7717	13.8647	23.5204	24.3298	22.8927	24.9334	18.4826	9.48516	19.8369	18.1919	21.1813	20.4686	19.6373	15.6554	21.2354	25.449	26.8903	24.5039	16.2672
48	uRNA 12.5ng	11.7996	20.7855	12.5674	22.7166	22.3905	17.8716	13.6307	19.8296	24.6088	27.188	20.7412	20.3123	21.17	20.4429	13.5795	19.0651	13.2315	17.1599	13.2513	22.4057	22.3911	22.8649	22.1786	20.6246	12.7866	15.9643	20.3842	15.7736	19.6794	17.7092	13.7692	19.029	27.0389	26.3646	23.9561	18.121	9.58472	19.7317	18.1002	21.2721	20.5763	19.3723	15.6155	23.1452	27.4299	25.1878	26.645	17.3165
49	30	30.9187	999	33.4387	999	999	999	21.2443	999	999	999	999	999	35.6227	999	999	999	30.0207	33.53	26.5523	999	999	999	999	999	21.6457	36.9551	999	36.0219	31.893	35.1048	16.9896	999	999	999	999	999	22.5555	999	999	35.6913	999	999	36.6508	999	999	999	999	18.7227
50	30	30.9078	999	999	999	999	37.7018	20.4939	999	999	999	999	999	34.4857	999	999	999	29.0642	32.012	25.4523	999	999	999	999	999	20.6485	35.7292	999	34.2993	30.2696	34.564	16.9222	29.7417	999	999	999	999	21.7115	999	38.2166	35.411	999	999	35.2502	999	999	999	999	20.2787
51	30	30.6341	38.2761	32.6026	999	999	38.1582	20.5124	999	999	999	999	999	35.0883	999	999	999	30.1631	32.8845	26.1569	999	999	999	999	999	21.2231	36.1421	999	34.7668	30.783	35.1743	17.319	999	999	999	999	999	22.6831	999	999	36.9139	999	999	35.9941	999	999	999	999	21.3707
52	38	11.4511	23.7211	22.865	38.3951	33.7749	22.3822	12.735	999	999	999	999	999	23.2515	32.133	25.4998	21.0672	14.9753	19.5966	14.3048	999	999	999	999	999	12.4882	19.4985	23.7739	18.2458	18.9362	21.9751	11.8631	999	999	999	999	999	11.5291	999	23.6904	27.42	27.663	26.2617	20.1817	999	999	999	999	16.8613
53	38	11.4046	23.7583	22.8402	999	33.4703	22.3332	12.6942	999	999	999	999	27.7074	23.037	29.9358	25.0432	20.6506	14.8456	19.1188	14.5953	999	999	999	999	999	12.3388	19.4288	23.6647	18.4243	18.8147	21.5103	11.8817	999	999	999	999	18.7786	11.0898	999	24.1362	27.2615	27.4737	26.3724	20.0105	999	999	999	999	17.732
54	38	11.102	23.4276	22.7256	38.6726	32.5019	21.6263	12.6437	999	999	999	999	26.8173	22.4747	29.47	24.3877	20.3443	14.7784	18.7947	14.03	999	999	999	999	999	12.1118	18.865	22.2111	17.9792	18.6669	21.2329	11.5844	999	999	999	999	19.3314	11.0675	999	22.9525	26.7968	26.7173	25.6551	19.7183	999	999	999	999	17.0477
55	46	13.8577	25.3074	24.7929	35.8864	36.4185	26.5171	14.1299	999	999	999	999	26.8318	26.0584	33.3581	29.2273	24.0924	17.5758	20.8163	16.8751	999	999	999	999	999	12.908	23.0144	28.7546	22.1283	22.7732	24.5442	12.2822	999	999	999	999	999	11.5566	999	26.5216	28.4533	30.3868	32.11	22.9623	999	999	999	999	17.4423
56	46	13.5367	24.7506	24.252	34.8737	36.0823	26.1226	14.0346	999	999	999	999	24.7612	25.7927	32.6027	28.4873	23.9936	17.3769	20.5031	16.681	999	999	999	999	16.5336	13.0928	22.7607	28.3882	21.9022	22.3566	24.5637	12.1811	999	999	999	999	999	11.4294	999	25.8206	28.3554	29.9123	31.388	22.143	999	999	999	999	17.9336
57	46	13.3485	24.8659	24.5643	34.8022	35.6987	26.2926	14.1968	999	999	999	999	30.2995	25.911	33.0397	29.1524	24.2429	17.5227	20.5798	16.8967	999	999	999	999	999	13.0404	23.4277	28.5942	22.1728	22.6827	24.6113	12.4988	999	999	999	999	999	11.5925	999	26.3287	28.7862	30.4206	31.8661	23.2257	999	999	999	999	21.9388
58	uRNA 6.25ng	17.4923	26.6089	15.8521	30.8395	29.7073	24.1942	16.3719	999	999	999	999	38.589	26.7066	29.1201	18.1721	23.6748	17.0939	22.7193	17.2019	999	999	999	999	25.7118	16.5779	21.476	27.7689	21.4023	24.049	22.8971	17.3723	999	999	999	999	999	12.8648	999	24.1782	26.5661	27.0264	25.8438	20.8832	38.7855	999	999	999	19.8558
59	uRNA 6.25ng	17.6093	27.2708	16.07	31.5671	30.4129	24.2019	16.5171	999	999	999	999	999	27.2039	29.7775	18.4825	23.6906	17.2513	22.9322	17.493	999	999	999	999	999	16.8257	21.9479	28.2138	21.8786	24.2721	23.476	17.5117	999	999	999	999	999	13.286	999	24.2846	26.7361	27.9297	25.6998	21.1654	999	999	999	999	20.5797
60	uRNA 6.25ng	17.1604	27.0275	16.2927	31.3637	29.7937	24.3179	16.4558	999	999	999	999	38.493	26.9226	28.8804	18.5804	23.9275	17.0874	22.8316	17.3201	999	999	999	999	999	16.616	21.8034	27.3624	22.0877	23.8946	23.3201	17.5391	999	999	15.5	999	999	12.9716	999	24.4027	26.9795	27.1186	26.802	21.2903	999	999	999	999	19.6614
61	31	30.7803	999	999	999	999	999	19.8623	999	999	999	999	999	35.0933	999	999	35.577	31.3318	31.2779	26.0831	999	999	999	999	999	20.8633	35.8003	999	35.4963	30.6269	36.5091	17.773	999	999	999	30.5313	999	23.6458	999	999	37.3193	999	999	37.1896	999	999	999	999	23.4657
62	31	26.6072	999	999	999	999	38.9103	18.7077	999	999	999	999	999	32.9891	999	999	32.6816	29.4556	29.2274	24.4553	999	999	999	999	999	19.4395	33.0958	37.6861	33.7699	28.9969	34.9265	16.7664	22.9627	999	999	999	23.1595	22.2643	999	37.1121	36.421	999	999	34.782	999	999	999	999	16.0144
63	31	28.5176	999	999	999	999	999	19.29	999	999	999	999	26.715	34.321	999	999	35.3774	31.0652	30.4528	25.8922	999	999	999	999	999	20.6546	35.2591	38.877	34.8844	30.4496	36.1667	17.7896	999	999	999	999	22.5999	22.9212	999	999	36.7604	999	999	36.3413	999	999	999	999	19.5107
64	39	10.6734	21.1333	19.8639	29.1749	29.9576	22.5184	12.8509	999	999	999	999	999	21.4341	26.6304	22.3318	22.0914	15.215	18.0651	14.2424	999	999	999	999	38.7033	11.8667	18.7671	20.3032	19.4962	17.9445	21.7118	10.1563	999	999	999	999	17.2477	9.73046	999	19.8401	23.5432	25.1361	24.9727	18.6321	21.9429	999	999	999	15.3221
65	39	11.0486	21.9217	20.2793	30.6555	31.2929	23.0474	12.947	999	999	999	999	24.7718	21.0817	28.3888	22.9578	22.5032	15.7289	18.7746	14.6813	25.8796	999	999	999	999	12.0431	19.3201	20.9659	20.3712	18.4215	22.6	10.3181	999	999	999	999	35.5822	9.81064	999	20.3742	23.8494	25.9318	25.7259	19.1476	999	999	999	999	15.713
66	39	10.96	21.6106	20.3418	28.1767	30.7371	22.6851	12.5808	999	999	999	999	24.5705	21.8574	27.772	22.5136	22.2473	15.4438	18.5654	14.395	999	999	999	999	15.9319	11.8795	18.7822	20.9146	20.2784	18.2029	22.1449	10.1873	999	999	999	999	17.4824	9.83671	999	20.802	23.644	25.8185	26.2486	19.2515	999	999	999	999	16.4428
67	47	32.4571	999	999	999	999	999	23.3548	999	999	37.4163	999	999	38.0914	999	999	999	34.9497	36.4706	30.422	999	999	999	999	999	26.2346	999	999	999	32.7048	999	21.3201	999	999	999	999	999	25.7642	999	999	999	999	999	999	999	999	999	999	19.4317
68	47	35.1308	999	999	999	999	999	23.2654	999	999	999	999	17.7083	38.9145	999	999	999	35.428	36.2449	30.6049	999	999	999	999	999	26.5072	999	999	999	33.0543	999	21.6016	999	999	999	999	999	25.5902	999	999	999	999	999	999	999	999	999	999	23.6235
69	47	31.4213	999	999	999	999	999	22.9597	999	999	999	999	999	38.7626	999	999	999	35.2263	36.2309	30.4096	999	999	999	999	999	26.1235	999	999	999	32.8292	999	22.1648	999	999	999	999	999	26.2307	999	999	999	999	999	999	999	999	999	999	19.927
70	uRNA 3.1ng	24.7991	32.6732	20.9145	999	35.8072	30.9125	19.7304	999	999	999	37.4671	999	32.5232	38.526	25.549	29.6075	22.1935	27.5957	22.1233	999	999	999	999	999	20.9886	27.9137	35.0394	28.7807	30.5229	28.6396	22.0085	999	999	999	999	12.3263	17.679	999	30.9778	31.0608	34.1137	32.5571	27.229	999	999	999	999	22.4946
71	uRNA 3.1ng	24.5461	32.4779	21.0086	999	35.0397	30.6234	19.6465	18.4977	999	999	24.2857	999	31.8692	37.9877	25.6997	29.0208	21.7817	27.5973	22.1692	999	999	999	999	999	20.8666	27.3407	34.6721	28.3255	30.1095	28.6505	22.1092	16.3853	999	999	999	999	17.0027	999	30.1544	30.4262	34.0138	31.3385	26.8001	999	999	999	999	7.21042
72	uRNA 3.1ng	26.0113	33.5565	21.7696	999	36.7002	32.6117	20.2425	999	25.9875	999	999	999	33.599	999	26.8974	30.1051	22.8129	28.3325	22.6671	999	999	999	999	999	21.4675	28.1963	36.5077	29.7874	31.7993	29.8912	22.0093	999	999	999	999	999	17.7334	999	32.3649	31.3558	36.4673	32.6099	28.9111	999	999	999	999	19.8115
73	32	8.4477	20.5989	19.1865	27.4402	25.3001	18.1816	11.9862	999	999	999	999	28.4777	20.8811	26.2373	20.5783	20.3789	14.3057	17.4373	9.49875	999	999	36.7688	999	33.5687	11.6117	17.7549	19.6232	17.4559	16.91	17.9207	10.0495	999	36.3698	38.8863	999	32.3251	10.667	24.8065	19.5859	22.9822	23.8245	21.785	20.1262	999	999	38.1931	35.5923	17.1528
74	32	8.53395	20.0376	18.6389	26.4327	24.6046	17.5585	11.6622	999	999	999	19.6887	28.0615	20.4522	25.1163	20.0003	20.015	14.2258	17.1322	9.38351	34.7616	999	999	33.4663	32.8874	11.3342	17.2349	18.7307	17.4238	16.7701	17.5854	10.0282	999	23.4755	34.6512	999	25.3893	10.4692	23.6359	19.1405	22.5481	23.0648	21.4518	19.5698	28.4617	999	34.7816	999	15.1027
75	32	8.50013	20.1498	18.9023	27.4285	25.1509	18.0658	11.9755	27.2853	999	999	33.4495	23.7103	20.7888	25.7066	20.4351	20.0943	14.4108	17.3911	9.49165	999	999	999	33.9538	33.9504	11.4466	17.644	19.2642	17.6741	16.6559	17.7098	9.91027	999	999	999	37.3004	30.6806	10.6162	23.9226	19.3932	23.0844	23.2526	21.6	19.8672	34.1416	999	999	30.4939	14.5793
76	40	16.7728	26.1627	22.3724	999	36.7848	26.9809	13.98	999	33.12	999	999	27.0946	26.1201	34.6733	27.1879	24.8515	16.4477	22.174	16.4923	999	999	999	999	999	13.1834	22.7406	26.6789	23.618	22.326	24.0034	10.4675	999	999	999	999	999	11.3372	999	22.5913	25.5454	30.8572	30.4123	21.0281	999	999	999	999	15.2297
77	40	17.0737	26.619	22.4276	999	38.7617	27.0495	14.1411	999	999	999	999	26.53	26.5344	36.5357	27.7882	25.0093	16.4919	22.2069	16.7249	999	999	999	999	999	13.3614	23.2533	26.9542	23.5172	22.4714	24.5461	10.5169	16.5011	14.9801	12.8289	999	16.7907	11.3736	999	22.0891	25.2058	29.9872	30.5966	21.3693	999	999	999	999	17.9089
78	40	17.0172	26.3779	22.809	999	37.7266	27.1387	14.1113	999	11.7951	17.3945	999	999	26.4855	35.0097	27.0214	25.3045	16.5484	22.2092	16.8862	999	999	999	999	17.779	13.3712	22.9745	26.538	24.1669	22.5596	24.5405	10.5502	999	999	21.3051	16.447	999	11.52	999	22.4086	25.1266	30.2341	30.4378	21.1843	999	999	999	999	18.1782
79	48	999	999	999	999	999	999	27.3358	999	999	999	999	999	999	999	999	999	999	38.2208	34.7865	999	999	999	999	999	33.3239	999	999	999	999	999	28.4139	999	999	999	999	23.3755	999	999	999	999	999	999	999	999	999	999	999	34.7853
80	48	999	999	999	999	999	999	30.6605	999	999	999	10.5	999	999	999	999	999	999	37.8857	34.1712	999	999	999	999	999	32.4163	999	999	999	999	999	27.6813	999	12.5975	14.5	23.3513	999	38.4565	999	999	999	999	999	999	999	999	999	999	26.5741
81	48	999	999	999	999	999	999	30.4966	999	999	999	999	999	999	999	999	999	999	999	34.4272	999	999	999	999	999	32.7192	999	999	999	999	999	29.559	999	999	18.5444	999	38.3799	37.0959	999	999	999	999	999	999	999	999	999	999	22.9199
82	uRNA 1.5ng	32.4719	38.6362	999	999	999	37.4295	23.6264	21.5865	999	999	999	999	38.4985	999	32.9611	32.9713	26.3487	32.3227	26.3528	999	999	999	999	999	25.0931	32.9333	999	34.1591	999	33.1419	25.3201	999	37.7515	999	999	15.4658	22.7242	999	37.502	34.4168	999	37.4491	32.0269	999	999	999	999	23.7834
83	uRNA 1.5ng	34.5531	999	26.0968	999	999	37.8182	23.6109	999	23.3785	999	999	999	38.4091	999	33.9315	34.7362	26.934	33.0661	26.5962	999	999	999	999	999	25.7892	33.6503	999	34.8884	999	33.7795	25.0963	999	999	999	999	999	23.5417	999	36.7576	35.4806	999	37.5808	32.8867	999	999	999	999	24.9307
84	uRNA 1.5ng	33.0319	999	25.9209	999	999	37.9999	23.8205	999	999	999	999	999	999	999	34.1737	35.0209	26.6173	33.0519	26.5871	999	999	999	999	999	25.7435	33.7635	999	34.6074	999	34.3213	25.3773	999	999	999	999	14.422	23.2778	999	35.927	35.1205	999	38.1071	32.8171	38.9598	999	999	999	12.1853
85	33	14.8386	29.8688	25.8694	999	34.9113	24.4152	13.7196	999	999	15.611	999	25.1046	27.8877	36.7423	31.4014	25.0405	15.8944	24.4199	12.1007	999	999	999	999	999	14.6951	25.2508	31.6244	23.6359	18.5902	22.9196	14.5134	999	999	999	999	999	13.2962	999	28.3872	29.4789	31.8575	31.5318	26.4088	999	999	999	999	18.4212
86	33	14.4198	29.7608	25.7745	999	33.1885	24.0338	13.7339	36.2592	999	19.511	999	23.3704	27.6529	36.7205	31.0274	24.7514	16.1467	24.2969	12.5711	999	999	999	999	999	14.6632	24.9396	31.5443	23.243	18.4447	23.0637	14.061	999	999	999	999	15.2905	13.1911	999	28.4237	29.0858	31.7939	31.2823	26.0571	999	999	999	999	20.1775
87	33	13.6393	28.5917	25.1772	999	31.5358	23.0024	13.1609	999	999	999	999	999	26.5813	35.2656	28.8184	24.0236	15.5357	23.3113	11.8528	999	999	999	999	999	14.0111	23.9547	29.5224	22.2852	17.9312	22.1325	13.5026	999	999	999	999	999	12.6404	13.5126	26.9042	28.5216	30.4589	30.5849	24.8656	999	999	999	999	18.3482
88	41	29.3176	37.0186	999	999	999	999	19.2225	999	999	999	999	24.4625	32.3279	999	999	36.8616	25.2021	30.8826	23.3392	999	999	999	999	999	20.0905	31.262	999	34.5203	30.9928	34.6493	16.6064	999	999	999	999	999	19.7619	999	38.8319	34.1078	999	999	36.7662	999	999	999	999	11.8803
89	41	29.0433	37.7928	999	999	999	999	18.8342	999	999	999	999	999	33.7935	999	999	36.2684	25.4175	30.526	23.5559	999	999	999	999	999	20.3739	28.7667	19.1128	34.3374	32.3336	34.4463	16.8131	999	999	999	999	999	21.021	999	37.4862	34.1126	999	999	999	999	999	999	999	20.5889
90	41	28.2986	999	999	999	999	999	19.3587	999	999	999	999	999	33.1433	999	999	999	26.4365	31.4425	23.9843	999	999	999	999	999	20.1279	34.111	999	35.2205	31.369	35.6511	17.5169	16.3792	999	999	999	999	20.2429	999	999	999	999	999	36.9593	999	999	999	999	23.0761
91	49	9.81979	25.2294	25.237	999	32.0592	23.7253	13.9477	999	20.451	999	37.1678	999	25.5222	35.2813	28.9231	24.2859	17.1916	21.5198	12.0227	999	999	999	999	999	13.725	22.974	26.4043	23.4268	20.1046	22.8164	12.1955	999	999	999	999	12.7555	12.6045	999	25.0907	25.9698	31.2204	28.2931	26.5831	999	999	999	999	16.999
92	49	9.26864	24.3974	24.345	999	30.1113	22.8411	13.6315	999	999	999	999	999	23.809	33.3419	27.5208	23.3776	16.5063	20.6922	11.586	999	999	999	999	17.6638	13.5471	22.1463	25.7569	22.6691	19.5738	22.2291	12.1718	999	999	999	999	37.1997	12.4852	999	24.0541	24.8825	30.4111	26.2295	25.7353	999	999	999	999	16.5018
93	49	9.43617	23.8624	24.3926	33.1916	29.7424	22.5818	13.7686	999	999	999	999	38.1151	24.0293	32.8403	26.795	22.8758	16.4923	20.5003	11.7299	999	999	999	999	999	13.4113	21.6616	25.0128	21.9747	19.3481	22.1757	11.6995	999	999	999	999	999	12.1119	999	23.6977	24.4412	29.917	26.3611	25.5163	999	999	999	999	17.0057
94	NTC	999	999	999	999	999	999	999	999	999	999	999	999	999	999	999	999	999	999	999	999	999	999	999	999	999	999	999	999	999	999	999	999	999	999	999	999	999	999	999	999	999	999	999	999	999	999	999	999
95	tRNA 100ng	7.21838	17.3844	12.7037	17.8546	18.6232	15.6903	9.53404	10.8747	13.6128	13.8478	13.0135	11.4849	16.4286	17.0763	13.1163	15.6068	12.7038	14.3196	10.7211	13.8866	13.784	16.191	13.5812	11.2897	8.21332	13.1566	16.1475	10.3508	19.1673	15.3511	9.50487	11.8785	13.2127	15.0837	14.9755	11.3047	5.71713	15.8746	14.5421	26.5311	15.7267	16.9297	10.3	12.967	13.2504	14.3335	15.2014	12.1539
96	tRNA 100ng	7.41837	17.5043	12.9037	18.1037	18.7106	15.8039	10.8077	11.7881	13.4224	13.0868	11.8901	13.9913	16.5536	16.9894	12.5072	15.5765	12.9584	14.0517	10.9712	13.4198	13.7559	12.636	10.8961	11.6131	8.37183	13.3166	16.1354	10.319	19.1401	15.5127	9.54486	12.7066	13.8087	14.9225	10.7822	10.0877	5.81229	15.9333	14.5705	29.2685	15.8091	17.1522	10.4066	12.5004	11.3209	9.82813	13.0545	11.0369
Quality Results
		1	2	3	4	5	6	7	8	9	10	11	12	13	14	15	16	17	18	19	20	21	22	23	24	25	26	27	28	29	30	31	32	33	34	35	36	37	38	39	40	41	42	43	44	45	46	47	48
		ActinB	CCL2	FLT1_VEGFR1-960	ICAM1-932	MKI67-443	NOTCH3-547	TGFB1	blank	blank	blank	blank	blank	ARF5	CDH5-463	FLT1_VEGFR1-961	IL16-606	MMP2	NOTCH4	TIMP1_9139	blank	blank	blank	blank	blank	B2M	CDH5-465	HES1-878	IL16-645	MMP9	PODXL-639	VEGFA	blank	blank	blank	blank	blank	GAPDH	EFNB2-627	HES1-947	IL6-639	NOTCH1-014	PODXL-644	VEGFR2-700	blank	blank	blank	blank	blank
1	26	Pass	Pass	Pass	Fail	Fail	Pass	Pass	No Call	No Call	No Call	No Call	No Call	Pass	Fail	Pass	Pass	Pass	Pass	Pass	No Call	No Call	No Call	No Call	No Call	Pass	Pass	Pass	Pass	Pass	Pass	Pass	No Call	No Call	No Call	No Call	No Call	Pass	Fail	Pass	Pass	Pass	Pass	Pass	No Call	No Call	No Call	No Call	No Call
2	26	Pass	Pass	Pass	Fail	Fail	Pass	Pass	No Call	No Call	No Call	No Call	No Call	Pass	Fail	Pass	Pass	Pass	Pass	Pass	No Call	No Call	No Call	No Call	No Call	Pass	Pass	Pass	Pass	Pass	Pass	Pass	No Call	No Call	No Call	No Call	No Call	Pass	Fail	Pass	Pass	Pass	Pass	Pass	No Call	No Call	No Call	No Call	No Call
3	26	Pass	Pass	Pass	Fail	Fail	Pass	Pass	No Call	No Call	No Call	No Call	No Call	Pass	Fail	Pass	Pass	Pass	Pass	Pass	No Call	No Call	No Call	No Call	No Call	Pass	Pass	Pass	Pass	Pass	Pass	Pass	No Call	No Call	No Call	No Call	No Call	Pass	Fail	Pass	Pass	Pass	Pass	Pass	No Call	No Call	No Call	No Call	No Call
4	34	Pass	Pass	Pass	Pass	Pass	Pass	Pass	No Call	No Call	No Call	No Call	No Call	Pass	Pass	Pass	Pass	Pass	Pass	Pass	No Call	No Call	No Call	No Call	No Call	Pass	Pass	Pass	Pass	Pass	Pass	Pass	No Call	No Call	No Call	No Call	No Call	Pass	Pass	Pass	Pass	Pass	Pass	Pass	No Call	No Call	No Call	No Call	No Call
5	34	Pass	Pass	Pass	Pass	Pass	Pass	Pass	No Call	No Call	No Call	No Call	No Call	Pass	Pass	Pass	Pass	Pass	Pass	Pass	No Call	No Call	No Call	No Call	No Call	Pass	Pass	Pass	Pass	Pass	Pass	Pass	No Call	No Call	No Call	No Call	No Call	Pass	Pass	Pass	Pass	Pass	Pass	Pass	No Call	No Call	No Call	No Call	No Call
6	34	Pass	Pass	Pass	Pass	Pass	Pass	Pass	No Call	No Call	No Call	No Call	No Call	Pass	Pass	Pass	Pass	Pass	Pass	Pass	No Call	No Call	No Call	No Call	No Call	Pass	Pass	Pass	Pass	Pass	Pass	Pass	No Call	No Call	No Call	No Call	No Call	Pass	Pass	Pass	Pass	Pass	Pass	Pass	No Call	No Call	No Call	No Call	No Call
7	42	Fail	Fail	Fail	Fail	Fail	Fail	Pass	No Call	No Call	No Call	No Call	No Call	Pass	Fail	Fail	Fail	Pass	Pass	Pass	No Call	No Call	No Call	No Call	No Call	Pass	Pass	Fail	Fail	Pass	Pass	Pass	No Call	No Call	No Call	No Call	No Call	Pass	Fail	Fail	Pass	Fail	Fail	Fail	No Call	No Call	No Call	No Call	No Call
8	42	Fail	Fail	Fail	Fail	Fail	Fail	Pass	No Call	No Call	No Call	No Call	No Call	Pass	Fail	Fail	Fail	Pass	Pass	Pass	No Call	No Call	No Call	No Call	No Call	Pass	Pass	Fail	Fail	Pass	Pass	Pass	No Call	No Call	No Call	No Call	No Call	Pass	Fail	Fail	Pass	Fail	Fail	Fail	No Call	No Call	No Call	No Call	No Call
9	42	Fail	Fail	Fail	Fail	Fail	Fail	Pass	No Call	No Call	No Call	No Call	No Call	Pass	Fail	Fail	Fail	Pass	Pass	Pass	No Call	No Call	No Call	No Call	No Call	Pass	Pass	Fail	Fail	Pass	Pass	Pass	No Call	No Call	No Call	No Call	No Call	Pass	Fail	Pass	Pass	Fail	Fail	Fail	No Call	No Call	No Call	No Call	No Call
10	uRNA 100ng	Pass	Pass	Pass	Pass	Pass	Pass	Pass	No Call	No Call	No Call	No Call	No Call	Pass	Pass	Pass	Pass	Pass	Pass	Pass	No Call	No Call	No Call	No Call	No Call	Pass	Pass	Pass	Pass	Pass	Pass	Pass	No Call	No Call	No Call	No Call	No Call	Pass	Pass	Pass	Pass	Pass	Pass	Pass	No Call	No Call	No Call	No Call	No Call
11	uRNA 100ng	Pass	Pass	Pass	Pass	Pass	Pass	Pass	No Call	No Call	No Call	No Call	No Call	Pass	Pass	Pass	Pass	Pass	Pass	Pass	No Call	No Call	No Call	No Call	No Call	Pass	Pass	Pass	Pass	Pass	Pass	Pass	No Call	No Call	No Call	No Call	No Call	Pass	Pass	Pass	Pass	Pass	Pass	Pass	No Call	No Call	No Call	No Call	No Call
12	uRNA 100ng	Pass	Pass	Pass	Pass	Pass	Pass	Pass	No Call	No Call	No Call	No Call	No Call	Pass	Pass	Pass	Pass	Pass	Pass	Pass	No Call	No Call	No Call	No Call	No Call	Pass	Pass	Pass	Pass	Pass	Pass	Pass	No Call	No Call	No Call	No Call	No Call	Pass	Pass	Pass	Pass	Pass	Pass	Pass	No Call	No Call	No Call	No Call	No Call
13	27	Pass	Pass	Pass	Fail	Fail	Pass	Pass	No Call	No Call	No Call	No Call	No Call	Pass	Fail	Pass	Pass	Pass	Pass	Pass	No Call	No Call	No Call	No Call	No Call	Pass	Pass	Pass	Pass	Pass	Pass	Pass	No Call	No Call	No Call	No Call	No Call	Pass	Fail	Pass	Pass	Pass	Pass	Pass	No Call	No Call	No Call	No Call	No Call
14	27	Pass	Pass	Pass	Fail	Fail	Pass	Pass	No Call	No Call	No Call	No Call	No Call	Pass	Fail	Pass	Pass	Pass	Pass	Pass	No Call	No Call	No Call	No Call	No Call	Pass	Pass	Pass	Pass	Pass	Pass	Pass	No Call	No Call	No Call	No Call	No Call	Pass	Fail	Pass	Pass	Pass	Pass	Pass	No Call	No Call	No Call	No Call	No Call
15	27	Pass	Pass	Pass	Fail	Fail	Pass	Pass	No Call	No Call	No Call	No Call	No Call	Pass	Fail	Pass	Pass	Pass	Pass	Pass	No Call	No Call	No Call	No Call	No Call	Pass	Pass	Pass	Pass	Pass	Pass	Pass	No Call	No Call	No Call	No Call	No Call	Pass	Fail	Pass	Pass	Pass	Pass	Pass	No Call	No Call	No Call	No Call	No Call
16	35	Pass	Pass	Pass	Fail	Pass	Pass	Pass	No Call	No Call	No Call	No Call	No Call	Pass	Fail	Pass	Pass	Pass	Pass	Pass	No Call	No Call	No Call	No Call	No Call	Pass	Pass	Pass	Pass	Pass	Pass	Pass	No Call	No Call	No Call	No Call	No Call	Pass	Fail	Pass	Pass	Pass	Pass	Pass	No Call	No Call	No Call	No Call	No Call
17	35	Pass	Pass	Pass	Fail	Pass	Pass	Pass	No Call	No Call	No Call	No Call	No Call	Pass	Fail	Pass	Pass	Pass	Pass	Pass	No Call	No Call	No Call	No Call	No Call	Pass	Pass	Pass	Pass	Pass	Pass	Pass	No Call	No Call	No Call	No Call	No Call	Pass	Fail	Pass	Pass	Pass	Pass	Pass	No Call	No Call	No Call	No Call	No Call
18	35	Pass	Pass	Pass	Fail	Pass	Pass	Pass	No Call	No Call	No Call	No Call	No Call	Pass	Pass	Pass	Pass	Pass	Pass	Pass	No Call	No Call	No Call	No Call	No Call	Pass	Pass	Pass	Pass	Pass	Pass	Pass	No Call	No Call	No Call	No Call	No Call	Pass	Fail	Pass	Pass	Pass	Pass	Pass	No Call	No Call	No Call	No Call	No Call
19	43	Pass	Pass	Pass	Pass	Pass	Pass	Pass	No Call	No Call	No Call	No Call	No Call	Pass	Pass	Pass	Pass	Pass	Pass	Pass	No Call	No Call	No Call	No Call	No Call	Pass	Pass	Pass	Pass	Pass	Pass	Pass	No Call	No Call	No Call	No Call	No Call	Pass	Fail	Pass	Pass	Pass	Pass	Pass	No Call	No Call	No Call	No Call	No Call
20	43	Pass	Pass	Pass	Pass	Pass	Pass	Pass	No Call	No Call	No Call	No Call	No Call	Pass	Pass	Pass	Pass	Pass	Pass	Pass	No Call	No Call	No Call	No Call	No Call	Pass	Pass	Pass	Pass	Pass	Pass	Pass	No Call	No Call	No Call	No Call	No Call	Pass	Fail	Pass	Pass	Pass	Pass	Pass	No Call	No Call	No Call	No Call	No Call
21	43	Pass	Pass	Pass	Pass	Pass	Pass	Pass	No Call	No Call	No Call	No Call	No Call	Pass	Pass	Pass	Pass	Pass	Pass	Pass	No Call	No Call	No Call	No Call	No Call	Pass	Pass	Pass	Pass	Pass	Pass	Pass	No Call	No Call	No Call	No Call	No Call	Pass	Fail	Pass	Pass	Pass	Pass	Pass	No Call	No Call	No Call	No Call	No Call
22	uRNA 50ng	Pass	Pass	Pass	Pass	Pass	Pass	Pass	No Call	No Call	No Call	No Call	No Call	Pass	Pass	Pass	Pass	Pass	Pass	Pass	No Call	No Call	No Call	No Call	No Call	Pass	Pass	Pass	Pass	Pass	Pass	Pass	No Call	No Call	No Call	No Call	No Call	Pass	Pass	Pass	Pass	Pass	Pass	Pass	No Call	No Call	No Call	No Call	No Call
23	uRNA 50ng	Pass	Pass	Pass	Pass	Pass	Pass	Pass	No Call	No Call	No Call	No Call	No Call	Pass	Pass	Pass	Pass	Pass	Pass	Pass	No Call	No Call	No Call	No Call	No Call	Pass	Pass	Pass	Pass	Pass	Pass	Pass	No Call	No Call	No Call	No Call	No Call	Pass	Pass	Pass	Pass	Pass	Pass	Pass	No Call	No Call	No Call	No Call	No Call
24	uRNA 50ng	Pass	Pass	Pass	Pass	Pass	Pass	Pass	No Call	No Call	No Call	No Call	No Call	Pass	Pass	Pass	Pass	Pass	Pass	Pass	No Call	No Call	No Call	No Call	No Call	Pass	Pass	Pass	Pass	Pass	Pass	Pass	No Call	No Call	No Call	No Call	No Call	Pass	Pass	Pass	Pass	Pass	Pass	Pass	No Call	No Call	No Call	No Call	No Call
25	28	Pass	Pass	Pass	Pass	Pass	Pass	Pass	No Call	No Call	No Call	No Call	No Call	Pass	Fail	Pass	Pass	Pass	Pass	Pass	No Call	No Call	No Call	No Call	No Call	Pass	Pass	Pass	Pass	Pass	Pass	Pass	No Call	No Call	No Call	No Call	No Call	Pass	Fail	Pass	Pass	Pass	Pass	Pass	No Call	No Call	No Call	No Call	No Call
26	28	Pass	Pass	Pass	Pass	Pass	Pass	Pass	No Call	No Call	No Call	No Call	No Call	Pass	Pass	Pass	Pass	Pass	Pass	Pass	No Call	No Call	No Call	No Call	No Call	Pass	Pass	Pass	Pass	Pass	Pass	Pass	No Call	No Call	No Call	No Call	No Call	Pass	Fail	Pass	Pass	Pass	Pass	Pass	No Call	No Call	No Call	No Call	No Call
27	28	Pass	Pass	Pass	Pass	Pass	Pass	Pass	No Call	No Call	No Call	No Call	No Call	Pass	Pass	Pass	Pass	Pass	Pass	Pass	No Call	No Call	No Call	No Call	No Call	Pass	Pass	Pass	Pass	Pass	Pass	Pass	No Call	No Call	No Call	No Call	No Call	Pass	Fail	Pass	Pass	Pass	Pass	Pass	No Call	No Call	No Call	No Call	No Call
28	36	Pass	Pass	Pass	Pass	Pass	Pass	Pass	No Call	No Call	No Call	No Call	No Call	Pass	Pass	Pass	Pass	Pass	Pass	Pass	No Call	No Call	No Call	No Call	No Call	Pass	Pass	Pass	Pass	Pass	Pass	Pass	No Call	No Call	No Call	No Call	No Call	Pass	Fail	Pass	Pass	Pass	Pass	Pass	No Call	No Call	No Call	No Call	No Call
29	36	Pass	Pass	Pass	Pass	Pass	Pass	Pass	No Call	No Call	No Call	No Call	No Call	Pass	Pass	Pass	Pass	Pass	Pass	Pass	No Call	No Call	No Call	No Call	No Call	Pass	Pass	Pass	Pass	Pass	Pass	Pass	No Call	No Call	No Call	No Call	No Call	Pass	Fail	Pass	Pass	Pass	Pass	Pass	No Call	No Call	No Call	No Call	No Call
30	36	Pass	Pass	Pass	Pass	Pass	Pass	Pass	No Call	No Call	No Call	No Call	No Call	Pass	Pass	Pass	Pass	Pass	Pass	Pass	No Call	No Call	No Call	No Call	No Call	Pass	Pass	Pass	Pass	Pass	Pass	Pass	No Call	No Call	No Call	No Call	No Call	Pass	Fail	Pass	Pass	Pass	Pass	Pass	No Call	No Call	No Call	No Call	No Call
31	44	Fail	Fail	Fail	Fail	Fail	Fail	Pass	No Call	No Call	No Call	No Call	No Call	Fail	Fail	Fail	Fail	Pass	Pass	Pass	No Call	No Call	No Call	No Call	No Call	Pass	Pass	Fail	Fail	Pass	Pass	Pass	No Call	No Call	No Call	No Call	No Call	Pass	Fail	Pass	Pass	Fail	Fail	Fail	No Call	No Call	No Call	No Call	No Call
32	44	Fail	Fail	Fail	Fail	Fail	Fail	Pass	No Call	No Call	No Call	No Call	No Call	Pass	Fail	Fail	Fail	Pass	Pass	Pass	No Call	No Call	No Call	No Call	No Call	Pass	Pass	Fail	Fail	Pass	Pass	Pass	No Call	No Call	No Call	No Call	No Call	Pass	Fail	Pass	Pass	Fail	Fail	Fail	No Call	No Call	No Call	No Call	No Call
33	44	Fail	Fail	Fail	Fail	Fail	Fail	Pass	No Call	No Call	No Call	No Call	No Call	Pass	Fail	Fail	Fail	Pass	Pass	Pass	No Call	No Call	No Call	No Call	No Call	Pass	Pass	Fail	Fail	Pass	Pass	Pass	No Call	No Call	No Call	No Call	No Call	Pass	Fail	Pass	Pass	Fail	Fail	Pass	No Call	No Call	No Call	No Call	No Call
34	uRNA 25ng	Pass	Pass	Pass	Pass	Pass	Pass	Pass	No Call	No Call	No Call	No Call	No Call	Pass	Pass	Pass	Pass	Pass	Pass	Pass	No Call	No Call	No Call	No Call	No Call	Pass	Pass	Pass	Pass	Pass	Pass	Pass	No Call	No Call	No Call	No Call	No Call	Pass	Pass	Pass	Pass	Pass	Pass	Pass	No Call	No Call	No Call	No Call	No Call
35	uRNA 25ng	Pass	Pass	Pass	Pass	Pass	Pass	Pass	No Call	No Call	No Call	No Call	No Call	Pass	Pass	Pass	Pass	Pass	Pass	Pass	No Call	No Call	No Call	No Call	No Call	Pass	Pass	Pass	Pass	Pass	Pass	Pass	No Call	No Call	No Call	No Call	No Call	Pass	Pass	Pass	Pass	Pass	Pass	Pass	No Call	No Call	No Call	No Call	No Call
36	uRNA 25ng	Pass	Pass	Pass	Pass	Pass	Pass	Pass	No Call	No Call	No Call	No Call	No Call	Pass	Pass	Pass	Pass	Pass	Pass	Pass	No Call	No Call	No Call	No Call	No Call	Pass	Pass	Pass	Pass	Pass	Pass	Pass	No Call	No Call	No Call	No Call	No Call	Pass	Pass	Pass	Pass	Pass	Pass	Pass	No Call	No Call	No Call	No Call	No Call
37	29	Pass	Pass	Pass	Fail	Pass	Pass	Pass	No Call	No Call	No Call	No Call	No Call	Pass	Fail	Pass	Pass	Pass	Pass	Pass	No Call	No Call	No Call	No Call	No Call	Pass	Pass	Pass	Pass	Pass	Pass	Pass	No Call	No Call	No Call	No Call	No Call	Pass	Fail	Pass	Pass	Pass	Pass	Pass	No Call	No Call	No Call	No Call	No Call
38	29	Pass	Pass	Pass	Fail	Pass	Pass	Pass	No Call	No Call	No Call	No Call	No Call	Pass	Fail	Pass	Pass	Pass	Pass	Pass	No Call	No Call	No Call	No Call	No Call	Pass	Pass	Pass	Pass	Pass	Pass	Pass	No Call	No Call	No Call	No Call	No Call	Pass	Fail	Pass	Pass	Pass	Pass	Pass	No Call	No Call	No Call	No Call	No Call
39	29	Pass	Pass	Pass	Fail	Fail	Pass	Pass	No Call	No Call	No Call	No Call	No Call	Pass	Fail	Pass	Pass	Pass	Pass	Pass	No Call	No Call	No Call	No Call	No Call	Pass	Pass	Pass	Pass	Pass	Pass	Pass	No Call	No Call	No Call	No Call	No Call	Pass	Fail	Pass	Pass	Pass	Pass	Pass	No Call	No Call	No Call	No Call	No Call
40	37	Fail	Pass	Fail	Fail	Fail	Fail	Pass	No Call	No Call	No Call	No Call	No Call	Pass	Fail	Fail	Fail	Pass	Pass	Pass	No Call	No Call	No Call	No Call	No Call	Pass	Pass	Fail	Pass	Pass	Pass	Pass	No Call	No Call	No Call	No Call	No Call	Pass	Fail	Pass	Pass	Fail	Fail	Pass	No Call	No Call	No Call	No Call	No Call
41	37	Fail	Pass	Fail	Fail	Fail	Fail	Pass	No Call	No Call	No Call	No Call	No Call	Pass	Fail	Fail	Fail	Pass	Pass	Pass	No Call	No Call	No Call	No Call	No Call	Pass	Pass	Fail	Fail	Pass	Pass	Pass	No Call	No Call	No Call	No Call	No Call	Pass	Fail	Pass	Pass	Fail	Fail	Pass	No Call	No Call	No Call	No Call	No Call
42	37	Fail	Pass	Fail	Fail	Fail	Fail	Pass	No Call	No Call	No Call	No Call	No Call	Pass	Fail	Fail	Fail	Pass	Pass	Pass	No Call	No Call	No Call	No Call	No Call	Pass	Pass	Fail	Fail	Pass	Pass	Pass	No Call	No Call	No Call	No Call	No Call	Pass	Fail	Pass	Pass	Fail	Fail	Pass	No Call	No Call	No Call	No Call	No Call
43	45	Pass	Pass	Fail	Fail	Fail	Pass	Pass	No Call	No Call	No Call	No Call	No Call	Pass	Fail	Pass	Pass	Pass	Pass	Pass	No Call	No Call	No Call	No Call	No Call	Pass	Pass	Pass	Pass	Pass	Pass	Pass	No Call	No Call	No Call	No Call	No Call	Pass	Fail	Pass	Pass	Pass	Pass	Pass	No Call	No Call	No Call	No Call	No Call
44	45	Pass	Pass	Fail	Fail	Fail	Pass	Pass	No Call	No Call	No Call	No Call	No Call	Pass	Fail	Pass	Pass	Pass	Pass	Pass	No Call	No Call	No Call	No Call	No Call	Pass	Pass	Pass	Pass	Pass	Pass	Pass	No Call	No Call	No Call	No Call	No Call	Pass	Fail	Pass	Pass	Pass	Pass	Pass	No Call	No Call	No Call	No Call	No Call
45	45	Pass	Pass	Pass	Fail	Fail	Pass	Pass	No Call	No Call	No Call	No Call	No Call	Pass	Fail	Pass	Pass	Pass	Pass	Pass	No Call	No Call	No Call	No Call	No Call	Pass	Pass	Pass	Pass	Pass	Pass	Pass	No Call	No Call	No Call	No Call	No Call	Pass	Fail	Pass	Pass	Pass	Pass	Pass	No Call	No Call	No Call	No Call	No Call
46	uRNA 12.5ng	Pass	Pass	Pass	Pass	Pass	Pass	Pass	No Call	No Call	No Call	No Call	No Call	Pass	Pass	Pass	Pass	Pass	Pass	Pass	No Call	No Call	No Call	No Call	No Call	Pass	Pass	Pass	Pass	Pass	Pass	Pass	No Call	No Call	No Call	No Call	No Call	Pass	Pass	Pass	Pass	Pass	Pass	Pass	No Call	No Call	No Call	No Call	No Call
47	uRNA 12.5ng	Pass	Pass	Pass	Pass	Pass	Pass	Pass	No Call	No Call	No Call	No Call	No Call	Pass	Pass	Pass	Pass	Pass	Pass	Pass	No Call	No Call	No Call	No Call	No Call	Pass	Pass	Pass	Pass	Pass	Pass	Pass	No Call	No Call	No Call	No Call	No Call	Pass	Pass	Pass	Pass	Pass	Pass	Pass	No Call	No Call	No Call	No Call	No Call
48	uRNA 12.5ng	Pass	Pass	Pass	Pass	Pass	Pass	Pass	No Call	No Call	No Call	No Call	No Call	Pass	Pass	Pass	Pass	Pass	Pass	Pass	No Call	No Call	No Call	No Call	No Call	Pass	Pass	Pass	Pass	Pass	Pass	Pass	No Call	No Call	No Call	No Call	No Call	Pass	Pass	Pass	Pass	Pass	Pass	Pass	No Call	No Call	No Call	No Call	No Call
49	30	Fail	Fail	Pass	Fail	Fail	Fail	Pass	No Call	No Call	No Call	No Call	No Call	Pass	Fail	Fail	Fail	Pass	Pass	Pass	No Call	No Call	No Call	No Call	No Call	Pass	Pass	Fail	Fail	Pass	Pass	Pass	No Call	No Call	No Call	No Call	No Call	Pass	Fail	Fail	Pass	Fail	Fail	Pass	No Call	No Call	No Call	No Call	No Call
50	30	Fail	Fail	Fail	Fail	Fail	Pass	Pass	No Call	No Call	No Call	No Call	No Call	Pass	Fail	Fail	Fail	Pass	Pass	Pass	No Call	No Call	No Call	No Call	No Call	Pass	Pass	Fail	Fail	Pass	Pass	Pass	No Call	No Call	No Call	No Call	No Call	Pass	Fail	Fail	Pass	Fail	Fail	Pass	No Call	No Call	No Call	No Call	No Call
51	30	Fail	Fail	Pass	Fail	Fail	Fail	Pass	No Call	No Call	No Call	No Call	No Call	Pass	Fail	Fail	Fail	Pass	Pass	Pass	No Call	No Call	No Call	No Call	No Call	Pass	Pass	Fail	Fail	Pass	Pass	Pass	No Call	No Call	No Call	No Call	No Call	Pass	Fail	Fail	Fail	Fail	Fail	Pass	No Call	No Call	No Call	No Call	No Call
52	38	Pass	Pass	Pass	Fail	Pass	Pass	Pass	No Call	No Call	No Call	No Call	No Call	Pass	Fail	Pass	Pass	Pass	Pass	Pass	No Call	No Call	No Call	No Call	No Call	Pass	Pass	Pass	Pass	Pass	Pass	Pass	No Call	No Call	No Call	No Call	No Call	Pass	Fail	Pass	Pass	Pass	Pass	Pass	No Call	No Call	No Call	No Call	No Call
53	38	Pass	Pass	Pass	Fail	Pass	Pass	Pass	No Call	No Call	No Call	No Call	No Call	Pass	Pass	Pass	Pass	Pass	Pass	Pass	No Call	No Call	No Call	No Call	No Call	Pass	Pass	Pass	Pass	Pass	Pass	Pass	No Call	No Call	No Call	No Call	No Call	Pass	Fail	Pass	Pass	Pass	Pass	Pass	No Call	No Call	No Call	No Call	No Call
54	38	Pass	Pass	Pass	Fail	Pass	Pass	Pass	No Call	No Call	No Call	No Call	No Call	Pass	Fail	Pass	Pass	Pass	Pass	Pass	No Call	No Call	No Call	No Call	No Call	Pass	Pass	Pass	Pass	Pass	Pass	Pass	No Call	No Call	No Call	No Call	No Call	Pass	Fail	Pass	Pass	Pass	Pass	Pass	No Call	No Call	No Call	No Call	No Call
55	46	Pass	Pass	Pass	Pass	Pass	Pass	Pass	No Call	No Call	No Call	No Call	No Call	Pass	Fail	Pass	Pass	Pass	Pass	Pass	No Call	No Call	No Call	No Call	No Call	Pass	Pass	Pass	Pass	Pass	Pass	Pass	No Call	No Call	No Call	No Call	No Call	Pass	Fail	Pass	Pass	Pass	Pass	Pass	No Call	No Call	No Call	No Call	No Call
56	46	Pass	Pass	Pass	Pass	Pass	Pass	Pass	No Call	No Call	No Call	No Call	No Call	Pass	Fail	Pass	Pass	Pass	Pass	Pass	No Call	No Call	No Call	No Call	No Call	Pass	Pass	Pass	Pass	Pass	Pass	Pass	No Call	No Call	No Call	No Call	No Call	Pass	Fail	Pass	Pass	Pass	Pass	Pass	No Call	No Call	No Call	No Call	No Call
57	46	Pass	Pass	Pass	Pass	Pass	Pass	Pass	No Call	No Call	No Call	No Call	No Call	Pass	Fail	Pass	Pass	Pass	Pass	Pass	No Call	No Call	No Call	No Call	No Call	Pass	Pass	Pass	Pass	Pass	Pass	Pass	No Call	No Call	No Call	No Call	No Call	Pass	Fail	Pass	Pass	Pass	Pass	Pass	No Call	No Call	No Call	No Call	No Call
58	uRNA 6.25ng	Pass	Pass	Pass	Pass	Pass	Pass	Pass	No Call	No Call	No Call	No Call	No Call	Pass	Pass	Pass	Pass	Pass	Pass	Pass	No Call	No Call	No Call	No Call	No Call	Pass	Pass	Pass	Pass	Pass	Pass	Pass	No Call	No Call	No Call	No Call	No Call	Pass	Fail	Pass	Pass	Pass	Pass	Pass	No Call	No Call	No Call	No Call	No Call
59	uRNA 6.25ng	Pass	Pass	Pass	Pass	Pass	Pass	Pass	No Call	No Call	No Call	No Call	No Call	Pass	Pass	Pass	Pass	Pass	Pass	Pass	No Call	No Call	No Call	No Call	No Call	Pass	Pass	Pass	Pass	Pass	Pass	Pass	No Call	No Call	No Call	No Call	No Call	Pass	Fail	Pass	Pass	Pass	Pass	Pass	No Call	No Call	No Call	No Call	No Call
60	uRNA 6.25ng	Pass	Pass	Pass	Pass	Pass	Pass	Pass	No Call	No Call	No Call	No Call	No Call	Pass	Pass	Pass	Pass	Pass	Pass	Pass	No Call	No Call	No Call	No Call	No Call	Pass	Pass	Pass	Pass	Pass	Pass	Pass	No Call	No Call	No Call	No Call	No Call	Pass	Fail	Pass	Pass	Pass	Pass	Pass	No Call	No Call	No Call	No Call	No Call
61	31	Fail	Fail	Fail	Fail	Fail	Fail	Pass	No Call	No Call	No Call	No Call	No Call	Pass	Fail	Fail	Fail	Pass	Pass	Pass	No Call	No Call	No Call	No Call	No Call	Pass	Pass	Fail	Fail	Pass	Pass	Pass	No Call	No Call	No Call	No Call	No Call	Pass	Fail	Fail	Pass	Fail	Fail	Pass	No Call	No Call	No Call	No Call	No Call
62	31	Fail	Fail	Fail	Fail	Fail	Fail	Pass	No Call	No Call	No Call	No Call	No Call	Pass	Fail	Fail	Fail	Pass	Pass	Pass	No Call	No Call	No Call	No Call	No Call	Pass	Pass	Pass	Fail	Pass	Pass	Pass	No Call	No Call	No Call	No Call	No Call	Pass	Fail	Pass	Fail	Fail	Fail	Pass	No Call	No Call	No Call	No Call	No Call
63	31	Fail	Fail	Fail	Fail	Fail	Fail	Pass	No Call	No Call	No Call	No Call	No Call	Pass	Fail	Fail	Fail	Pass	Pass	Pass	No Call	No Call	No Call	No Call	No Call	Pass	Pass	Fail	Fail	Pass	Pass	Pass	No Call	No Call	No Call	No Call	No Call	Pass	Fail	Fail	Pass	Fail	Fail	Pass	No Call	No Call	No Call	No Call	No Call
64	39	Pass	Pass	Pass	Pass	Pass	Pass	Pass	No Call	No Call	No Call	No Call	No Call	Pass	Pass	Pass	Pass	Pass	Pass	Pass	No Call	No Call	No Call	No Call	No Call	Pass	Pass	Pass	Pass	Pass	Pass	Pass	No Call	No Call	No Call	No Call	No Call	Pass	Fail	Pass	Pass	Pass	Pass	Pass	No Call	No Call	No Call	No Call	No Call
65	39	Pass	Pass	Pass	Pass	Pass	Pass	Pass	No Call	No Call	No Call	No Call	No Call	Pass	Pass	Pass	Pass	Pass	Pass	Pass	No Call	No Call	No Call	No Call	No Call	Pass	Pass	Pass	Pass	Pass	Pass	Pass	No Call	No Call	No Call	No Call	No Call	Pass	Fail	Pass	Pass	Pass	Pass	Pass	No Call	No Call	No Call	No Call	No Call
66	39	Pass	Pass	Pass	Pass	Pass	Pass	Pass	No Call	No Call	No Call	No Call	No Call	Pass	Pass	Pass	Pass	Pass	Pass	Pass	No Call	No Call	No Call	No Call	No Call	Pass	Pass	Pass	Pass	Pass	Pass	Pass	No Call	No Call	No Call	No Call	No Call	Pass	Fail	Pass	Pass	Pass	Pass	Pass	No Call	No Call	No Call	No Call	No Call
67	47	Fail	Fail	Fail	Fail	Fail	Fail	Pass	No Call	No Call	No Call	No Call	No Call	Fail	Fail	Fail	Fail	Pass	Pass	Pass	No Call	No Call	No Call	No Call	No Call	Pass	Fail	Fail	Fail	Pass	Fail	Pass	No Call	No Call	No Call	No Call	No Call	Pass	Fail	Fail	Fail	Fail	Fail	Fail	No Call	No Call	No Call	No Call	No Call
68	47	Fail	Fail	Fail	Fail	Fail	Fail	Pass	No Call	No Call	No Call	No Call	No Call	Fail	Fail	Fail	Fail	Pass	Pass	Pass	No Call	No Call	No Call	No Call	No Call	Pass	Fail	Fail	Fail	Pass	Fail	Pass	No Call	No Call	No Call	No Call	No Call	Pass	Fail	Fail	Fail	Fail	Fail	Fail	No Call	No Call	No Call	No Call	No Call
69	47	Fail	Fail	Fail	Fail	Fail	Fail	Pass	No Call	No Call	No Call	No Call	No Call	Fail	Fail	Fail	Fail	Pass	Pass	Pass	No Call	No Call	No Call	No Call	No Call	Pass	Fail	Fail	Fail	Pass	Fail	Pass	No Call	No Call	No Call	No Call	No Call	Pass	Fail	Fail	Fail	Fail	Fail	Fail	No Call	No Call	No Call	No Call	No Call
70	uRNA 3.1ng	Pass	Fail	Pass	Fail	Pass	Pass	Pass	No Call	No Call	No Call	No Call	No Call	Pass	Fail	Pass	Pass	Pass	Pass	Pass	No Call	No Call	No Call	No Call	No Call	Pass	Pass	Pass	Pass	Pass	Pass	Pass	No Call	No Call	No Call	No Call	No Call	Pass	Fail	Pass	Pass	Pass	Pass	Pass	No Call	No Call	No Call	No Call	No Call
71	uRNA 3.1ng	Pass	Pass	Pass	Fail	Pass	Pass	Pass	No Call	No Call	No Call	No Call	No Call	Pass	Fail	Pass	Pass	Pass	Pass	Pass	No Call	No Call	No Call	No Call	No Call	Pass	Pass	Pass	Pass	Pass	Pass	Pass	No Call	No Call	No Call	No Call	No Call	Pass	Fail	Pass	Pass	Pass	Pass	Pass	No Call	No Call	No Call	No Call	No Call
72	uRNA 3.1ng	Pass	Fail	Pass	Fail	Pass	Pass	Pass	No Call	No Call	No Call	No Call	No Call	Pass	Fail	Pass	Pass	Pass	Pass	Pass	No Call	No Call	No Call	No Call	No Call	Pass	Pass	Pass	Pass	Pass	Pass	Pass	No Call	No Call	No Call	No Call	No Call	Pass	Fail	Pass	Pass	Pass	Pass	Pass	No Call	No Call	No Call	No Call	No Call
73	32	Pass	Pass	Pass	Pass	Pass	Pass	Pass	No Call	No Call	No Call	No Call	No Call	Pass	Pass	Pass	Pass	Pass	Pass	Pass	No Call	No Call	No Call	No Call	No Call	Pass	Pass	Pass	Pass	Pass	Pass	Pass	No Call	No Call	No Call	No Call	No Call	Pass	Pass	Pass	Pass	Pass	Pass	Pass	No Call	No Call	No Call	No Call	No Call
74	32	Pass	Pass	Pass	Pass	Pass	Pass	Pass	No Call	No Call	No Call	No Call	No Call	Pass	Pass	Pass	Pass	Pass	Pass	Pass	No Call	No Call	No Call	No Call	No Call	Pass	Pass	Pass	Pass	Pass	Pass	Pass	No Call	No Call	No Call	No Call	No Call	Pass	Pass	Pass	Pass	Pass	Pass	Pass	No Call	No Call	No Call	No Call	No Call
75	32	Pass	Pass	Pass	Pass	Pass	Pass	Pass	No Call	No Call	No Call	No Call	No Call	Pass	Pass	Pass	Pass	Pass	Pass	Pass	No Call	No Call	No Call	No Call	No Call	Pass	Pass	Pass	Pass	Pass	Pass	Pass	No Call	No Call	No Call	No Call	No Call	Pass	Pass	Pass	Pass	Pass	Pass	Pass	No Call	No Call	No Call	No Call	No Call
76	40	Pass	Pass	Pass	Fail	Pass	Pass	Pass	No Call	No Call	No Call	No Call	No Call	Pass	Fail	Pass	Pass	Pass	Pass	Pass	No Call	No Call	No Call	No Call	No Call	Pass	Pass	Pass	Pass	Pass	Pass	Pass	No Call	No Call	No Call	No Call	No Call	Pass	Fail	Pass	Pass	Pass	Pass	Pass	No Call	No Call	No Call	No Call	No Call
77	40	Pass	Pass	Pass	Fail	Fail	Pass	Pass	No Call	No Call	No Call	No Call	No Call	Pass	Fail	Pass	Pass	Pass	Pass	Pass	No Call	No Call	No Call	No Call	No Call	Pass	Pass	Pass	Pass	Pass	Pass	Pass	No Call	No Call	No Call	No Call	No Call	Pass	Fail	Pass	Pass	Pass	Pass	Pass	No Call	No Call	No Call	No Call	No Call
78	40	Pass	Pass	Pass	Fail	Pass	Pass	Pass	No Call	No Call	No Call	No Call	No Call	Pass	Fail	Pass	Pass	Pass	Pass	Pass	No Call	No Call	No Call	No Call	No Call	Pass	Pass	Pass	Pass	Pass	Pass	Pass	No Call	No Call	No Call	No Call	No Call	Pass	Fail	Pass	Pass	Pass	Pass	Pass	No Call	No Call	No Call	No Call	No Call
79	48	Fail	Fail	Fail	Fail	Fail	Fail	Pass	No Call	No Call	No Call	No Call	No Call	Fail	Fail	Fail	Fail	Fail	Fail	Pass	No Call	No Call	No Call	No Call	No Call	Pass	Fail	Fail	Fail	Fail	Fail	Pass	No Call	No Call	No Call	No Call	No Call	Fail	Fail	Fail	Fail	Fail	Fail	Fail	No Call	No Call	No Call	No Call	No Call
80	48	Fail	Fail	Fail	Fail	Fail	Fail	Pass	No Call	No Call	No Call	No Call	No Call	Fail	Fail	Fail	Fail	Fail	Pass	Pass	No Call	No Call	No Call	No Call	No Call	Pass	Fail	Fail	Fail	Fail	Fail	Pass	No Call	No Call	No Call	No Call	No Call	Fail	Fail	Fail	Fail	Fail	Fail	Fail	No Call	No Call	No Call	No Call	No Call
81	48	Fail	Fail	Fail	Fail	Fail	Fail	Pass	No Call	No Call	No Call	No Call	No Call	Fail	Fail	Fail	Fail	Fail	Fail	Pass	No Call	No Call	No Call	No Call	No Call	Pass	Fail	Fail	Fail	Fail	Fail	Pass	No Call	No Call	No Call	No Call	No Call	Pass	Fail	Fail	Fail	Fail	Fail	Fail	No Call	No Call	No Call	No Call	No Call
82	uRNA 1.5ng	Pass	Fail	Fail	Fail	Fail	Pass	Pass	No Call	No Call	No Call	No Call	No Call	Fail	Fail	Pass	Fail	Pass	Pass	Pass	No Call	No Call	No Call	No Call	No Call	Pass	Pass	Fail	Pass	Fail	Pass	Pass	No Call	No Call	No Call	No Call	No Call	Pass	Fail	Pass	Pass	Fail	Pass	Pass	No Call	No Call	No Call	No Call	No Call
83	uRNA 1.5ng	Fail	Fail	Pass	Fail	Fail	Pass	Pass	No Call	No Call	No Call	No Call	No Call	Fail	Fail	Pass	Fail	Pass	Pass	Pass	No Call	No Call	No Call	No Call	No Call	Pass	Pass	Fail	Pass	Fail	Pass	Pass	No Call	No Call	No Call	No Call	No Call	Pass	Fail	Pass	Pass	Fail	Pass	Pass	No Call	No Call	No Call	No Call	No Call
84	uRNA 1.5ng	Pass	Fail	Pass	Fail	Fail	Pass	Pass	No Call	No Call	No Call	No Call	No Call	Fail	Fail	Pass	Fail	Pass	Pass	Pass	No Call	No Call	No Call	No Call	No Call	Pass	Pass	Fail	Pass	Fail	Pass	Pass	No Call	No Call	No Call	No Call	No Call	Pass	Fail	Pass	Pass	Fail	Fail	Pass	No Call	No Call	No Call	No Call	No Call
85	33	Pass	Pass	Pass	Fail	Pass	Pass	Pass	No Call	No Call	No Call	No Call	No Call	Pass	Fail	Pass	Pass	Pass	Pass	Pass	No Call	No Call	No Call	No Call	No Call	Pass	Pass	Pass	Pass	Pass	Pass	Pass	No Call	No Call	No Call	No Call	No Call	Pass	Fail	Pass	Pass	Pass	Pass	Pass	No Call	No Call	No Call	No Call	No Call
86	33	Pass	Pass	Pass	Fail	Pass	Pass	Pass	No Call	No Call	No Call	No Call	No Call	Pass	Fail	Pass	Pass	Pass	Pass	Pass	No Call	No Call	No Call	No Call	No Call	Pass	Pass	Pass	Pass	Pass	Pass	Pass	No Call	No Call	No Call	No Call	No Call	Pass	Fail	Pass	Pass	Pass	Pass	Pass	No Call	No Call	No Call	No Call	No Call
87	33	Pass	Pass	Pass	Fail	Pass	Pass	Pass	No Call	No Call	No Call	No Call	No Call	Pass	Fail	Pass	Pass	Pass	Pass	Pass	No Call	No Call	No Call	No Call	No Call	Pass	Pass	Pass	Pass	Pass	Pass	Pass	No Call	No Call	No Call	No Call	No Call	Pass	Fail	Pass	Pass	Pass	Pass	Pass	No Call	No Call	No Call	No Call	No Call
88	41	Fail	Fail	Fail	Fail	Fail	Fail	Pass	No Call	No Call	No Call	No Call	No Call	Pass	Fail	Fail	Fail	Pass	Pass	Pass	No Call	No Call	No Call	No Call	No Call	Pass	Pass	Fail	Fail	Pass	Pass	Pass	No Call	No Call	No Call	No Call	No Call	Pass	Fail	Fail	Pass	Fail	Fail	Pass	No Call	No Call	No Call	No Call	No Call
89	41	Fail	Pass	Fail	Fail	Fail	Fail	Pass	No Call	No Call	No Call	No Call	No Call	Pass	Fail	Fail	Fail	Pass	Pass	Pass	No Call	No Call	No Call	No Call	No Call	Pass	Pass	Fail	Fail	Pass	Pass	Pass	No Call	No Call	No Call	No Call	No Call	Pass	Fail	Pass	Pass	Fail	Fail	Fail	No Call	No Call	No Call	No Call	No Call
90	41	Fail	Fail	Fail	Fail	Fail	Fail	Pass	No Call	No Call	No Call	No Call	No Call	Pass	Fail	Fail	Fail	Pass	Pass	Pass	No Call	No Call	No Call	No Call	No Call	Pass	Pass	Fail	Fail	Pass	Pass	Pass	No Call	No Call	No Call	No Call	No Call	Pass	Fail	Fail	Fail	Fail	Fail	Pass	No Call	No Call	No Call	No Call	No Call
91	49	Pass	Pass	Pass	Fail	Pass	Pass	Pass	No Call	No Call	No Call	No Call	No Call	Pass	Fail	Pass	Pass	Pass	Pass	Pass	No Call	No Call	No Call	No Call	No Call	Pass	Pass	Pass	Pass	Pass	Pass	Pass	No Call	No Call	No Call	No Call	No Call	Pass	Fail	Pass	Pass	Pass	Pass	Pass	No Call	No Call	No Call	No Call	No Call
92	49	Pass	Pass	Pass	Fail	Pass	Pass	Pass	No Call	No Call	No Call	No Call	No Call	Pass	Pass	Pass	Pass	Pass	Pass	Pass	No Call	No Call	No Call	No Call	No Call	Pass	Pass	Pass	Pass	Pass	Pass	Pass	No Call	No Call	No Call	No Call	No Call	Pass	Fail	Pass	Pass	Pass	Pass	Pass	No Call	No Call	No Call	No Call	No Call
93	49	Pass	Pass	Pass	Fail	Pass	Pass	Pass	No Call	No Call	No Call	No Call	No Call	Pass	Fail	Pass	Pass	Pass	Pass	Pass	No Call	No Call	No Call	No Call	No Call	Pass	Pass	Pass	Pass	Pass	Pass	Pass	No Call	No Call	No Call	No Call	No Call	Pass	Fail	Pass	Pass	Pass	Pass	Pass	No Call	No Call	No Call	No Call	No Call
94	NTC	Fail	Fail	Fail	Fail	Fail	Fail	Fail	No Call	No Call	No Call	No Call	No Call	Fail	Fail	Fail	Fail	Fail	Fail	Fail	No Call	No Call	No Call	No Call	No Call	Fail	Fail	Fail	Fail	Fail	Fail	Fail	No Call	No Call	No Call	No Call	No Call	Fail	Fail	Fail	Fail	Fail	Fail	Fail	No Call	No Call	No Call	No Call	No Call
95	tRNA 100ng	Pass	Pass	Pass	Pass	Pass	Pass	Pass	No Call	No Call	No Call	No Call	No Call	Pass	Pass	Pass	Pass	Pass	Pass	Pass	No Call	No Call	No Call	No Call	No Call	Pass	Pass	Pass	Pass	Pass	Pass	Pass	No Call	No Call	No Call	No Call	No Call	Pass	Pass	Pass	Pass	Pass	Pass	Pass	No Call	No Call	No Call	No Call	No Call
96	tRNA 100ng	Pass	Pass	Pass	Pass	Pass	Pass	Pass	No Call	No Call	No Call	No Call	No Call	Pass	Pass	Pass	Pass	Pass	Pass	Pass	No Call	No Call	No Call	No Call	No Call	Pass	Pass	Pass	Pass	Pass	Pass	Pass	No Call	No Call	No Call	No Call	No Call	Pass	Pass	Pass	Pass	Pass	Pass	Pass	No Call	No Call	No Call	No Call	No Call
[truncated: 48 more columns]
