# Supplementary material for: Interrogation of transcriptomic changes associated with drug-induced hepatic sinusoidal dilatation in colorectal cancer
Source: PLoS One. 2018 Jun 7;13(6):e0198099. doi: 10.1371/journal.pone.0198099 (PMC5991753; doi:10.1371/journal.pone.0198099)
Supplement: S3 File — (ZIP) [file pone.0198099.s008.zip › SupportingInfo_RawFluidigmFiles/1362021033_OX_Bev_Human_Whole_Liver_chip3.xlsx]

## Sheet: 1362021033_chip3_heatmap
Chip Run Info	C:\Users\Raf\Dropbox\eSeM\eM work\1362021033_DLL4_Chip3_160202\ChipRun.bml	1362021033	96.96 (136x)	GE 96x96 Standard v2	ROX	FAM-MGB	2016-02-03 01:30:16	01:31:29	SHORTY004
Application Version	4.0.1
Application Build	20130423.0820
Export Type	Heatmap Results : Inlet-based View
Quality Threshold	0.65
Baseline Correction Method	Linear (Derivative)
Ct Threshold Method	Auto (Detectors)
FAM-MGB Ct
		1	2	3	4	5	6	7	8	9	10	11	12	13	14	15	16	17	18	19	20	21	22	23	24	25	26	27	28	29	30	31	32	33	34	35	36	37	38	39	40	41	42	43	44	45	46	47	48
		ActinB	CCL2	FLT1_VEGFR1-960	ICAM1-932	MKI67-443	NOTCH3-547	TGFB1	blank	blank	blank	blank	blank	ARF5	CDH5-463	FLT1_VEGFR1-961	IL16-606	MMP2	NOTCH4	TIMP1_9139	blank	blank	blank	blank	blank	B2M	CDH5-465	HES1-878	IL16-645	MMP9	PODXL-639	VEGFA	blank	blank	blank	blank	blank	GAPDH	EFNB2-627	HES1-947	IL6-639	NOTCH1-014	PODXL-644	VEGFR2-700	blank	blank	blank	blank	blank
1	50	20.4773	34.6822	999	999	999	37.8539	20.1815	999	999	999	999	999	32.016	999	999	34.0155	30.8933	30.277	21.061	999	999	999	999	29.4439	21.814	34.2347	999	37.602	28.4441	34.8193	20.0167	999	999	999	999	28.9223	23.1749	999	999	35.7288	999	36.1019	999	999	999	999	999	20.3446
2	50	22.3347	35.9147	999	999	999	999	21.2574	999	999	999	999	999	33.7225	999	999	35.7968	33.6851	31.6274	22.245	999	999	999	999	999	23.1117	35.8689	999	38.2919	29.3875	35.8441	21.5889	28.8811	999	999	999	27.4421	25.0951	999	999	37.3149	999	37.8694	999	999	999	999	999	17.5233
3	50	20.3807	34.6397	999	999	999	37.9342	20.5013	20.8498	999	999	999	24.3628	32.7093	999	999	34.7438	32.3517	30.5945	20.981	999	999	999	999	20.411	22.3978	34.739	999	999	28.4293	35.1933	20.7376	28.4966	999	999	999	999	24.7072	999	999	36.9931	999	37.6565	999	999	999	999	999	21.1881
4	59	6.72685	17.0882	17.5887	22.3006	20.3902	16.2981	11.0449	14.7893	23.1768	20.1332	20.0429	18.512	18.6528	20.6101	17.5907	17.8787	11.9515	15.287	9.49822	20.688	22.1098	21.0935	22.8769	11.7821	9.84582	15.6459	16.5161	13.5774	13.1622	16.5964	10.4102	17.0561	18.6312	18.4592	13.8556	11.8936	8.97356	20.8859	17.8219	20.0009	20.0216	20.0936	17.027	17.1794	22.0838	22.3354	15.7118	12.4323
5	59	6.53791	16.3115	17.0718	21.1061	19.5317	15.4131	11.0733	16.6125	20.4584	18.4257	15.9803	13.9414	17.8862	20.1527	16.2795	16.6981	11.4812	14.0138	9.50886	15.3621	18.3891	18.0193	18.2848	14.0489	9.21651	14.879	15.647	13.1577	12.8162	15.9159	10.3269	13.6868	18.6752	15.4486	17.2477	13.3564	8.90449	19.6505	16.8051	18.9078	18.8435	19.013	16.3232	18.2936	18.4267	15.3321	16.8407	13.4149
6	59	6.76074	16.9317	17.8194	21.6075	19.9996	15.7932	11.1388	16.2587	20.0546	18.6499	20.9641	17.8327	18.2655	20.1209	16.6798	16.9508	11.818	14.6209	9.79402	21.2783	14.9804	19.0097	18.9876	13.3887	9.70092	14.8656	15.8318	13.3956	13.0043	16.0775	10.3807	15.0661	16.2693	21.1837	16.9391	9.97694	9.01125	20.314	17.2406	19.3676	19.1174	19.4093	16.6328	12.9749	20.0858	19.8649	15.5285	13.4863
7	uRNA 100ng	6.15809	13.7244	7.45914	15.9333	16.5179	11.8612	8.64143	8.83852	7.72	3.90542	6.15824	5.15007	16.617	14.3298	7.7748	14.3278	7.1604	11.9439	7.9834	7.3096	4.86905	8.28689	8.56142	6.24903	8.05944	11.043	13.0837	8.94645	15.5039	11.3598	9.07708	6.84108	8.15089	7.58458	7.75661	6.52116	4.39736	13.9858	12.4246	15.3213	13.6877	12.5291	9.66042	6.90968	9.50843	4.50989	4.01818	5.43183
8	uRNA 100ng	6.26386	13.5673	6.83534	15.7545	16.3179	11.8454	8.76584	6.9039	7.71367	7.90282	7.92535	5.92306	16.7188	13.8752	8.06459	13.7414	7.13912	11.8697	8.53681	8.7518	8.50208	5.59335	4.09401	6.00616	8.07432	11.3035	13.3358	8.91699	15.3235	11.3502	9.21882	5.35799	4.19548	8.20954	7.11754	3.80034	4.90502	13.7698	12.0626	15.1523	13.5261	12.65	9.90288	4.32616	8.49235	6.8593	8.54109	4.62759
9	uRNA 100ng	6.12031	13.2641	6.7093	15.8465	16.4386	11.7076	8.57243	5.73835	4.48587	7.92989	4.93057	7.89457	16.5536	14.2266	7.87725	13.8186	7.66128	11.8613	8.45477	7.79935	7.09117	5.55836	8.50679	4.43317	8.2817	11.1162	12.9798	9.12061	15.3036	11.3086	9.26674	4.64509	7.80403	3.98154	8.93013	4.87777	4.85187	13.6626	12.036	15.1222	13.4178	12.8507	9.88653	8.33925	8.98236	8.11507	7.18291	6.41696
10	blank	999	999	999	999	999	999	999	999	999	999	999	999	999	999	999	999	999	999	999	999	999	999	999	17.904	999	999	999	999	999	999	999	999	999	999	999	999	999	999	999	999	999	999	999	999	999	999	999	22.01
11	blank	999	999	999	999	999	999	999	999	999	999	999	999	999	999	999	999	999	999	999	999	999	999	999	999	999	999	999	999	999	999	999	999	999	999	999	999	999	999	999	999	999	999	999	999	999	999	999	999
12	blank	999	999	999	999	999	999	999	999	999	999	999	999	999	999	999	999	999	999	999	999	999	999	999	999	999	999	999	999	999	999	999	999	999	999	999	999	999	999	999	999	999	999	999	999	999	999	999	38.0807
13	51	7.13086	20.8857	21.3523	27.3293	26.1571	17.1779	11.4024	22.0271	33.5313	35.3504	38.1585	20.9794	19.5935	24.9868	20.335	19.3681	13.5893	16.9439	10.4049	28.9166	36.3671	999	999	16.5903	11.3971	17.1737	18.4761	16.6726	16.0709	18.2472	10.9096	26.277	999	33.1616	999	28.0425	10.0725	22.6079	20.4788	23.3615	22.7501	21.8208	20.9174	23.2557	31.9484	35.2719	32.2444	16.2915
14	51	7.36323	21.1536	21.4979	26.971	26.7622	17.3811	11.5346	999	999	38.7925	34.9464	21.6861	19.638	25.6722	21.0652	19.52	13.5135	16.874	10.2941	38.1329	38.3279	32.0592	36.712	19.0913	11.4574	17.3053	18.7778	16.7804	16.1129	18.7745	10.9617	34.6865	34.6821	999	33.3456	32.2434	10.0041	23.0302	20.695	23.7914	23.1438	21.7189	21.3244	34.5785	999	999	999	15.9434
15	51	7.11385	20.7172	21.3829	26.5236	25.9714	16.9151	11.3935	999	999	999	999	17.3483	19.3186	24.9628	20.3773	19.4573	13.3428	16.5438	10.1667	33.1684	999	33.5067	29.6901	32.9375	11.2477	16.8631	17.988	16.512	15.9178	18.0883	10.8865	32.2772	32.2324	35.5786	38.9688	12.5368	9.98514	22.4635	20.3543	23.4286	22.7669	21.1805	20.8825	32.1352	999	999	35.4045	14.4624
16	60	12.5395	26.9052	26.8178	36.4659	36.4819	26.7745	14.9425	999	999	999	999	27.0732	24.5976	37.3935	28.0125	24.9242	20.0576	21.9344	17.282	999	999	999	999	999	13.7035	23.0176	24.7118	23.8405	23.6037	25.7475	11.3766	999	999	999	999	999	11.6908	999	24.5689	28.7566	28.8343	30.0562	26.7182	38.7397	999	999	999	17.5073
17	60	11.8784	25.8528	999	34.2023	35.0397	24.9249	14.6023	999	999	999	999	28.1133	23.4512	34.212	25.4316	23.7556	18.913	20.8213	16.7618	999	999	999	999	999	13.2673	21.3874	22.799	22.0897	22.8432	24.2907	11.2691	999	999	999	999	999	11.6251	999	23.2259	27.7209	27.2028	28.0996	25.5103	999	999	999	999	15.3852
18	60	11.7969	26.0572	25.9171	34.5408	33.8173	24.7781	14.7381	999	999	999	999	29.7236	23.3298	33.6713	25.8013	23.9622	18.8143	20.8857	16.4016	999	999	999	999	999	13.2474	21.6474	22.9346	22.5684	22.9577	24.3577	11.2296	999	999	999	999	999	11.5252	999	23.3092	27.6343	27.0075	28.8048	25.5613	999	999	999	999	21.1696
19	uRNA 50ng	7.42195	15.5573	8.09774	17.6915	18.0822	13.3994	10.0411	8.93158	8.99125	11.8016	12.3606	10.6098	17.9529	15.8386	9.06491	15.6769	8.52569	13.0862	9.25233	11.3826	11.8922	11.4605	10.1378	10.041	9.41827	12.3568	14.9224	10.2665	16.6179	12.7945	10.1889	10.2151	9.8754	12.0041	9.47935	8.30242	5.5683	15.3015	13.6792	16.9613	14.6821	14.0129	11.1629	7.79329	8.21048	10.1547	9.98388	9.82468
20	uRNA 50ng	7.4858	15.8572	8.93363	17.361	18.0172	13.3778	10.2634	9.60989	11.7998	10.7655	10.1897	11.408	17.7873	16.0492	9.56943	15.5645	8.97701	13.3764	9.83442	11.6029	9.04665	12.1035	10.184	7.89333	9.87879	12.7732	15.222	10.7408	16.5368	13.0325	10.6358	10.6643	10.9274	11.1099	8.90903	7.91402	5.74022	15.3417	13.8444	16.9393	14.9582	14.4157	11.3118	7.70501	11.3553	10.5541	9.18192	8.29001
21	uRNA 50ng	7.51531	15.7115	8.71029	17.3473	17.9516	13.3432	10.3986	11.1476	11.7515	11.1025	10.1485	8.98072	17.5837	15.8188	9.58553	15.5097	8.98884	13.4245	9.79145	10.5282	10.2295	13.0096	10.9558	11.3143	9.88271	12.6301	15.2125	10.6247	16.4236	13.0091	10.5643	9.3115	10.2674	11.1263	9.32214	8.7097	5.60401	15.2324	13.8776	16.82	14.9812	14.5459	11.3661	8.4269	10.1782	8.6813	10.907	9.74006
22	blank	999	999	999	999	999	999	999	999	999	999	999	999	999	999	999	999	999	999	999	999	999	999	999	999	999	999	999	999	999	999	999	999	999	999	999	27.716	999	999	999	999	999	999	999	999	999	999	999	20.0709
23	blank	999	999	999	999	999	999	999	999	999	999	999	999	999	999	999	999	999	999	999	999	999	999	999	999	999	999	999	999	999	999	999	999	999	999	999	999	999	999	999	999	999	999	999	999	999	999	999	20.9773
24	blank	999	999	999	999	999	999	999	999	999	999	999	999	999	999	999	999	999	999	999	999	999	999	999	999	999	999	999	999	999	999	999	999	999	999	999	999	999	999	999	999	999	999	999	999	999	999	999	26.1899
25	52	21.9593	999	999	999	999	999	26.5901	999	999	999	999	999	32.9647	999	999	38.1433	36.3177	31.2157	23.4966	999	999	999	999	999	26.1263	32.0548	38.0933	999	33.4999	999	29.364	999	999	999	999	999	26.8319	999	999	999	999	38.9048	999	999	999	4.9589	999	33.0346
26	52	23.9535	999	999	999	999	999	26.6675	999	999	999	999	34.789	32.5302	999	999	999	36.1678	31.9636	24.199	999	999	999	999	31.7145	27.4575	31.8923	999	999	33.2115	999	28.5591	999	999	999	999	999	26.9226	999	999	37.2486	999	999	999	999	999	999	999	29.7439
27	52	22.6976	999	999	999	999	999	26.9074	999	999	999	999	999	32.8454	999	999	999	36.1581	31.1165	23.5609	999	999	999	999	999	26.432	30.9288	38.2988	999	33.0073	999	29.0358	999	999	999	999	22.2748	25.7462	999	999	35.1203	999	37.9594	999	999	999	999	999	23.6422
28	61	9.95987	20.6493	19.4194	26.8807	28.3025	20.4493	12.9674	38.5173	999	999	38.091	22.4248	21.0145	24.6868	20.2964	20.8247	15.1879	17.4232	14.0439	32.6251	32.3576	999	999	19.3811	11.1062	17.3611	18.3341	17.5835	18.8282	19.4743	9.82447	29.7444	35.6151	33.9475	999	21.2508	9.57878	25.5084	17.8821	22.6697	23.5765	23.5339	18.1068	37.286	999	34.5177	37.3446	13.8941
29	61	9.17989	19.7782	18.7108	25.6434	26.872	19.479	12.7411	25.9542	28.2627	999	30.0247	22.7389	20.3352	23.0772	19.0082	20.0911	14.5671	16.6987	13.3735	30.4202	34.5314	38.1597	37.2136	35.2524	10.8854	16.6345	17.255	16.8745	18.3928	18.6598	9.74527	999	32.0585	31.8788	999	11.2288	9.35766	24.1975	17.4461	21.7698	22.8295	22.7983	17.6493	20.5563	31.5692	28.8227	31.6664	28.9446
30	61	9.16894	20.0805	18.7306	26.4081	27.4788	19.7594	12.8909	29.379	29.9034	999	35.1582	23.1636	20.6622	23.3476	19.3626	20.3588	14.7325	17.0278	13.5548	999	999	34.4162	999	34.6068	10.9717	17.3313	18.0259	17.3938	18.6275	19.0147	9.79489	36.7531	34.4537	999	34.1096	31.1079	9.61478	24.9931	17.8391	22.1463	23.0346	23.2599	17.8484	31.8328	999	35.9046	32.9074	32.0202
31	uRNA 25ng	8.94831	17.8815	10.0539	19.4928	19.6912	15.1576	11.562	13.8062	17.4134	13.4061	13.7482	15.7268	19.5304	18.0467	10.7164	17.2331	10.3813	15.0168	11.0692	15.1075	15.2773	12.6259	13.6619	10.0087	11.0908	14.0817	17.3751	12.6388	18.073	14.9707	11.7477	14.1731	15.2227	14.7277	13.2835	9.92033	6.66874	16.976	15.7333	18.5624	16.9267	16.3705	13.1474	15.4712	15.2785	12.1791	16.6217	11.935
32	uRNA 25ng	9.28053	18.0731	9.95699	19.4784	19.8674	15.1857	11.8159	14.3902	15.7672	16.436	16.3549	13.2809	19.5354	17.7898	11.1141	17.0653	10.7497	14.996	10.9897	15.2029	16.0683	16.253	15.8155	12.9684	11.4129	14.1728	17.1613	12.516	18.0453	14.8886	11.7501	14.1313	14.7097	13.4536	15.3313	12.5679	7.19241	16.9172	15.6351	18.5971	17.0577	16.1581	13.4359	14.0668	13.5568	16.9224	11.7032	12.1064
33	uRNA 25ng	9.21945	17.8402	9.97187	19.271	19.7162	15.0364	11.7389	13.395	13.639	14.0697	14.3376	16.0765	19.4468	17.8332	11.1067	17.5175	10.6288	14.9439	11.1427	12.4373	13.7175	13.6249	14.6548	12.6845	11.3235	14.1183	17.3227	12.34	17.802	14.9095	11.7739	13.5974	14.5533	12.8638	16.5147	11.8449	7.24651	17.0601	15.7029	18.6222	16.6454	16.2046	13.3726	15.3642	15.3021	14.6579	16.9272	12.7368
34	blank	999	999	999	999	999	999	999	999	999	999	999	999	999	999	999	999	999	999	999	999	999	999	999	36.9127	999	999	999	999	999	999	999	999	999	999	999	999	999	999	999	999	999	999	999	38.857	38.8482	999	999	8.67418
35	blank	999	999	999	999	999	999	999	999	999	999	999	999	999	999	999	999	999	999	999	999	999	999	999	999	999	999	999	999	999	999	999	999	999	999	999	999	999	999	999	999	999	999	999	20.6864	999	999	999	14.5355
36	blank	999	999	999	999	999	999	999	999	999	999	999	999	999	999	999	999	999	999	999	999	999	999	999	999	999	999	999	999	999	999	999	999	999	999	999	38.663	999	999	999	999	999	999	999	999	29.559	999	999	17.0687
37	53	17.5182	29.2902	999	999	999	28.9893	15.5603	999	999	999	999	35.9076	28.1756	999	33.0585	26.1902	19.6592	23.6756	16.962	999	999	999	999	999	15.4645	25.4637	30.6427	27.0627	22.2432	27.5317	15.4249	999	999	999	999	21.2642	15.8561	999	31.1156	28.5303	34.5568	31.9738	28.1225	999	999	999	999	23.9822
38	53	18.1382	29.6761	999	999	999	29.7304	15.5956	999	999	999	999	999	28.0713	999	33.019	26.0927	19.8117	23.9156	17.0469	999	999	999	999	27.9267	15.4156	25.714	31.0183	26.8179	22.4565	27.6172	15.2847	999	999	999	999	999	15.8843	999	31.5048	28.5199	34.4525	32.3256	28.2001	999	999	999	999	16.3242
39	53	17.62	29.4712	28.8556	999	999	29.2829	15.5275	999	999	999	999	999	28.1062	38.8754	32.275	25.9673	19.6217	23.68	16.7483	999	999	999	999	999	15.2235	25.2182	30.5769	26.4374	22.4011	27.2166	15.0544	999	999	999	999	22.5724	15.8998	999	31.4267	27.9869	34.657	32.1055	28.1235	999	999	999	999	20.1592
40	62	15.6882	30.2712	28.5183	999	999	28.5341	15.8666	999	999	999	999	32.9399	26.6275	999	29.1453	25.1477	19.2803	23.0842	17.928	999	999	999	999	21.4103	14.2824	23.4009	29.3163	24.5126	24.9305	26.4416	13.4653	999	999	999	999	18.8475	13.9704	999	29.3646	28.9184	31.6977	31.015	26.4998	999	999	999	999	17.8369
41	62	14.8212	29.0214	26.8829	999	999	26.2294	15.2456	999	999	999	999	999	24.9943	34.8472	26.9023	24.197	18.1932	21.6573	17.2314	999	999	999	999	999	13.6295	21.6127	27.3905	22.8017	23.7426	25.0783	13.0247	999	999	999	999	999	13.7708	999	27.9199	27.3532	28.9776	29.2378	25.1036	999	999	999	999	18.1467
42	62	14.8452	29.0181	26.9906	999	999	26.3115	15.2587	22.8255	999	999	999	999	25.4312	35.623	26.7809	24.4573	18.4222	21.8532	17.0902	999	999	999	999	999	13.6965	22.0037	28.5238	23.0953	24.0061	25.1794	13.1436	999	999	999	999	999	13.7547	999	27.9603	27.9744	29.2408	29.1373	25.0979	999	999	999	999	15.6951
43	uRNA 12.5ng	13.017	22.3511	12.6001	25.6598	24.8208	19.292	13.872	29.4123	31.7702	34.4138	30.3055	26.7126	23.1821	22.9168	14.1474	20.2907	13.3807	18.0639	13.7055	30.9906	29.6862	33.3123	34.1412	31.0996	14.0346	17.2848	22.1909	16.4874	21.1153	18.4559	14.2442	31.0221	31.569	28.6222	34.377	27.2178	8.8698	21.7734	19.5354	22.7087	21.24	20.8123	17.3143	33.6225	33.2001	31.4314	27.8474	23.7534
44	uRNA 12.5ng	12.4172	21.7566	12.0967	24.4549	23.9995	18.5628	13.4651	28.1006	28.0017	27.2964	21.969	23.7186	22.8217	22.0495	13.6459	19.7965	12.8419	17.1204	13.0634	24.5307	24.7025	27.3466	27.3778	24.0301	13.2679	16.508	21.0094	15.7836	20.8819	17.6395	13.5524	22.5141	27.8858	24.8675	30.5086	19.3388	8.77842	20.2585	18.7479	21.6305	20.538	19.42	16.4199	25.2143	27.399	26.349	29.3257	18.3016
45	uRNA 12.5ng	12.1817	21.5281	12.0788	24.5127	23.8654	18.4327	13.464	26.9971	28.6611	29.2723	27.1702	19.9218	22.5444	21.6452	13.5952	19.9245	12.7356	17.4239	12.8975	20.0332	24.5989	27.4247	26.4353	21.7579	13.3118	16.5974	21.0064	15.73	20.6844	17.7235	13.6707	24.1346	23.8242	23.7803	29.5866	19.8559	8.68862	20.6913	19.0321	21.8963	20.3417	19.841	16.6962	25.1941	31.21	25.2161	30.505	18.7426
46	blank	999	999	999	999	999	999	999	999	999	999	999	28.8067	999	999	999	999	999	999	999	999	999	999	999	999	999	999	999	999	999	999	999	999	999	999	999	999	999	999	999	999	999	999	999	999	999	26.8299	999	25.7601
47	blank	999	999	999	999	999	999	999	999	999	999	999	999	999	999	999	999	999	999	999	999	999	999	999	999	999	999	999	999	999	999	999	999	999	999	999	999	999	999	999	999	999	999	999	999	999	999	999	34.4795
48	blank	999	999	999	999	999	999	999	999	999	999	999	999	999	999	999	999	999	999	999	999	999	999	999	999	999	999	999	999	999	999	999	999	999	999	36.5534	29.9457	999	999	999	999	999	999	999	18.6946	999	999	999	34.2705
49	54	15.0355	30.0319	999	999	999	32.8984	16.6713	999	999	999	999	27.5678	28.7204	999	34.2026	27.9535	21.7507	26.1733	16.0345	999	999	999	999	999	16.4082	26.6109	31.1532	28.464	26.3171	29.2125	13.7318	999	999	999	999	999	15.1501	999	31.6491	29.8138	35.0144	33.7904	31.561	999	999	999	999	23.0539
50	54	13.6084	28.3982	999	999	999	30.1772	16.2477	999	999	999	999	30.4718	28.0277	999	33.177	27.3073	21.017	24.793	15.7867	999	999	999	999	999	15.9763	26.3907	30.0774	27.6219	25.1603	28.8939	14.0943	999	999	999	999	999	14.8923	999	30.9746	29.1232	34.719	34.1818	30.8064	999	999	999	999	19.8068
51	54	12.4834	27.2637	27.7708	37.8274	38.0647	28.4437	15.6125	999	999	999	999	28.6386	26.474	37.1938	28.3265	25.8	19.7323	23.4216	14.2337	999	999	999	999	999	14.7381	23.3253	27.264	25.5837	23.8017	27.1795	13.119	999	999	999	999	38.7595	13.7779	999	28.6329	27.432	32.372	31.5161	28.9807	999	999	999	999	19.6545
52	63	17.8902	36.8975	37.6425	999	999	36.5458	21.4305	999	999	999	999	999	28.9027	999	32.0174	32.417	26.9819	27.6528	19.3901	999	999	999	999	999	21.519	28.1248	35.5743	35.3409	25.5585	33.0625	18.5757	999	999	999	999	999	21.8314	999	999	31.635	35.7292	35.5521	999	999	999	999	999	25.737
53	63	18.1693	35.991	999	999	999	36.6973	21.5068	999	999	999	999	999	28.86	999	34.7983	31.7585	27.6153	28.2657	19.9654	999	999	999	999	999	21.6258	28.3817	36.3807	35.0024	25.8374	34.61	19.647	999	999	999	999	999	21.9895	999	999	34.5212	37.799	36.3344	999	999	999	999	999	27.2866
54	63	21.5041	999	37.9107	999	999	999	23.1933	999	999	999	999	999	34.2455	999	999	36.1041	34.1881	31.2758	22.9874	999	999	999	999	999	24.4865	35.9285	999	999	27.9677	36.8619	22.5921	999	999	999	999	999	25.8122	999	999	36.5768	999	999	999	999	999	999	999	22.3709
55	uRNA 6.25ng	20.2493	29.0927	16.4794	36.5617	33.6191	26.7613	16.8691	999	999	999	999	32.7264	29.5543	31.4873	20.1758	25.6742	17.1251	24.0435	18.0389	999	999	999	999	27.6133	17.4738	24.0058	31.4233	23.5355	26.4508	24.3449	18.142	999	999	999	999	999	11.8085	999	27.4375	29.4111	30.1694	28.6413	24.2973	999	999	999	999	20.9615
56	uRNA 6.25ng	19.9616	29.354	16.4281	36.2766	34.5421	26.6611	16.7738	999	999	999	999	31.8121	29.4513	31.9565	19.7807	25.999	17.0244	24.0676	17.9502	999	999	999	999	999	17.5523	23.511	31.0535	23.4227	26.2308	24.1644	18.1521	999	999	999	999	999	11.5711	999	27.1847	29.8071	29.9832	28.0746	24.4809	999	999	999	999	20.4694
57	uRNA 6.25ng	18.7622	27.9036	15.8543	33.8274	32.6228	25.9601	16.3424	999	999	999	999	38.8566	28.2746	30.4301	18.9876	24.8822	16.5129	23.5082	17.2008	999	999	999	999	999	17.1457	22.7601	30.4015	22.7289	25.5446	23.8523	17.7159	999	999	999	999	14.1965	11.5273	999	26.1651	28.1574	28.3946	27.6632	23.1775	999	999	999	999	24.2466
58	blank	999	999	999	999	999	999	999	25.9028	999	999	999	999	999	999	999	999	999	999	999	999	999	999	999	999	999	999	999	999	999	999	999	24.5666	999	999	999	21.9646	999	999	999	999	999	999	999	999	999	999	999	24.7511
59	blank	999	999	999	999	999	999	999	999	999	999	999	999	999	999	999	999	999	999	999	999	999	999	999	999	999	999	999	999	999	999	999	38.1299	38.9185	999	999	999	999	999	999	999	999	999	999	34.5053	999	999	999	21.9415
60	blank	999	999	999	999	999	999	999	999	999	999	999	29.9989	999	999	999	999	999	999	999	999	999	999	999	999	999	999	999	999	999	999	999	26.7497	999	999	999	999	999	999	999	999	999	999	999	999	999	999	38.7649	22.1993
61	55	26.4128	999	999	999	999	999	25.7043	999	999	999	999	34.177	33.8036	999	999	999	33.5591	33.2111	25.5334	999	999	999	999	21.9776	26.522	35.959	999	999	35.5892	38.6796	25.6368	999	999	999	999	999	31.0277	999	999	999	999	999	999	999	999	999	999	23.8104
62	55	24.437	999	999	999	999	999	24.7414	999	999	999	999	999	32.7758	999	999	999	33.1394	31.7255	25.0287	999	999	999	999	23.1301	25.6695	35.3289	999	999	33.5559	38.1867	26.5266	999	999	999	999	26.5212	29.0365	999	999	999	999	999	999	999	999	999	999	37.1242
63	55	22.1923	999	999	999	999	999	23.4914	999	999	999	999	25.2663	29.8274	999	35.6383	33.875	28.2759	29.6354	22.9682	999	999	999	999	19.0682	24.4198	30.127	38.9555	999	33.5534	36.1133	23.5623	999	999	999	999	999	25.9176	999	999	999	38.9818	34.7161	999	999	999	999	999	24.8921
64	64	6.29717	15.2427	15.0163	19.4614	18.8866	12.1027	9.20956	10.2622	12.1955	12.5374	10.6077	10.6352	17.271	17.9096	15.4618	15.4165	9.08786	13.9097	8.093	12.1784	12.4165	12.7244	12.8631	11.2079	8.66502	14.3181	15.6631	11.7812	13.5373	14.3094	9.55929	10.1219	10.7958	12.8184	12.2917	10.2038	8.29516	18.1257	16.5878	20.6467	17.659	17.4572	14.3501	12.2129	9.55831	15.0245	10.3401	7.46227
65	64	6.42388	15.0661	14.9655	19.4075	18.9902	12.2434	9.18417	11.4316	8.97904	13.5242	12.0338	11.4449	17.1827	18.4138	15.5981	15.5255	9.24606	13.8971	8.24964	9.12228	11.3533	11.4511	11.3663	9.88402	8.92842	14.3586	15.7364	11.7633	13.5836	14.3458	9.55203	9.58001	13.8475	9.21559	12.7149	10.024	8.30377	18.0942	16.7822	20.6313	17.6945	17.6553	14.5893	9.71977	13.1621	11.1782	12.296	10.8908
66	64	6.54762	15.8978	15.8559	20.5221	19.8491	12.3317	9.50456	8.32496	12.9908	13.7485	11.3878	12.0997	17.6444	19.3885	15.9342	15.7687	9.22503	14.043	8.2069	11.7916	11.967	13.0012	13.5245	10.5573	9.0432	14.701	16.8013	12.1285	13.6319	14.4957	9.60278	12.0912	14.6975	13.7302	10.2294	11.3672	8.63721	18.4154	17.1253	21.4122	18.5363	17.9584	14.8494	12.7941	13.7526	16.371	12.1895	12.4482
67	uRNA 3.1ng	29.7709	35.9061	23.3284	999	999	35.9892	21.0865	999	999	999	999	999	35.9736	999	29.514	31.9696	23.9759	31.7545	24.9025	999	999	999	999	999	23.0054	31.7944	38.9864	31.808	32.4955	31.4834	24.1251	999	999	999	999	999	16.9661	999	35.4654	33.79	999	35.8064	32.3203	999	999	999	999	32.2972
68	uRNA 3.1ng	29.5767	36.0649	23.1601	999	999	35.4295	20.8811	999	999	999	999	29.9255	36.3633	999	28.9533	31.9198	23.7884	31.4504	24.5211	999	999	999	999	27.2972	22.3723	31.082	38.0654	31.2383	31.5803	30.723	24.1573	999	999	999	999	37.9491	16.6392	999	35.2292	33.7454	999	34.7828	31.7427	999	999	999	999	24.1836
69	uRNA 3.1ng	28.8428	35.579	22.8828	999	999	35.2121	20.53	999	999	999	999	999	35.5566	999	28.3405	31.7535	22.9811	30.9754	23.6699	999	999	999	999	999	22.3999	30.8718	38.1336	30.5223	30.8314	30.8066	23.5841	999	999	999	999	999	16.3012	999	35.364	33.0371	999	34.7099	31.2439	999	999	999	999	20.3478
70	blank	999	999	999	999	999	999	999	999	999	999	999	999	999	999	999	999	999	999	999	999	999	999	999	999	999	999	999	999	999	999	999	999	999	999	999	25.7067	999	999	999	999	999	999	999	999	999	999	999	25.0244
71	blank	999	999	999	999	999	999	999	999	999	999	999	999	999	999	999	999	999	999	999	999	999	999	999	999	999	999	999	999	999	999	999	999	999	999	999	999	999	999	999	999	999	999	999	999	999	999	38.462	20.0147
72	blank	999	999	999	999	999	999	999	999	999	999	999	999	999	999	999	999	999	999	999	999	999	999	999	999	999	999	999	999	999	999	999	999	999	999	999	999	999	999	999	999	999	999	999	38.701	38.6127	999	999	23.9725
73	57	14.7169	29.6535	999	999	999	29.6147	15.4608	999	999	999	999	24.479	26.4812	36.2636	28.9483	25.5553	20.9355	22.439	16.6933	999	999	999	999	16.8665	14.7755	23.4954	26.1273	25.1362	25.1599	26.6082	13.5351	999	999	999	999	20.0955	12.8355	999	26.5079	30.7307	32.5021	31.3755	28.0737	999	999	999	999	16.6696
74	57	14.3255	29.2455	28.7753	999	999	29.5686	15.413	22.1775	999	999	999	999	26.7931	36.8926	30.2008	24.7471	20.8127	22.2515	17.3709	999	999	999	999	17.9615	14.8205	23.7152	26.0347	25.2007	25.2395	26.6704	13.6304	999	999	999	999	20.4706	13.0122	999	26.2791	30.0259	32.7768	30.8827	27.9894	999	999	999	999	17.2765
75	57	13.0202	28.1246	26.5885	999	999	27.0537	14.9621	999	999	999	999	28.7864	24.5162	33.0906	26.3964	23.5692	19.3318	20.8381	15.6515	999	999	999	999	999	13.943	21.2567	23.987	23.0052	23.8011	25.1598	13.2137	999	999	999	38.9767	17.6256	12.2538	999	24.7548	29.2467	29.4679	28.5977	26.1426	999	999	999	999	18.6216
76	65	14.4544	31.5968	999	999	999	31.7056	18.9627	999	999	999	999	30.4763	26.371	999	29.4527	27.7941	24.8489	24.6905	20.5215	999	999	999	999	999	17.6731	24.7804	30.4462	27.8923	25.612	29.6263	16.3472	999	999	999	999	999	15.9688	999	31.0108	30.5389	32.3679	31.2811	34.4171	999	999	999	999	20.1224
77	65	14.8141	32.1918	999	999	999	31.7552	18.9285	999	999	999	999	999	26.472	999	29.892	28.0194	24.848	24.8262	20.5967	999	999	999	999	999	17.7533	24.8073	30.2365	28.1597	25.9308	29.6361	16.2891	999	999	999	999	999	15.7673	999	31.5455	31.6266	32.2077	32.3035	34.4066	38.879	999	999	999	18.974
78	65	16.4988	33.6186	999	999	999	35.0741	20.2281	999	999	999	999	20.0365	29.2028	999	37.1465	29.4483	27.8492	26.9548	23.0513	999	999	999	999	999	19.221	29.5825	33.5743	29.4878	27.1534	32.559	17.3313	999	999	999	999	999	17.0825	999	34.9525	33.6198	37.7835	34.1561	36.7108	999	999	999	999	22.0977
79	uRNA 1.5ng	34.9532	999	26.5115	999	999	999	23.4699	999	999	999	999	999	999	999	34.2199	999	27.0596	33.7831	28.0536	999	999	999	999	999	25.709	34.6968	999	35.6053	34.0003	34.928	27.1172	999	999	999	999	999	21.5664	999	999	36.1998	999	37.4821	34.5581	999	999	999	999	30.9941
80	uRNA 1.5ng	36.5848	999	27.245	999	999	999	24.6603	999	999	999	999	999	999	999	36.6715	999	28.4535	35.1373	29.6664	999	999	999	999	999	27.224	36.2372	999	36.5944	35.5787	35.522	28.6096	999	999	999	999	25.1829	22.3863	999	999	37.7448	999	38.8276	36.0341	999	999	999	999	15.3025
81	uRNA 1.5ng	999	999	26.251	999	999	999	23.8363	999	999	999	999	999	999	999	34.7393	999	27.3762	34.1207	28.6818	999	999	999	999	999	26.1315	34.75	999	35.5187	34.3528	35.1284	27.6082	999	999	999	999	999	21.9181	999	999	36.3883	999	38.0898	35.4155	999	999	999	999	26.3606
82	blank	999	999	999	999	999	999	999	999	999	999	999	999	999	999	999	999	999	999	999	999	999	999	999	38.8595	999	999	999	999	999	999	999	999	999	999	999	999	999	999	999	999	999	999	999	999	999	999	999	19.7809
83	blank	999	999	999	999	999	999	999	999	999	999	999	999	999	999	999	999	999	999	999	999	999	999	999	999	999	999	999	999	999	999	999	999	999	999	999	24.7272	999	999	999	999	999	999	999	999	999	999	999	27.1237
84	blank	999	999	999	999	999	999	999	999	999	999	999	999	999	999	999	999	999	999	999	999	999	999	999	999	999	999	999	999	999	999	999	999	999	999	999	999	999	999	999	999	999	999	999	999	999	999	999	17.4939
85	58	17.795	31.3006	999	999	999	33.2817	17.0908	999	999	999	999	25.5926	27.6399	999	32.0088	27.3924	22.7362	25.3037	19.9904	999	999	999	999	999	15.9697	25.2499	28.7533	27.9188	25.3504	29.9533	14.6438	999	999	999	999	19.8205	15.9245	999	28.7079	29.3839	33.5351	33.207	31.3952	999	999	999	999	18.4412
86	58	17.9803	31.2796	999	999	999	33.8658	17.5012	999	999	999	999	999	28.3945	999	34.6687	27.9266	23.1038	25.9616	20.8328	999	999	999	999	17.8236	16.2849	26.9195	30.0776	28.5011	25.6054	30.0955	14.7304	999	999	999	999	18.5374	15.8384	999	29.9133	29.2667	33.6738	33.4981	32.3404	999	999	999	999	15.2212
87	58	16.173	30.0141	999	999	999	31.5858	16.6935	999	999	999	999	28.631	26.454	999	28.3991	26.2521	21.7128	24.2146	19.4106	999	999	999	999	999	15.7091	24.3154	27.3793	26.711	24.0643	28.569	14.3335	999	999	999	999	17.5022	15.5071	999	28.6238	28.4648	31.6873	32.5775	30.3041	999	999	999	999	15.8548
88	66	14.7138	26.9047	23.9848	33.4892	36.5196	27.7383	15.2775	999	999	999	4.5493	29.1589	25.8394	33.6537	25.2985	26.674	19.2541	22.7002	15.4006	999	999	999	999	17.885	14.4086	23.2686	29.3219	26.7499	21.7481	25.4628	11.2596	999	999	999	999	999	13.2269	999	27.7716	25.0428	30.1917	31.3663	26.3713	999	999	999	999	20.1346
89	66	14.337	26.8972	999	33.0631	36.3623	27.7487	15.3231	999	999	999	999	29.9027	26.1231	33.6348	25.0762	26.6079	19.3282	22.4922	15.3615	999	999	999	999	999	14.3878	23.1671	29.343	26.5389	21.9657	25.5487	11.2329	999	999	999	999	17.131	13.583	999	27.9536	25.4382	30.3375	32.8395	26.1366	999	999	999	999	20.1636
90	66	15.7573	28.2124	24.3005	36.8428	38.5598	29.8994	15.9982	999	999	999	999	999	27.8048	38.811	28.5661	27.9464	20.8908	23.2657	16.7626	999	999	999	999	999	15.6061	25.8884	31.5956	28.1076	22.9055	27.1322	11.6498	17.3214	999	999	999	22.7752	13.8158	999	29.8187	26.7321	34.1448	33.478	27.9889	999	999	999	999	17.9207
91	NTC	999	999	999	999	999	999	999	999	999	999	999	999	999	999	999	999	999	999	999	999	999	999	999	999	999	999	999	999	999	999	999	999	999	999	999	999	999	999	999	999	999	999	999	999	999	999	999	38.8836
92	tRNA 100ng	7.2355	17.2913	12.4182	18.4448	18.876	15.7949	10.8311	11.0228	12.7968	13.8904	10.7222	11.6123	16.6493	17.136	13.2942	15.8582	12.6176	14.3851	10.8754	10.3383	14.4457	13.4125	11.9211	9.70639	8.39422	13.6237	15.9538	10.3074	18.7129	15.3834	9.40458	10.275	12.6079	12.2239	11.7762	8.61764	5.24208	16.1081	14.5921	22.6935	15.343	17.133	10.7089	11.7829	13.6574	11.6934	10.5288	9.66209
93	tRNA 100ng	7.28707	17.3442	12.4332	18.6451	18.9736	15.8773	10.657	11.2564	13.5303	13.7898	13.0162	9.67312	16.8135	17.242	12.8499	15.9213	12.4992	14.2532	10.574	10.7204	14.6348	12.0587	12.3499	9.92706	8.36162	13.5833	15.8568	10.3006	18.5095	15.1185	9.38194	9.41422	11.0803	13.9561	13.0331	8.48199	5.17607	15.9957	14.4947	22.9419	14.8764	17.1694	10.6518	11.9587	12.156	11.649	9.82174	10.8547
94	blank	999	999	999	999	999	999	999	999	999	999	999	999	999	999	999	999	999	999	999	999	999	999	999	999	999	999	999	999	999	999	999	999	999	999	999	999	999	999	999	999	999	999	999	999	999	999	999	20.1645
95	blank	999	999	999	999	999	999	999	999	999	999	999	999	999	999	999	999	999	999	999	999	999	999	999	999	999	999	999	999	999	999	999	999	999	999	999	999	999	999	999	999	999	999	999	999	999	999	999	999
96	blank	999	999	999	999	999	999	999	999	999	999	999	999	999	999	999	999	999	999	999	999	999	21.9009	999	999	999	999	999	999	999	999	999	999	999	999	999	999	999	999	999	999	999	999	999	999	999	999	999	999
Quality Results
		1	2	3	4	5	6	7	8	9	10	11	12	13	14	15	16	17	18	19	20	21	22	23	24	25	26	27	28	29	30	31	32	33	34	35	36	37	38	39	40	41	42	43	44	45	46	47	48
		ActinB	CCL2	FLT1_VEGFR1-960	ICAM1-932	MKI67-443	NOTCH3-547	TGFB1	blank	blank	blank	blank	blank	ARF5	CDH5-463	FLT1_VEGFR1-961	IL16-606	MMP2	NOTCH4	TIMP1_9139	blank	blank	blank	blank	blank	B2M	CDH5-465	HES1-878	IL16-645	MMP9	PODXL-639	VEGFA	blank	blank	blank	blank	blank	GAPDH	EFNB2-627	HES1-947	IL6-639	NOTCH1-014	PODXL-644	VEGFR2-700	blank	blank	blank	blank	blank
1	50	Pass	Pass	Fail	Fail	Fail	Pass	Pass	No Call	No Call	No Call	No Call	No Call	Pass	Fail	Fail	Fail	Pass	Pass	Pass	No Call	No Call	No Call	No Call	No Call	Pass	Pass	Fail	Fail	Pass	Pass	Pass	No Call	No Call	No Call	No Call	No Call	Pass	Fail	Fail	Pass	Fail	Pass	Fail	No Call	No Call	No Call	No Call	No Call
2	50	Pass	Fail	Fail	Fail	Fail	Fail	Pass	No Call	No Call	No Call	No Call	No Call	Pass	Fail	Fail	Fail	Pass	Pass	Pass	No Call	No Call	No Call	No Call	No Call	Pass	Pass	Fail	Fail	Pass	Pass	Pass	No Call	No Call	No Call	No Call	No Call	Pass	Fail	Fail	Pass	Fail	Pass	Fail	No Call	No Call	No Call	No Call	No Call
3	50	Pass	Pass	Fail	Fail	Fail	Pass	Pass	No Call	No Call	No Call	No Call	No Call	Pass	Fail	Fail	Fail	Pass	Pass	Pass	No Call	No Call	No Call	No Call	No Call	Pass	Pass	Fail	Fail	Pass	Pass	Pass	No Call	No Call	No Call	No Call	No Call	Pass	Fail	Fail	Pass	Fail	Pass	Fail	No Call	No Call	No Call	No Call	No Call
4	59	Pass	Pass	Pass	Pass	Pass	Pass	Pass	No Call	No Call	No Call	No Call	No Call	Pass	Pass	Pass	Pass	Pass	Pass	Pass	No Call	No Call	No Call	No Call	No Call	Pass	Pass	Pass	Pass	Pass	Pass	Pass	No Call	No Call	No Call	No Call	No Call	Pass	Pass	Pass	Pass	Pass	Pass	Pass	No Call	No Call	No Call	No Call	No Call
5	59	Pass	Pass	Pass	Pass	Pass	Pass	Pass	No Call	No Call	No Call	No Call	No Call	Pass	Pass	Pass	Pass	Pass	Pass	Pass	No Call	No Call	No Call	No Call	No Call	Pass	Pass	Pass	Pass	Pass	Pass	Pass	No Call	No Call	No Call	No Call	No Call	Pass	Pass	Pass	Pass	Pass	Pass	Pass	No Call	No Call	No Call	No Call	No Call
6	59	Pass	Pass	Pass	Pass	Pass	Pass	Pass	No Call	No Call	No Call	No Call	No Call	Pass	Pass	Pass	Pass	Pass	Pass	Pass	No Call	No Call	No Call	No Call	No Call	Pass	Pass	Pass	Pass	Pass	Pass	Pass	No Call	No Call	No Call	No Call	No Call	Pass	Pass	Pass	Pass	Pass	Pass	Pass	No Call	No Call	No Call	No Call	No Call
7	uRNA 100ng	Pass	Pass	Pass	Pass	Pass	Pass	Pass	No Call	No Call	No Call	No Call	No Call	Pass	Pass	Pass	Pass	Pass	Pass	Pass	No Call	No Call	No Call	No Call	No Call	Pass	Pass	Pass	Pass	Pass	Pass	Pass	No Call	No Call	No Call	No Call	No Call	Pass	Pass	Pass	Pass	Pass	Pass	Pass	No Call	No Call	No Call	No Call	No Call
8	uRNA 100ng	Pass	Pass	Pass	Pass	Pass	Pass	Pass	No Call	No Call	No Call	No Call	No Call	Pass	Pass	Pass	Pass	Pass	Pass	Pass	No Call	No Call	No Call	No Call	No Call	Pass	Pass	Pass	Pass	Pass	Pass	Pass	No Call	No Call	No Call	No Call	No Call	Pass	Pass	Pass	Pass	Pass	Pass	Pass	No Call	No Call	No Call	No Call	No Call
9	uRNA 100ng	Pass	Pass	Pass	Pass	Pass	Pass	Pass	No Call	No Call	No Call	No Call	No Call	Pass	Pass	Pass	Pass	Pass	Pass	Pass	No Call	No Call	No Call	No Call	No Call	Pass	Pass	Pass	Pass	Pass	Pass	Pass	No Call	No Call	No Call	No Call	No Call	Pass	Pass	Pass	Pass	Pass	Pass	Pass	No Call	No Call	No Call	No Call	No Call
10	blank	Fail	Fail	Fail	Fail	Fail	Fail	Fail	No Call	No Call	No Call	No Call	No Call	Fail	Fail	Fail	Fail	Fail	Fail	Fail	No Call	No Call	No Call	No Call	No Call	Fail	Fail	Fail	Fail	Fail	Fail	Fail	No Call	No Call	No Call	No Call	No Call	Fail	Fail	Fail	Fail	Fail	Fail	Fail	No Call	No Call	No Call	No Call	No Call
11	blank	Fail	Fail	Fail	Fail	Fail	Fail	Fail	No Call	No Call	No Call	No Call	No Call	Fail	Fail	Fail	Fail	Fail	Fail	Fail	No Call	No Call	No Call	No Call	No Call	Fail	Fail	Fail	Fail	Fail	Fail	Fail	No Call	No Call	No Call	No Call	No Call	Fail	Fail	Fail	Fail	Fail	Fail	Fail	No Call	No Call	No Call	No Call	No Call
12	blank	Fail	Fail	Fail	Fail	Fail	Fail	Fail	No Call	No Call	No Call	No Call	No Call	Fail	Fail	Fail	Fail	Fail	Fail	Fail	No Call	No Call	No Call	No Call	No Call	Fail	Fail	Fail	Fail	Fail	Fail	Fail	No Call	No Call	No Call	No Call	No Call	Fail	Fail	Fail	Fail	Fail	Fail	Fail	No Call	No Call	No Call	No Call	No Call
13	51	Pass	Pass	Pass	Pass	Pass	Pass	Pass	No Call	No Call	No Call	No Call	No Call	Pass	Pass	Pass	Pass	Pass	Pass	Pass	No Call	No Call	No Call	No Call	No Call	Pass	Pass	Pass	Pass	Pass	Pass	Pass	No Call	No Call	No Call	No Call	No Call	Pass	Pass	Pass	Pass	Pass	Pass	Pass	No Call	No Call	No Call	No Call	No Call
14	51	Pass	Pass	Pass	Pass	Pass	Pass	Pass	No Call	No Call	No Call	No Call	No Call	Pass	Pass	Pass	Pass	Pass	Pass	Pass	No Call	No Call	No Call	No Call	No Call	Pass	Pass	Pass	Pass	Pass	Pass	Pass	No Call	No Call	No Call	No Call	No Call	Pass	Pass	Pass	Pass	Pass	Pass	Pass	No Call	No Call	No Call	No Call	No Call
15	51	Pass	Pass	Pass	Pass	Pass	Pass	Pass	No Call	No Call	No Call	No Call	No Call	Pass	Pass	Pass	Pass	Pass	Pass	Pass	No Call	No Call	No Call	No Call	No Call	Pass	Pass	Pass	Pass	Pass	Pass	Pass	No Call	No Call	No Call	No Call	No Call	Pass	Pass	Pass	Pass	Pass	Pass	Pass	No Call	No Call	No Call	No Call	No Call
16	60	Pass	Pass	Pass	Fail	Pass	Pass	Pass	No Call	No Call	No Call	No Call	No Call	Pass	Fail	Pass	Pass	Pass	Pass	Pass	No Call	No Call	No Call	No Call	No Call	Pass	Pass	Pass	Pass	Pass	Pass	Pass	No Call	No Call	No Call	No Call	No Call	Pass	Fail	Pass	Pass	Pass	Pass	Pass	No Call	No Call	No Call	No Call	No Call
17	60	Pass	Pass	Fail	Fail	Pass	Pass	Pass	No Call	No Call	No Call	No Call	No Call	Pass	Pass	Pass	Pass	Pass	Pass	Pass	No Call	No Call	No Call	No Call	No Call	Pass	Pass	Pass	Pass	Pass	Pass	Pass	No Call	No Call	No Call	No Call	No Call	Pass	Fail	Pass	Pass	Pass	Pass	Pass	No Call	No Call	No Call	No Call	No Call
18	60	Pass	Pass	Pass	Fail	Pass	Pass	Pass	No Call	No Call	No Call	No Call	No Call	Pass	Fail	Pass	Pass	Pass	Pass	Pass	No Call	No Call	No Call	No Call	No Call	Pass	Pass	Pass	Pass	Pass	Pass	Pass	No Call	No Call	No Call	No Call	No Call	Pass	Fail	Pass	Pass	Pass	Pass	Pass	No Call	No Call	No Call	No Call	No Call
19	uRNA 50ng	Pass	Pass	Pass	Pass	Pass	Pass	Pass	No Call	No Call	No Call	No Call	No Call	Pass	Pass	Pass	Pass	Pass	Pass	Pass	No Call	No Call	No Call	No Call	No Call	Pass	Pass	Pass	Pass	Pass	Pass	Pass	No Call	No Call	No Call	No Call	No Call	Pass	Pass	Pass	Pass	Pass	Pass	Pass	No Call	No Call	No Call	No Call	No Call
20	uRNA 50ng	Pass	Pass	Pass	Pass	Pass	Pass	Pass	No Call	No Call	No Call	No Call	No Call	Pass	Pass	Pass	Pass	Pass	Pass	Pass	No Call	No Call	No Call	No Call	No Call	Pass	Pass	Pass	Pass	Pass	Pass	Pass	No Call	No Call	No Call	No Call	No Call	Pass	Pass	Pass	Pass	Pass	Pass	Pass	No Call	No Call	No Call	No Call	No Call
21	uRNA 50ng	Pass	Pass	Pass	Pass	Pass	Pass	Pass	No Call	No Call	No Call	No Call	No Call	Pass	Pass	Pass	Pass	Pass	Pass	Pass	No Call	No Call	No Call	No Call	No Call	Pass	Pass	Pass	Pass	Pass	Pass	Pass	No Call	No Call	No Call	No Call	No Call	Pass	Pass	Pass	Pass	Pass	Pass	Pass	No Call	No Call	No Call	No Call	No Call
22	blank	Fail	Fail	Fail	Fail	Fail	Fail	Fail	No Call	No Call	No Call	No Call	No Call	Fail	Fail	Fail	Fail	Fail	Fail	Fail	No Call	No Call	No Call	No Call	No Call	Fail	Fail	Fail	Fail	Fail	Fail	Fail	No Call	No Call	No Call	No Call	No Call	Fail	Fail	Fail	Fail	Fail	Fail	Fail	No Call	No Call	No Call	No Call	No Call
23	blank	Fail	Fail	Fail	Fail	Fail	Fail	Fail	No Call	No Call	No Call	No Call	No Call	Fail	Fail	Fail	Fail	Fail	Fail	Fail	No Call	No Call	No Call	No Call	No Call	Fail	Fail	Fail	Fail	Fail	Fail	Fail	No Call	No Call	No Call	No Call	No Call	Fail	Fail	Fail	Fail	Fail	Fail	Fail	No Call	No Call	No Call	No Call	No Call
24	blank	Fail	Fail	Fail	Fail	Fail	Fail	Fail	No Call	No Call	No Call	No Call	No Call	Fail	Fail	Fail	Fail	Fail	Fail	Fail	No Call	No Call	No Call	No Call	No Call	Fail	Fail	Fail	Fail	Fail	Fail	Fail	No Call	No Call	No Call	No Call	No Call	Fail	Fail	Fail	Fail	Fail	Fail	Fail	No Call	No Call	No Call	No Call	No Call
25	52	Pass	Fail	Fail	Fail	Fail	Fail	Pass	No Call	No Call	No Call	No Call	No Call	Pass	Fail	Fail	Fail	Pass	Pass	Pass	No Call	No Call	No Call	No Call	No Call	Pass	Pass	Fail	Fail	Pass	Fail	Pass	No Call	No Call	No Call	No Call	No Call	Pass	Fail	Fail	Fail	Fail	Fail	Fail	No Call	No Call	No Call	No Call	No Call
26	52	Pass	Fail	Fail	Fail	Fail	Fail	Pass	No Call	No Call	No Call	No Call	No Call	Pass	Fail	Fail	Fail	Pass	Pass	Pass	No Call	No Call	No Call	No Call	No Call	Pass	Pass	Fail	Fail	Pass	Fail	Pass	No Call	No Call	No Call	No Call	No Call	Pass	Fail	Fail	Pass	Fail	Fail	Fail	No Call	No Call	No Call	No Call	No Call
27	52	Pass	Fail	Fail	Fail	Fail	Fail	Pass	No Call	No Call	No Call	No Call	No Call	Pass	Fail	Fail	Fail	Pass	Pass	Pass	No Call	No Call	No Call	No Call	No Call	Pass	Pass	Fail	Fail	Pass	Fail	Pass	No Call	No Call	No Call	No Call	No Call	Pass	Fail	Fail	Pass	Fail	Pass	Fail	No Call	No Call	No Call	No Call	No Call
28	61	Pass	Pass	Pass	Pass	Pass	Pass	Pass	No Call	No Call	No Call	No Call	No Call	Pass	Pass	Pass	Pass	Pass	Pass	Pass	No Call	No Call	No Call	No Call	No Call	Pass	Pass	Pass	Pass	Pass	Pass	Pass	No Call	No Call	No Call	No Call	No Call	Pass	Fail	Pass	Pass	Pass	Pass	Pass	No Call	No Call	No Call	No Call	No Call
29	61	Pass	Pass	Pass	Pass	Pass	Pass	Pass	No Call	No Call	No Call	No Call	No Call	Pass	Pass	Pass	Pass	Pass	Pass	Pass	No Call	No Call	No Call	No Call	No Call	Pass	Pass	Pass	Pass	Pass	Pass	Pass	No Call	No Call	No Call	No Call	No Call	Pass	Pass	Pass	Pass	Pass	Pass	Pass	No Call	No Call	No Call	No Call	No Call
30	61	Pass	Pass	Pass	Pass	Pass	Pass	Pass	No Call	No Call	No Call	No Call	No Call	Pass	Pass	Pass	Pass	Pass	Pass	Pass	No Call	No Call	No Call	No Call	No Call	Pass	Pass	Pass	Pass	Pass	Pass	Pass	No Call	No Call	No Call	No Call	No Call	Pass	Pass	Pass	Pass	Pass	Pass	Pass	No Call	No Call	No Call	No Call	No Call
31	uRNA 25ng	Pass	Pass	Pass	Pass	Pass	Pass	Pass	No Call	No Call	No Call	No Call	No Call	Pass	Pass	Pass	Pass	Pass	Pass	Pass	No Call	No Call	No Call	No Call	No Call	Pass	Pass	Pass	Pass	Pass	Pass	Pass	No Call	No Call	No Call	No Call	No Call	Pass	Pass	Pass	Pass	Pass	Pass	Pass	No Call	No Call	No Call	No Call	No Call
32	uRNA 25ng	Pass	Pass	Pass	Pass	Pass	Pass	Pass	No Call	No Call	No Call	No Call	No Call	Pass	Pass	Pass	Pass	Pass	Pass	Pass	No Call	No Call	No Call	No Call	No Call	Pass	Pass	Pass	Pass	Pass	Pass	Pass	No Call	No Call	No Call	No Call	No Call	Pass	Pass	Pass	Pass	Pass	Pass	Pass	No Call	No Call	No Call	No Call	No Call
33	uRNA 25ng	Pass	Pass	Pass	Pass	Pass	Pass	Pass	No Call	No Call	No Call	No Call	No Call	Pass	Pass	Pass	Pass	Pass	Pass	Pass	No Call	No Call	No Call	No Call	No Call	Pass	Pass	Pass	Pass	Pass	Pass	Pass	No Call	No Call	No Call	No Call	No Call	Pass	Pass	Pass	Pass	Pass	Pass	Pass	No Call	No Call	No Call	No Call	No Call
34	blank	Fail	Fail	Fail	Fail	Fail	Fail	Fail	No Call	No Call	No Call	No Call	No Call	Fail	Fail	Fail	Fail	Fail	Fail	Fail	No Call	No Call	No Call	No Call	No Call	Fail	Fail	Fail	Fail	Fail	Fail	Fail	No Call	No Call	No Call	No Call	No Call	Fail	Fail	Fail	Fail	Fail	Fail	Fail	No Call	No Call	No Call	No Call	No Call
35	blank	Fail	Fail	Fail	Fail	Fail	Fail	Fail	No Call	No Call	No Call	No Call	No Call	Fail	Fail	Fail	Fail	Fail	Fail	Fail	No Call	No Call	No Call	No Call	No Call	Fail	Fail	Fail	Fail	Fail	Fail	Fail	No Call	No Call	No Call	No Call	No Call	Fail	Fail	Fail	Fail	Fail	Fail	Fail	No Call	No Call	No Call	No Call	No Call
36	blank	Fail	Fail	Fail	Fail	Fail	Fail	Fail	No Call	No Call	No Call	No Call	No Call	Fail	Fail	Fail	Fail	Fail	Fail	Fail	No Call	No Call	No Call	No Call	No Call	Fail	Fail	Fail	Fail	Fail	Fail	Fail	No Call	No Call	No Call	No Call	No Call	Fail	Fail	Fail	Fail	Fail	Fail	Fail	No Call	No Call	No Call	No Call	No Call
37	53	Pass	Pass	Fail	Fail	Fail	Pass	Pass	No Call	No Call	No Call	No Call	No Call	Pass	Fail	Pass	Pass	Pass	Pass	Pass	No Call	No Call	No Call	No Call	No Call	Pass	Pass	Pass	Pass	Pass	Pass	Pass	No Call	No Call	No Call	No Call	No Call	Pass	Fail	Pass	Pass	Pass	Pass	Pass	No Call	No Call	No Call	No Call	No Call
38	53	Pass	Pass	Fail	Fail	Fail	Pass	Pass	No Call	No Call	No Call	No Call	No Call	Pass	Fail	Pass	Pass	Pass	Pass	Pass	No Call	No Call	No Call	No Call	No Call	Pass	Pass	Pass	Pass	Pass	Pass	Pass	No Call	No Call	No Call	No Call	No Call	Pass	Fail	Pass	Pass	Pass	Pass	Pass	No Call	No Call	No Call	No Call	No Call
39	53	Pass	Pass	Fail	Fail	Fail	Pass	Pass	No Call	No Call	No Call	No Call	No Call	Pass	Fail	Pass	Pass	Pass	Pass	Pass	No Call	No Call	No Call	No Call	No Call	Pass	Pass	Pass	Pass	Pass	Pass	Pass	No Call	No Call	No Call	No Call	No Call	Pass	Fail	Pass	Pass	Pass	Pass	Pass	No Call	No Call	No Call	No Call	No Call
40	62	Pass	Fail	Fail	Fail	Fail	Pass	Pass	No Call	No Call	No Call	No Call	No Call	Pass	Fail	Pass	Pass	Pass	Pass	Pass	No Call	No Call	No Call	No Call	No Call	Pass	Pass	Pass	Pass	Pass	Pass	Pass	No Call	No Call	No Call	No Call	No Call	Pass	Fail	Pass	Pass	Pass	Pass	Pass	No Call	No Call	No Call	No Call	No Call
41	62	Pass	Pass	Pass	Fail	Fail	Pass	Pass	No Call	No Call	No Call	No Call	No Call	Pass	Fail	Pass	Pass	Pass	Pass	Pass	No Call	No Call	No Call	No Call	No Call	Pass	Pass	Pass	Pass	Pass	Pass	Pass	No Call	No Call	No Call	No Call	No Call	Pass	Fail	Pass	Pass	Pass	Pass	Pass	No Call	No Call	No Call	No Call	No Call
42	62	Pass	Pass	Pass	Fail	Fail	Pass	Pass	No Call	No Call	No Call	No Call	No Call	Pass	Fail	Pass	Pass	Pass	Pass	Pass	No Call	No Call	No Call	No Call	No Call	Pass	Pass	Pass	Pass	Pass	Pass	Pass	No Call	No Call	No Call	No Call	No Call	Pass	Fail	Pass	Pass	Pass	Pass	Pass	No Call	No Call	No Call	No Call	No Call
43	uRNA 12.5ng	Pass	Pass	Pass	Pass	Pass	Pass	Pass	No Call	No Call	No Call	No Call	No Call	Pass	Pass	Pass	Pass	Pass	Pass	Pass	No Call	No Call	No Call	No Call	No Call	Pass	Pass	Pass	Pass	Pass	Pass	Pass	No Call	No Call	No Call	No Call	No Call	Pass	Pass	Pass	Pass	Pass	Pass	Pass	No Call	No Call	No Call	No Call	No Call
44	uRNA 12.5ng	Pass	Pass	Pass	Pass	Pass	Pass	Pass	No Call	No Call	No Call	No Call	No Call	Pass	Pass	Pass	Pass	Pass	Pass	Pass	No Call	No Call	No Call	No Call	No Call	Pass	Pass	Pass	Pass	Pass	Pass	Pass	No Call	No Call	No Call	No Call	No Call	Pass	Pass	Pass	Pass	Pass	Pass	Pass	No Call	No Call	No Call	No Call	No Call
45	uRNA 12.5ng	Pass	Pass	Pass	Pass	Pass	Pass	Pass	No Call	No Call	No Call	No Call	No Call	Pass	Pass	Pass	Pass	Pass	Pass	Pass	No Call	No Call	No Call	No Call	No Call	Pass	Pass	Pass	Pass	Pass	Pass	Pass	No Call	No Call	No Call	No Call	No Call	Pass	Pass	Pass	Pass	Pass	Pass	Pass	No Call	No Call	No Call	No Call	No Call
46	blank	Fail	Fail	Fail	Fail	Fail	Fail	Fail	No Call	No Call	No Call	No Call	No Call	Fail	Fail	Fail	Fail	Fail	Fail	Fail	No Call	No Call	No Call	No Call	No Call	Fail	Fail	Fail	Fail	Fail	Fail	Fail	No Call	No Call	No Call	No Call	No Call	Fail	Fail	Fail	Fail	Fail	Fail	Fail	No Call	No Call	No Call	No Call	No Call
47	blank	Fail	Fail	Fail	Fail	Fail	Fail	Fail	No Call	No Call	No Call	No Call	No Call	Fail	Fail	Fail	Fail	Fail	Fail	Fail	No Call	No Call	No Call	No Call	No Call	Fail	Fail	Fail	Fail	Fail	Fail	Fail	No Call	No Call	No Call	No Call	No Call	Fail	Fail	Fail	Fail	Fail	Fail	Fail	No Call	No Call	No Call	No Call	No Call
48	blank	Fail	Fail	Fail	Fail	Fail	Fail	Fail	No Call	No Call	No Call	No Call	No Call	Fail	Fail	Fail	Fail	Fail	Fail	Fail	No Call	No Call	No Call	No Call	No Call	Fail	Fail	Fail	Fail	Fail	Fail	Fail	No Call	No Call	No Call	No Call	No Call	Fail	Fail	Fail	Fail	Fail	Fail	Fail	No Call	No Call	No Call	No Call	No Call
49	54	Pass	Pass	Fail	Fail	Fail	Pass	Pass	No Call	No Call	No Call	No Call	No Call	Pass	Fail	Pass	Pass	Pass	Pass	Pass	No Call	No Call	No Call	No Call	No Call	Pass	Pass	Pass	Pass	Pass	Pass	Pass	No Call	No Call	No Call	No Call	No Call	Pass	Fail	Pass	Pass	Pass	Pass	Pass	No Call	No Call	No Call	No Call	No Call
50	54	Pass	Pass	Fail	Fail	Fail	Pass	Pass	No Call	No Call	No Call	No Call	No Call	Pass	Fail	Pass	Pass	Pass	Pass	Pass	No Call	No Call	No Call	No Call	No Call	Pass	Pass	Pass	Pass	Pass	Pass	Pass	No Call	No Call	No Call	No Call	No Call	Pass	Fail	Pass	Pass	Pass	Pass	Pass	No Call	No Call	No Call	No Call	No Call
51	54	Pass	Pass	Fail	Fail	Fail	Pass	Pass	No Call	No Call	No Call	No Call	No Call	Pass	Fail	Pass	Pass	Pass	Pass	Pass	No Call	No Call	No Call	No Call	No Call	Pass	Pass	Pass	Pass	Pass	Pass	Pass	No Call	No Call	No Call	No Call	No Call	Pass	Fail	Pass	Pass	Pass	Pass	Pass	No Call	No Call	No Call	No Call	No Call
52	63	Pass	Fail	Fail	Fail	Fail	Pass	Pass	No Call	No Call	No Call	No Call	No Call	Pass	Fail	Pass	Fail	Pass	Pass	Pass	No Call	No Call	No Call	No Call	No Call	Pass	Pass	Pass	Fail	Pass	Pass	Pass	No Call	No Call	No Call	No Call	No Call	Pass	Fail	Fail	Pass	Pass	Pass	Fail	No Call	No Call	No Call	No Call	No Call
53	63	Pass	Fail	Fail	Fail	Fail	Pass	Pass	No Call	No Call	No Call	No Call	No Call	Pass	Fail	Pass	Pass	Pass	Pass	Pass	No Call	No Call	No Call	No Call	No Call	Pass	Pass	Pass	Fail	Pass	Pass	Pass	No Call	No Call	No Call	No Call	No Call	Pass	Fail	Fail	Pass	Pass	Pass	Fail	No Call	No Call	No Call	No Call	No Call
54	63	Pass	Fail	Pass	Fail	Fail	Fail	Pass	No Call	No Call	No Call	No Call	No Call	Pass	Fail	Fail	Fail	Pass	Pass	Pass	No Call	No Call	No Call	No Call	No Call	Pass	Pass	Fail	Fail	Pass	Pass	Pass	No Call	No Call	No Call	No Call	No Call	Pass	Fail	Fail	Pass	Fail	Fail	Fail	No Call	No Call	No Call	No Call	No Call
55	uRNA 6.25ng	Pass	Pass	Pass	Pass	Pass	Pass	Pass	No Call	No Call	No Call	No Call	No Call	Pass	Pass	Pass	Pass	Pass	Pass	Pass	No Call	No Call	No Call	No Call	No Call	Pass	Pass	Pass	Pass	Pass	Pass	Pass	No Call	No Call	No Call	No Call	No Call	Pass	Fail	Pass	Pass	Pass	Pass	Pass	No Call	No Call	No Call	No Call	No Call
56	uRNA 6.25ng	Pass	Pass	Pass	Pass	Pass	Pass	Pass	No Call	No Call	No Call	No Call	No Call	Pass	Pass	Pass	Pass	Pass	Pass	Pass	No Call	No Call	No Call	No Call	No Call	Pass	Pass	Pass	Pass	Pass	Pass	Pass	No Call	No Call	No Call	No Call	No Call	Pass	Fail	Pass	Pass	Pass	Pass	Pass	No Call	No Call	No Call	No Call	No Call
57	uRNA 6.25ng	Pass	Pass	Pass	Pass	Pass	Pass	Pass	No Call	No Call	No Call	No Call	No Call	Pass	Pass	Pass	Pass	Pass	Pass	Pass	No Call	No Call	No Call	No Call	No Call	Pass	Pass	Pass	Pass	Pass	Pass	Pass	No Call	No Call	No Call	No Call	No Call	Pass	Fail	Pass	Pass	Pass	Pass	Pass	No Call	No Call	No Call	No Call	No Call
58	blank	Fail	Fail	Fail	Fail	Fail	Fail	Fail	No Call	No Call	No Call	No Call	No Call	Fail	Fail	Fail	Fail	Fail	Fail	Fail	No Call	No Call	No Call	No Call	No Call	Fail	Fail	Fail	Fail	Fail	Fail	Fail	No Call	No Call	No Call	No Call	No Call	Fail	Fail	Fail	Fail	Fail	Fail	Fail	No Call	No Call	No Call	No Call	No Call
59	blank	Fail	Fail	Fail	Fail	Fail	Fail	Fail	No Call	No Call	No Call	No Call	No Call	Fail	Fail	Fail	Fail	Fail	Fail	Fail	No Call	No Call	No Call	No Call	No Call	Fail	Fail	Fail	Fail	Fail	Fail	Fail	No Call	No Call	No Call	No Call	No Call	Fail	Fail	Fail	Fail	Fail	Fail	Fail	No Call	No Call	No Call	No Call	No Call
60	blank	Fail	Fail	Fail	Fail	Fail	Fail	Fail	No Call	No Call	No Call	No Call	No Call	Fail	Fail	Fail	Fail	Fail	Fail	Fail	No Call	No Call	No Call	No Call	No Call	Fail	Fail	Fail	Fail	Fail	Fail	Fail	No Call	No Call	No Call	No Call	No Call	Fail	Fail	Fail	Fail	Fail	Fail	Fail	No Call	No Call	No Call	No Call	No Call
61	55	Fail	Fail	Fail	Fail	Fail	Fail	Pass	No Call	No Call	No Call	No Call	No Call	Pass	Fail	Fail	Fail	Pass	Pass	Pass	No Call	No Call	No Call	No Call	No Call	Pass	Pass	Fail	Fail	Pass	Fail	Pass	No Call	No Call	No Call	No Call	No Call	Pass	Fail	Fail	Fail	Fail	Fail	Fail	No Call	No Call	No Call	No Call	No Call
62	55	Fail	Fail	Fail	Fail	Fail	Fail	Pass	No Call	No Call	No Call	No Call	No Call	Pass	Fail	Fail	Fail	Pass	Pass	Pass	No Call	No Call	No Call	No Call	No Call	Pass	Pass	Fail	Fail	Pass	Fail	Pass	No Call	No Call	No Call	No Call	No Call	Pass	Fail	Fail	Fail	Fail	Fail	Fail	No Call	No Call	No Call	No Call	No Call
63	55	Pass	Fail	Fail	Fail	Fail	Fail	Pass	No Call	No Call	No Call	No Call	No Call	Pass	Fail	Pass	Fail	Pass	Pass	Pass	No Call	No Call	No Call	No Call	No Call	Pass	Pass	Fail	Fail	Pass	Pass	Pass	No Call	No Call	No Call	No Call	No Call	Pass	Fail	Fail	Fail	Fail	Pass	Fail	No Call	No Call	No Call	No Call	No Call
64	64	Pass	Pass	Pass	Pass	Pass	Pass	Pass	No Call	No Call	No Call	No Call	No Call	Pass	Pass	Pass	Pass	Pass	Pass	Pass	No Call	No Call	No Call	No Call	No Call	Pass	Pass	Pass	Pass	Pass	Pass	Pass	No Call	No Call	No Call	No Call	No Call	Pass	Pass	Pass	Pass	Pass	Pass	Pass	No Call	No Call	No Call	No Call	No Call
65	64	Pass	Pass	Pass	Pass	Pass	Pass	Pass	No Call	No Call	No Call	No Call	No Call	Pass	Pass	Pass	Pass	Pass	Pass	Pass	No Call	No Call	No Call	No Call	No Call	Pass	Pass	Pass	Pass	Pass	Pass	Pass	No Call	No Call	No Call	No Call	No Call	Pass	Pass	Pass	Pass	Pass	Pass	Pass	No Call	No Call	No Call	No Call	No Call
66	64	Pass	Pass	Pass	Pass	Pass	Pass	Pass	No Call	No Call	No Call	No Call	No Call	Pass	Pass	Pass	Pass	Pass	Pass	Pass	No Call	No Call	No Call	No Call	No Call	Pass	Pass	Pass	Pass	Pass	Pass	Pass	No Call	No Call	No Call	No Call	No Call	Pass	Pass	Pass	Pass	Pass	Pass	Pass	No Call	No Call	No Call	No Call	No Call
67	uRNA 3.1ng	Pass	Pass	Pass	Fail	Fail	Pass	Pass	No Call	No Call	No Call	No Call	No Call	Pass	Fail	Pass	Pass	Pass	Pass	Pass	No Call	No Call	No Call	No Call	No Call	Pass	Pass	Fail	Pass	Pass	Pass	Pass	No Call	No Call	No Call	No Call	No Call	Pass	Fail	Pass	Pass	Fail	Pass	Pass	No Call	No Call	No Call	No Call	No Call
68	uRNA 3.1ng	Pass	Fail	Pass	Fail	Fail	Pass	Pass	No Call	No Call	No Call	No Call	No Call	Pass	Fail	Pass	Fail	Pass	Pass	Pass	No Call	No Call	No Call	No Call	No Call	Pass	Pass	Fail	Pass	Pass	Pass	Pass	No Call	No Call	No Call	No Call	No Call	Pass	Fail	Pass	Pass	Fail	Pass	Pass	No Call	No Call	No Call	No Call	No Call
69	uRNA 3.1ng	Pass	Pass	Pass	Fail	Fail	Pass	Pass	No Call	No Call	No Call	No Call	No Call	Pass	Fail	Pass	Fail	Pass	Pass	Pass	No Call	No Call	No Call	No Call	No Call	Pass	Pass	Fail	Pass	Pass	Pass	Pass	No Call	No Call	No Call	No Call	No Call	Pass	Fail	Pass	Pass	Fail	Pass	Pass	No Call	No Call	No Call	No Call	No Call
70	blank	Fail	Fail	Fail	Fail	Fail	Fail	Fail	No Call	No Call	No Call	No Call	No Call	Fail	Fail	Fail	Fail	Fail	Fail	Fail	No Call	No Call	No Call	No Call	No Call	Fail	Fail	Fail	Fail	Fail	Fail	Fail	No Call	No Call	No Call	No Call	No Call	Fail	Fail	Fail	Fail	Fail	Fail	Fail	No Call	No Call	No Call	No Call	No Call
71	blank	Fail	Fail	Fail	Fail	Fail	Fail	Fail	No Call	No Call	No Call	No Call	No Call	Fail	Fail	Fail	Fail	Fail	Fail	Fail	No Call	No Call	No Call	No Call	No Call	Fail	Fail	Fail	Fail	Fail	Fail	Fail	No Call	No Call	No Call	No Call	No Call	Fail	Fail	Fail	Fail	Fail	Fail	Fail	No Call	No Call	No Call	No Call	No Call
72	blank	Fail	Fail	Fail	Fail	Fail	Fail	Fail	No Call	No Call	No Call	No Call	No Call	Fail	Fail	Fail	Fail	Fail	Fail	Fail	No Call	No Call	No Call	No Call	No Call	Fail	Fail	Fail	Fail	Fail	Fail	Fail	No Call	No Call	No Call	No Call	No Call	Fail	Fail	Fail	Fail	Fail	Fail	Fail	No Call	No Call	No Call	No Call	No Call
73	57	Pass	Pass	Fail	Fail	Fail	Pass	Pass	No Call	No Call	No Call	No Call	No Call	Pass	Fail	Pass	Pass	Pass	Pass	Pass	No Call	No Call	No Call	No Call	No Call	Pass	Pass	Pass	Pass	Pass	Pass	Pass	No Call	No Call	No Call	No Call	No Call	Pass	Fail	Pass	Pass	Pass	Pass	Pass	No Call	No Call	No Call	No Call	No Call
74	57	Pass	Pass	Fail	Fail	Fail	Pass	Pass	No Call	No Call	No Call	No Call	No Call	Pass	Pass	Pass	Pass	Pass	Pass	Pass	No Call	No Call	No Call	No Call	No Call	Pass	Pass	Pass	Pass	Pass	Pass	Pass	No Call	No Call	No Call	No Call	No Call	Pass	Fail	Pass	Pass	Pass	Pass	Pass	No Call	No Call	No Call	No Call	No Call
75	57	Pass	Pass	Pass	Fail	Fail	Pass	Pass	No Call	No Call	No Call	No Call	No Call	Pass	Fail	Pass	Pass	Pass	Pass	Pass	No Call	No Call	No Call	No Call	No Call	Pass	Pass	Pass	Pass	Pass	Pass	Pass	No Call	No Call	No Call	No Call	No Call	Pass	Fail	Pass	Pass	Pass	Pass	Pass	No Call	No Call	No Call	No Call	No Call
76	65	Pass	Pass	Fail	Fail	Fail	Pass	Pass	No Call	No Call	No Call	No Call	No Call	Pass	Fail	Pass	Pass	Pass	Pass	Pass	No Call	No Call	No Call	No Call	No Call	Pass	Pass	Pass	Pass	Pass	Pass	Pass	No Call	No Call	No Call	No Call	No Call	Pass	Fail	Pass	Pass	Pass	Pass	Pass	No Call	No Call	No Call	No Call	No Call
77	65	Pass	Fail	Fail	Fail	Fail	Pass	Pass	No Call	No Call	No Call	No Call	No Call	Pass	Fail	Pass	Pass	Pass	Pass	Pass	No Call	No Call	No Call	No Call	No Call	Pass	Pass	Pass	Pass	Pass	Pass	Pass	No Call	No Call	No Call	No Call	No Call	Pass	Fail	Pass	Pass	Pass	Pass	Pass	No Call	No Call	No Call	No Call	No Call
78	65	Pass	Fail	Fail	Fail	Fail	Pass	Pass	No Call	No Call	No Call	No Call	No Call	Pass	Fail	Pass	Pass	Pass	Pass	Pass	No Call	No Call	No Call	No Call	No Call	Pass	Pass	Pass	Pass	Pass	Pass	Pass	No Call	No Call	No Call	No Call	No Call	Pass	Fail	Pass	Pass	Pass	Pass	Pass	No Call	No Call	No Call	No Call	No Call
79	uRNA 1.5ng	Pass	Fail	Pass	Fail	Fail	Fail	Pass	No Call	No Call	No Call	No Call	No Call	Fail	Fail	Pass	Fail	Pass	Pass	Pass	No Call	No Call	No Call	No Call	No Call	Pass	Pass	Fail	Pass	Pass	Pass	Pass	No Call	No Call	No Call	No Call	No Call	Pass	Fail	Fail	Pass	Fail	Pass	Pass	No Call	No Call	No Call	No Call	No Call
80	uRNA 1.5ng	Pass	Fail	Pass	Fail	Fail	Fail	Pass	No Call	No Call	No Call	No Call	No Call	Fail	Fail	Pass	Fail	Pass	Pass	Pass	No Call	No Call	No Call	No Call	No Call	Pass	Pass	Fail	Pass	Pass	Pass	Pass	No Call	No Call	No Call	No Call	No Call	Pass	Fail	Fail	Pass	Fail	Fail	Pass	No Call	No Call	No Call	No Call	No Call
81	uRNA 1.5ng	Fail	Fail	Pass	Fail	Fail	Fail	Pass	No Call	No Call	No Call	No Call	No Call	Fail	Fail	Pass	Fail	Pass	Pass	Pass	No Call	No Call	No Call	No Call	No Call	Pass	Pass	Fail	Pass	Pass	Pass	Pass	No Call	No Call	No Call	No Call	No Call	Pass	Fail	Fail	Pass	Fail	Fail	Pass	No Call	No Call	No Call	No Call	No Call
82	blank	Fail	Fail	Fail	Fail	Fail	Fail	Fail	No Call	No Call	No Call	No Call	No Call	Fail	Fail	Fail	Fail	Fail	Fail	Fail	No Call	No Call	No Call	No Call	No Call	Fail	Fail	Fail	Fail	Fail	Fail	Fail	No Call	No Call	No Call	No Call	No Call	Fail	Fail	Fail	Fail	Fail	Fail	Fail	No Call	No Call	No Call	No Call	No Call
83	blank	Fail	Fail	Fail	Fail	Fail	Fail	Fail	No Call	No Call	No Call	No Call	No Call	Fail	Fail	Fail	Fail	Fail	Fail	Fail	No Call	No Call	No Call	No Call	No Call	Fail	Fail	Fail	Fail	Fail	Fail	Fail	No Call	No Call	No Call	No Call	No Call	Fail	Fail	Fail	Fail	Fail	Fail	Fail	No Call	No Call	No Call	No Call	No Call
84	blank	Fail	Fail	Fail	Fail	Fail	Fail	Fail	No Call	No Call	No Call	No Call	No Call	Fail	Fail	Fail	Fail	Fail	Fail	Fail	No Call	No Call	No Call	No Call	No Call	Fail	Fail	Fail	Fail	Fail	Fail	Fail	No Call	No Call	No Call	No Call	No Call	Fail	Fail	Fail	Fail	Fail	Fail	Fail	No Call	No Call	No Call	No Call	No Call
85	58	Pass	Pass	Fail	Fail	Fail	Pass	Pass	No Call	No Call	No Call	No Call	No Call	Pass	Fail	Pass	Pass	Pass	Pass	Pass	No Call	No Call	No Call	No Call	No Call	Pass	Pass	Pass	Pass	Pass	Pass	Pass	No Call	No Call	No Call	No Call	No Call	Pass	Fail	Pass	Pass	Pass	Pass	Pass	No Call	No Call	No Call	No Call	No Call
86	58	Pass	Pass	Fail	Fail	Fail	Pass	Pass	No Call	No Call	No Call	No Call	No Call	Pass	Fail	Pass	Pass	Pass	Pass	Pass	No Call	No Call	No Call	No Call	No Call	Pass	Pass	Pass	Pass	Pass	Pass	Pass	No Call	No Call	No Call	No Call	No Call	Pass	Fail	Pass	Pass	Pass	Pass	Pass	No Call	No Call	No Call	No Call	No Call
87	58	Pass	Pass	Fail	Fail	Fail	Pass	Pass	No Call	No Call	No Call	No Call	No Call	Pass	Fail	Pass	Pass	Pass	Pass	Pass	No Call	No Call	No Call	No Call	No Call	Pass	Pass	Pass	Pass	Pass	Pass	Pass	No Call	No Call	No Call	No Call	No Call	Pass	Fail	Pass	Pass	Pass	Pass	Pass	No Call	No Call	No Call	No Call	No Call
88	66	Pass	Pass	Pass	Fail	Pass	Pass	Pass	No Call	No Call	No Call	No Call	No Call	Pass	Pass	Pass	Pass	Pass	Pass	Pass	No Call	No Call	No Call	No Call	No Call	Pass	Pass	Pass	Pass	Pass	Pass	Pass	No Call	No Call	No Call	No Call	No Call	Pass	Fail	Pass	Pass	Pass	Pass	Pass	No Call	No Call	No Call	No Call	No Call
89	66	Pass	Pass	Fail	Pass	Pass	Pass	Pass	No Call	No Call	No Call	No Call	No Call	Pass	Fail	Pass	Pass	Pass	Pass	Pass	No Call	No Call	No Call	No Call	No Call	Pass	Pass	Pass	Pass	Pass	Pass	Pass	No Call	No Call	No Call	No Call	No Call	Pass	Fail	Pass	Pass	Pass	Pass	Pass	No Call	No Call	No Call	No Call	No Call
90	66	Pass	Pass	Pass	Fail	Fail	Pass	Pass	No Call	No Call	No Call	No Call	No Call	Pass	Fail	Pass	Pass	Pass	Pass	Pass	No Call	No Call	No Call	No Call	No Call	Pass	Pass	Pass	Pass	Pass	Pass	Pass	No Call	No Call	No Call	No Call	No Call	Pass	Fail	Pass	Pass	Pass	Pass	Pass	No Call	No Call	No Call	No Call	No Call
91	NTC	Fail	Fail	Fail	Fail	Fail	Fail	Fail	No Call	No Call	No Call	No Call	No Call	Fail	Fail	Fail	Fail	Fail	Fail	Fail	No Call	No Call	No Call	No Call	No Call	Fail	Fail	Fail	Fail	Fail	Fail	Fail	No Call	No Call	No Call	No Call	No Call	Fail	Fail	Fail	Fail	Fail	Fail	Fail	No Call	No Call	No Call	No Call	No Call
92	tRNA 100ng	Pass	Pass	Pass	Pass	Pass	Pass	Pass	No Call	No Call	No Call	No Call	No Call	Pass	Pass	Pass	Pass	Pass	Pass	Pass	No Call	No Call	No Call	No Call	No Call	Pass	Pass	Pass	Pass	Pass	Pass	Pass	No Call	No Call	No Call	No Call	No Call	Pass	Pass	Pass	Pass	Pass	Pass	Pass	No Call	No Call	No Call	No Call	No Call
93	tRNA 100ng	Pass	Pass	Pass	Pass	Pass	Pass	Pass	No Call	No Call	No Call	No Call	No Call	Pass	Pass	Pass	Pass	Pass	Pass	Pass	No Call	No Call	No Call	No Call	No Call	Pass	Pass	Pass	Pass	Pass	Pass	Pass	No Call	No Call	No Call	No Call	No Call	Pass	Pass	Pass	Pass	Pass	Pass	Pass	No Call	No Call	No Call	No Call	No Call
94	blank	Fail	Fail	Fail	Fail	Fail	Fail	Fail	No Call	No Call	No Call	No Call	No Call	Fail	Fail	Fail	Fail	Fail	Fail	Fail	No Call	No Call	No Call	No Call	No Call	Fail	Fail	Fail	Fail	Fail	Fail	Fail	No Call	No Call	No Call	No Call	No Call	Fail	Fail	Fail	Fail	Fail	Fail	Fail	No Call	No Call	No Call	No Call	No Call
95	blank	Fail	Fail	Fail	Fail	Fail	Fail	Fail	No Call	No Call	No Call	No Call	No Call	Fail	Fail	Fail	Fail	Fail	Fail	Fail	No Call	No Call	No Call	No Call	No Call	Fail	Fail	Fail	Fail	Fail	Fail	Fail	No Call	No Call	No Call	No Call	No Call	Fail	Fail	Fail	Fail	Fail	Fail	Fail	No Call	No Call	No Call	No Call	No Call
96	blank	Fail	Fail	Fail	Fail	Fail	Fail	Fail	No Call	No Call	No Call	No Call	No Call	Fail	Fail	Fail	Fail	Fail	Fail	Fail	No Call	No Call	No Call	No Call	No Call	Fail	Fail	Fail	Fail	Fail	Fail	Fail	No Call	No Call	No Call	No Call	No Call	Fail	Fail	Fail	Fail	Fail	Fail	Fail	No Call	No Call	No Call	No Call	No Call
[truncated: 48 more columns]
